# Supplementary material for: Dual mTORC1/2 inhibition compromises cell defenses against exogenous stress potentiating Obatoclax-induced cytotoxicity in atypical teratoid/rhabdoid tumors
Source: Cell Death Dis. 2022 Apr 28;13(4):410. doi: 10.1038/s41419-022-04868-9 (PMC9050713; doi:10.1038/s41419-022-04868-9)
Supplement: Supplementary file 9 — Supplemental Table 1 [file 41419_2022_4868_MOESM9_ESM.xlsx]

## Sheet: JRub071119_LogQuant-ANOVAs(dump
Supplemental Table 1: Comprehensive comparison of RNA-Seq results in AT/RT cell lines in DMSO vs TAK-228 treated cells
Name Original	Gene Symbol (Consensus Sep-19)	Gene Name (Consensus Sep-19)	TAK_2Way-Pt vs. CTRL (p-val)	TAK_2Way-Pt vs. CTRL (ratio)	TAK-1Way vs. CTRL (p-val)	TAK-1Way vs. CTRL (ratio)	TAK_1Way vs. CTRL_BT37 (p-val)	TAK_1Way vs. CTRL_BT37 (ratio)	TAK_1Way vs. CTRL_CHLA02 (p-val)	TAK_1Way vs. CTRL_CHLA02 (ratio)	TAK_1Way vs. CTRL_CHLA06 (p-val)	TAK_1Way vs. CTRL_CHLA06 (ratio)	TAK_1Way vs. CTRL_CHLA266 (p-val)	TAK_1Way vs. CTRL_CHLA266 (ratio)	RPKM (BT37_CTRL_A)	RPKM (BT37_CTRL_B)	RPKM (BT37_CTRL_C)	RPKM (BT37_TAK_A)	RPKM (BT37_TAK_B)	RPKM (BT37_TAK_C)	RPKM (CHLA02_CTRL_A)	RPKM (CHLA02_CTRL_B)	RPKM (CHLA02_CTRL_C)	RPKM (CHLA02_TAK_A)	RPKM (CHLA02_TAK_B)	RPKM (CHLA02_TAK_C)	RPKM (CHLA06_CTRL_A)	RPKM (CHLA06_CTRL_B)	RPKM (CHLA06_CTRL_C)	RPKM (CHLA06_TAK_A)	RPKM (CHLA06_TAK_B)	RPKM (CHLA06_TAK_C)	RPKM (CHLA266_CTRL_A)	RPKM (CHLA266_CTRL_B)	RPKM (CHLA266_CTRL_C)	RPKM (CHLA266_TAK_A)	RPKM (CHLA266_TAK_B)	RPKM (CHLA266_TAK_C)
MRM2	MRM2	mitochondrial rRNA methyltransferase 2	1.2331e-14	0.6473	2.07927e-12	0.6473	0.000166871	0.612589	5.10469e-05	0.646383	0.000243877	0.617182	0.000228598	0.718371	28.5645	27.6518	28.8654	18.5571	16.9669	16.6465	22.7788	23.9664	24.0743	15.7389	14.9855	15.049	26.5097	27.1432	27.2148	16.0852	17.9477	15.9469	24.2971	23.4896	24.1068	17.6255	17.6447	16.4006
TCP11L2	TCP11L2	t-complex 11 like 2	2.23841e-14	3.5882	6.05593e-10	3.5882	0.00184148	3.33023	0.000187316	4.06252	0.000187417	4.0849	0.000236059	2.99955	0.198292	0.286534	0.331521	0.829555	0.997738	0.840527	0.377427	0.282834	0.372427	1.50499	1.39169	1.27266	0.342477	0.279653	0.371968	1.20375	1.50255	1.34256	0.531024	0.629189	0.567032	1.96098	1.71008	1.52469
KMT2E	KMT2E	lysine methyltransferase 2E	2.3809e-14	1.42623	0.0291496	1.42623	0.00019216	1.48747	0.000652939	1.33561	0.000373715	1.49357	0.00012012	1.39447	8.8909	8.18748	8.28895	12.9736	12.3738	12.3701	20.5848	18.9974	19.9297	25.6641	26.4004	27.406	19.2609	19.3371	19.8274	30.0693	30.1695	27.1218	20.1236	19.95	19.3874	28.059	26.5925	28.2859
KLF6	KLF6	Kruppel like factor 6	5.03977e-14	1.75277	0.0732155	1.75277	5.47112e-05	1.86439	0.000300687	1.5756	7.57391e-05	1.96424	0.000953089	1.63576	40.1604	38.9365	38.0636	68.642	73.8098	76.133	51.0415	46.3433	45.2413	75.0656	73.1766	76.2022	56.0363	58.8116	60.0291	120.33	116.441	107.003	10.3199	10.6717	10.2026	18.0707	17.8536	15.2436
NR1D2	NR1D2	nuclear receptor subfamily 1 group D member 2	5.33159e-14	2.32954	0.000182618	2.32954	0.000928561	2.19822	0.000934355	2.08505	0.000254616	2.52987	0.00043963	2.5398	1.20586	0.952917	0.981542	2.0847	2.31551	2.48189	3.23541	2.80269	2.43949	5.78666	5.69841	6.08088	2.76217	3.32511	2.86982	8.03841	7.78631	6.81872	1.52711	1.87088	1.90734	4.49624	4.86652	4.08012
PSAT1	PSAT1	phosphoserine aminotransferase 1	1.15379e-13	0.661421	7.21697e-07	0.661421	0.00101519	0.699197	0.000857284	0.643702	0.00183919	0.656798	0.000113002	0.647436	110.189	105.17	108.815	69.8578	79.137	77.9691	82.1854	77.3382	75.7209	48.3056	48.3797	54.9284	96.3712	100.267	108.924	70.4032	69.2725	61.1466	92.6873	95.8476	99.4225	64.6604	61.3593	60.4165
NOP2	NOP2	NOP2 nucleolar protein	1.18044e-13	0.530425	4.35881e-07	0.530425	6.00341e-05	0.586347	0.000719678	0.600283	1.48796e-05	0.445822	0.000184832	0.504456	54.6519	55.5448	55.5671	33.8598	30.6193	32.7981	28.6305	33.7167	32.4375	18.9532	19.6694	18.1684	53.6044	51.0858	48.378	22.3574	22.5455	23.2889	51.9107	46.4833	47.3942	24.2927	26.273	23.002
KDM5B	KDM5B	lysine demethylase 5B	1.1989e-13	1.69105	0.00219682	1.69105	1.16923e-05	1.66443	0.000489091	1.51661	7.12799e-05	1.99471	0.000171772	1.62407	9.87643	9.32491	9.51669	15.8127	15.7605	16.2163	7.98787	7.19104	7.36778	11.3605	10.9244	11.8954	6.35728	6.58964	6.6551	12.7145	14.0482	12.3882	16.2247	17.862	17.2102	28.946	27.5071	26.8334
RRS1	RRS1	ribosome biogenesis regulator 1 homolog	1.21051e-13	0.588828	0.000121622	0.588828	5.30113e-05	0.609248	0.000209687	0.675195	0.000233122	0.577768	2.83466e-05	0.505798	38.9108	41.3378	37.9127	23.7134	24.4107	23.8238	54.1451	57.7921	54.4292	38.0038	38.5073	35.8246	70.8094	65.8225	74.0173	41.645	38.3685	41.6415	38.5925	42.8659	40.1414	20.1987	20.8233	20.4298
GPATCH4	GPATCH4	G-patch domain containing 4	1.72277e-13	0.578541	2.28033e-06	0.578541	2.43136e-05	0.662222	0.000282936	0.618602	8.63182e-05	0.505287	0.000164826	0.541232	56.7115	56.5435	53.858	36.7431	37.4483	36.4508	31.6605	34.9236	35.8164	20.4897	21.4208	21.3591	51.1145	47.6294	50.3964	25.0629	26.7653	23.5955	43.314	40.5241	43.8398	22.4677	24.7828	21.9103
ALDH1B1	ALDH1B1	aldehyde dehydrogenase 1 family member B1	4.59986e-13	0.626092	0.00575589	0.626092	5.38536e-05	0.709367	1.56618e-05	0.586196	1.01146e-05	0.548146	0.000861953	0.674128	18.1989	18.4398	18.9639	13.0226	13.5244	12.8982	31.4694	32.1579	31.7184	18.0213	18.5468	19.3446	38.4329	38.7475	39.6836	20.5429	21.6673	21.8665	14.5085	14.8632	13.7306	10.3139	9.70259	9.06445
UTP3	UTP3	UTP3 small subunit processome component	5.03477e-13	0.66946	0.000878612	0.66946	0.000363455	0.639757	0.000790666	0.676947	0.000211789	0.637891	0.0041253	0.727081	32.3578	29.1158	30.8892	19.0214	20.6956	19.357	17.1104	14.9049	15.8394	10.863	10.4754	11.0122	21.962	23.2331	23.9307	14.8302	15.2351	14.0274	24.3997	25.6397	27.9572	18.7534	20.1655	17.7766
MRTO4	MRTO4	MRT4 homolog, ribosome maturation factor	6.05894e-13	0.68431	1.29927e-11	0.68431	0.000583589	0.6795	0.000343326	0.731342	0.000589194	0.62377	0.000731389	0.707419	41.658	43.0634	43.8939	31.2577	28.4231	27.8067	36.587	36.8624	37.7698	26.1015	28.482	26.8028	47.0538	46.6945	43.4288	27.185	30.8879	27.58	41.0062	38.2546	40.2906	27.3768	27.2813	29.9584
POP7	POP7	POP7 homolog, ribonuclease P/MRP subunit	6.54744e-13	0.675546	9.11857e-05	0.675546	0.00385632	0.681622	0.000335954	0.672788	0.00293293	0.682485	0.000381512	0.665434	31.3469	33.1517	34.2668	24.6614	20.1742	22.6668	50.6872	55.494	49.8531	34.5437	34.6886	35.6381	46.5239	45.8306	39.4816	29.8211	28.5823	31.3965	33.9204	35.156	34.087	22.7277	21.6075	24.3895
VEZF1	VEZF1	vascular endothelial zinc finger 1	7.16617e-13	1.4867	0.00225751	1.4867	0.000104022	1.61803	0.000867233	1.33775	0.00135042	1.47909	0.000321654	1.52592	7.64295	7.40551	6.88487	11.7582	11.9268	11.7708	10.8163	11.3967	10.817	14.5674	14.127	15.5116	7.7793	8.5021	8.93254	12.688	12.8341	11.7399	14.1448	14.7347	16.0093	22.7361	22.9673	22.7028
METTL13	EEF1AKNMT	eEF1A lysine and N-terminal methyltransferase	9.27287e-13	0.757435	4.30224e-06	0.757435	0.00289896	0.792995	5.60614e-05	0.757741	0.000876681	0.703473	4.69555e-05	0.77865	15.9809	15.5569	17.1724	13.105	13.1467	12.357	20.6818	21.3422	20.6696	16.1226	15.5118	15.872	21.818	21.1888	20.9746	13.9129	15.5527	15.6005	20.9848	21.46	20.7118	16.1689	16.6402	16.3659
CD3EAP	CD3EAP	CD3e molecule associated protein	9.77499e-13	0.66573	0.00219344	0.66573	0.00229135	0.635825	0.000467039	0.69489	0.00019923	0.624814	0.00106208	0.71152	17.2203	18.1983	16.8856	11.8289	11.7357	9.79829	16.7117	18.0235	18.0337	11.6492	12.4737	12.543	23.2637	23.0183	22.4601	13.8326	13.8271	15.3385	10.5992	10.4024	9.78133	7.77892	7.06926	7.06441
DNAJA1	DNAJA1	DnaJ heat shock protein family (Hsp40) member A1	9.92198e-13	0.528748	8.34672e-05	0.528748	5.39131e-06	0.650907	8.64584e-05	0.460248	0.000184977	0.472951	0.000527417	0.551656	153.037	158.436	158.213	103.3	101.193	101.204	113.803	105.598	96.4808	47.7841	48.5298	48.7453	124.884	134	141.498	63.164	67.8638	58.4382	198.283	202.747	229.766	119.864	107.635	120.196
TGIF1	TGIF1	TGFB induced factor homeobox 1	1.87393e-12	1.61224	0.00138756	1.61224	3.81675e-05	1.61883	0.000274455	1.38733	4.81291e-06	1.56467	0.000116716	1.92274	13.8198	12.8544	13.2213	21.1079	21.4539	22.0027	16.359	17.0513	17.8922	23.3134	23.9474	23.8697	18.8386	19.3579	18.5409	29.529	29.8498	29.3842	7.99346	7.31917	7.69345	15.152	15.3774	13.7317
CDK19	CDK19	cyclin dependent kinase 19	1.94259e-12	1.73079	0.212192	1.73079	0.000164552	1.75818	0.00105911	1.66319	0.000824627	1.97245	0.00230426	1.55584	0.923016	0.920229	0.860894	1.53026	1.53072	1.69663	11.8623	10.3104	10.0846	17.599	17.0141	18.9508	7.33725	7.72374	8.05012	16.1846	16.3858	13.2012	2.21385	2.22323	2.40514	3.91239	3.56082	3.20022
NR2C2	NR2C2	nuclear receptor subfamily 2 group C member 2	2.32597e-12	1.60711	3.02119e-05	1.60711	0.000210316	1.53663	3.96535e-05	1.42502	0.000219769	1.8447	0.00165877	1.65146	3.4225	3.27508	3.40336	5.46223	4.91762	5.15292	5.45799	5.4955	5.22626	7.63406	7.59963	7.81892	3.49732	3.80074	3.68931	7.33654	6.48704	6.46823	2.58055	3.09179	3.18045	4.77583	4.9675	4.81758
KAT6B	KAT6B	lysine acetyltransferase 6B	2.36843e-12	1.58225	0.0011143	1.58225	0.000521144	1.42999	0.00160532	1.50908	0.000117025	1.84896	0.000170547	1.57082	3.15916	2.91424	3.23407	4.41863	4.32302	4.55793	6.41034	5.54447	5.68902	8.76206	8.45421	9.38073	5.17081	4.94592	4.90139	9.1004	9.94409	8.75556	5.78124	5.72256	5.67244	9.2494	9.33545	8.42391
STIP1	STIP1	stress induced phosphoprotein 1	2.51479e-12	0.699351	0.00802405	0.699351	0.000679594	0.769634	9.17734e-06	0.662863	6.45248e-05	0.624543	0.000425036	0.750776	152.537	157.574	158.732	126.31	117.8	116.895	87.8086	89.2655	86.2839	58.7159	58.8965	56.9605	89.0127	91.2808	88.1256	53.5669	58.4086	55.7504	124.755	124.803	129.045	94.0848	91.1999	99.0922
R3HDM2	R3HDM2	R3H domain containing 2	2.54204e-12	1.44626	0.0214842	1.44626	8.63276e-06	1.34612	0.000151522	1.36028	0.000846906	1.5346	0.00144633	1.55698	5.96739	5.97472	5.91361	7.97652	8.16346	7.89807	13.4262	13.0879	14.0587	18.1436	18.4889	18.5359	11.7122	10.5182	11.3692	16.0075	17.8926	17.6722	6.81111	6.19108	6.76069	10.7939	10.6993	9.31729
PRPF4	PRPF4	pre-mRNA processing factor 4	2.65006e-12	0.741601	0.000110739	0.741601	0.00186441	0.787444	0.000521886	0.725124	0.00069472	0.689686	0.000556721	0.768066	24.0804	24.1987	25.7056	18.8008	20.3945	19.0746	21.5987	22.0068	20.5605	14.8333	15.5829	16.12	23.5481	24.7389	25.2251	16.1384	18.0319	16.5661	30.7418	30.032	31.5656	24.217	22.6183	24.1068
MTURN	MTURN	maturin, neural progenitor differentiation regulator homolog	2.84972e-12	2.28407	0.000303423	2.28407	0.00112273	2.36672	0.00156699	2.20886	0.000629742	2.75813	0.000241002	1.88761	0.923913	0.690636	0.742318	1.83496	1.68314	2.03313	0.837376	1.00246	1.19154	2.20831	2.13844	2.28265	0.976646	1.17305	1.17906	3.18303	3.43543	2.59186	2.99401	2.71293	2.67293	5.66058	5.02366	5.13488
RBMX	RBMX	RNA binding motif protein X-linked	2.95088e-12	1.25495	8.76676e-05	1.25495	0.000170352	1.30535	0.000990388	1.25802	0.00702514	1.19436	0.000971922	1.2646	107.333	105.963	110.192	141.739	136.526	144.051	85.0276	82.5428	78.7141	101.347	102.236	106.156	98.2231	98.2067	99.4445	119.245	124.191	110.358	101.654	98.9083	102.648	126.345	123.296	133.987
CREBL2	CREBL2	cAMP responsive element binding protein like 2	2.9587e-12	1.65221	6.3696e-13	1.65221	0.000120677	1.57547	0.00147924	1.69013	0.000175857	1.89442	0.0028623	1.47726	5.24357	4.90887	5.07832	7.67044	8.33666	7.99363	5.90174	4.90557	5.18671	8.56083	8.71572	9.71632	4.7427	4.96919	5.04978	10.0801	9.25562	8.67245	4.64942	5.54578	5.54098	7.54939	7.8708	7.75158
RPP38	RPP38	ribonuclease P/MRP subunit p38	3.42827e-12	0.716662	1.71569e-08	0.716662	0.00371696	0.772418	0.000121236	0.726022	0.000148149	0.658744	0.00253387	0.714067	10.5184	9.63337	9.77211	8.19731	7.57985	7.34407	9.61995	9.69627	9.59625	7.28859	6.93214	6.77979	12.1596	11.7674	11.3721	7.57145	7.57991	8.10493	9.86658	8.57437	9.10993	6.18842	6.82179	6.64698
BICD2	BICD2	BICD cargo adaptor 2	3.46615e-12	0.751297	0.0312855	0.751297	0.000326414	0.735428	0.000748869	0.71577	0.000195438	0.755599	0.0101939	0.801018	7.91094	8.546	8.17217	6.17629	6.05728	5.87419	14.1432	13.9532	13.9208	10.1725	10.572	9.36747	15.8275	15.3638	16.093	12.2967	11.6418	11.7926	8.49822	8.33955	8.04471	7.22742	6.56325	6.17736
HERPUD2	HERPUD2	HERPUD family member 2	3.48245e-12	1.57813	0.046803	1.57813	0.00168582	1.45915	0.00262258	1.58257	0.000490753	1.78962	4.31163e-06	1.5009	4.61698	4.39438	4.43677	5.94221	6.90203	6.81867	2.09626	1.95862	2.12597	2.87273	3.53806	3.4039	2.47866	2.47109	2.46113	4.02765	4.38662	4.89036	7.83743	7.80057	8.00588	11.7739	12.0299	11.6838
ZMYND8	ZMYND8	zinc finger MYND-type containing 8	3.75239e-12	1.68439	2.55248e-06	1.68439	0.000215923	1.42337	3.82271e-06	1.73324	3.62197e-05	2.05478	0.00034061	1.58794	15.0762	13.7975	14.1074	20.1291	20.6474	20.361	20.8232	19.7612	20.2063	35.1831	34.8771	35.2815	15.0534	14.7597	15.9861	29.8043	32.619	31.6956	20.1531	21.3687	21.0705	34.5186	34.1871	30.7881
PIM1	PIM1	Pim-1 proto-oncogene, serine/threonine kinase	3.8891e-12	2.80414	0.13848	2.80414	1.15118e-06	2.07902	0.000748942	3.2699	0.000163702	3.69272	0.00072641	2.46297	48.7132	47.6951	48.1896	97.4966	102.151	101.022	1.95031	2.88532	2.05442	7.23804	7.9133	7.05683	1.44206	1.85373	1.73963	6.59289	5.48903	6.47074	62.6173	62.6455	59.379	159.857	172.684	126.069
TRMT6	TRMT6	tRNA methyltransferase 6	4.10497e-12	0.687279	0.00461835	0.687279	0.000213351	0.744326	0.00222773	0.741188	0.00052952	0.636979	0.000166954	0.634914	15.8497	15.5095	16.4512	11.984	11.5064	12.0938	9.935	9.36488	9.26634	6.96817	6.66193	7.56212	15.4252	14.9619	14.8605	10.1254	9.92186	8.82313	22.5518	21.5139	21.6412	14.0472	13.1457	14.553
DPH2	DPH2	diphthamide biosynthesis 2	5.34796e-12	0.703309	2.47692e-05	0.703309	5.10016e-05	0.780474	7.63615e-05	0.654563	4.7495e-05	0.647806	0.00450744	0.739318	23.1721	24.0898	23.1368	18.2573	18.274	18.4039	21.7402	22.516	23.265	14.6144	15.1941	14.3832	33.7225	32.4784	31.8645	20.5196	21.3599	21.6466	22.5171	22.3176	19.9328	16.0991	16.8304	14.939
TMEM177	TMEM177	transmembrane protein 177	5.47768e-12	0.703855	5.19385e-08	0.703855	0.000766075	0.659223	0.00163322	0.738679	0.000565448	0.666867	0.00187103	0.755796	13.6883	13.103	11.8578	8.60169	8.61458	8.22246	14.3598	15.8492	15.725	11.5977	11.5594	10.7599	15.4746	16.0043	14.3451	9.86384	10.0023	10.6791	14.3099	15.0086	14.2956	11.6633	10.9934	10.338
PHF21A	PHF21A	PHD finger protein 21A	6.93147e-12	1.47182	0.0430614	1.47182	0.000421103	1.31529	5.73393e-05	1.34646	0.000141466	1.61181	3.92917e-05	1.64394	6.95644	7.29845	6.8611	9.52144	8.97163	9.279	6.67681	6.74459	6.60574	8.73271	9.02934	9.20916	3.56495	3.56734	3.76286	5.57117	5.85192	6.14631	11.6479	12.0486	11.4188	19.8249	19.3787	18.5322
CHMP1B	CHMP1B	charged multivesicular body protein 1B	7.78948e-12	1.59971	2.35789e-08	1.59971	9.47772e-05	1.52432	0.000335004	1.62284	3.40875e-05	1.92087	0.000883897	1.37823	16.9518	17.094	18.1337	25.6529	26.8751	26.995	15.8116	14.2759	15.8571	24.3743	26.0608	24.0828	17.5528	18.1714	18.5475	36.1517	35.2075	32.9419	21.9858	21.4877	21.3664	29.0565	28.4949	31.9167
BSDC1	BSDC1	BSD domain containing 1	8.08916e-12	1.63745	1.50507e-07	1.63745	0.000675025	1.4809	0.000216006	1.60517	1.07442e-05	1.99751	0.00243143	1.51403	11.6002	12.4937	11.1572	18.2158	17.1767	16.7841	12.3929	13.2227	14.0734	21.2278	21.0216	21.3739	11.5103	10.9664	10.7901	21.4495	22.6451	22.3487	17.9491	16.2505	16.0549	25.3215	27.6087	23.2481
MARS	MARS1	methionyl-tRNA synthetase 1	8.33611e-12	0.661449	0.00607961	0.661449	2.7496e-05	0.795837	9.58987e-05	0.616843	3.40953e-05	0.628175	0.000481952	0.620735	132.323	133.497	130.54	105.504	106.46	103.483	65.0623	66.0776	70.3194	43.0139	40.8983	40.3339	73.6207	72.8128	74.4629	44.2842	47.0835	47.4534	85.1627	80.0173	78.4347	52.9284	51.7297	46.6906
TFAP4	TFAP4	transcription factor AP-4	8.75649e-12	1.55885	0.0864251	1.55885	0.000300836	1.57333	9.64647e-05	1.75107	0.00259825	1.51781	0.0077856	1.41216	4.1766	4.31473	3.79521	6.45586	6.40141	6.44522	11.8882	11.2026	10.7268	19.17	20.4819	19.5351	10.2988	10.4323	9.4864	14.5594	14.3651	17.0402	3.42409	3.30479	2.87876	4.64968	4.78417	4.12399
PIK3C3	PIK3C3	phosphatidylinositol 3-kinase catalytic subunit type 3	8.83436e-12	1.48984	0.00223381	1.48984	0.00133653	1.37869	0.000127662	1.42956	0.000267271	1.73561	0.00103449	1.44024	4.97777	5.02875	5.60669	7.34417	7.02686	7.12673	3.07173	3.05083	2.94925	4.18753	4.28775	4.49712	3.27683	3.22845	3.2338	5.28924	6.15159	5.4971	6.22977	5.51939	5.67386	8.4463	8.00582	8.61942
MAT2A	MAT2A	methionine adenosyltransferase 2A	9.62733e-12	0.598019	0.00386912	0.598019	0.000320619	0.601147	5.76566e-06	0.740974	0.000430204	0.546258	2.6296e-05	0.525629	101.471	105.339	107.987	67.4081	58.6708	63.4035	172.212	167.181	168.462	125.844	124.66	125.777	292.07	292.637	314.32	168.593	175.364	148.116	161.481	147.881	160.523	83.5866	81.8284	81.3895
CHD6	CHD6	chromodomain helicase DNA binding protein 6	9.95441e-12	1.73066	0.00617148	1.73066	0.00291602	1.54674	3.19708e-05	1.50921	1.38132e-05	2.05353	0.000822897	1.87147	1.29503	1.51873	1.4564	2.40839	2.14019	2.0564	3.50808	3.58532	3.53841	5.2175	5.28374	5.54947	1.7857	1.89883	1.80437	3.73324	3.90334	3.63577	3.51421	4.11996	3.45997	7.30138	6.37197	7.05766
SIN3A	SIN3A	SIN3 transcription regulator family member A	1.00844e-11	1.76395	9.63753e-07	1.76395	3.52737e-05	1.71458	1.34997e-05	1.61828	4.95319e-05	2.29207	0.000386534	1.52231	16.4688	15.1857	15.7749	27.7666	26.9122	26.6112	12.6685	12.6797	12.4899	19.7744	21.0491	20.4276	9.45508	9.03604	9.53016	20.1962	23.1938	20.9306	17.2214	17.9535	17.9545	28.4935	27.2444	25.2278
UMPS	UMPS	uridine monophosphate synthetase	1.04368e-11	0.627084	3.22081e-06	0.627084	0.00297516	0.696512	0.000106195	0.59537	0.00073905	0.571824	0.00518178	0.652119	7.25598	6.81928	6.47635	4.9872	4.98865	4.35222	5.82166	5.94225	6.00286	3.51309	3.33801	3.73713	7.97464	7.97719	8.11066	4.19668	5.13826	4.47383	10.2405	8.79278	7.86453	5.91542	5.71816	5.80574
C8orf33	C8orf33	chromosome 8 open reading frame 33	1.07051e-11	0.793903	0.210961	0.793903	9.42519e-05	0.829025	0.000236988	0.823015	8.29893e-05	0.721136	0.00200666	0.807377	19.425	19.0693	19.826	16.2272	16.0122	16.1041	8.04114	8.14091	8.4123	6.85136	6.67705	6.71073	10.6762	11.1284	10.4787	7.64555	7.89298	7.73676	22.3277	21.5686	22.2601	18.1795	18.4176	16.8504
FNIP1	FNIP1	folliculin interacting protein 1	1.11333e-11	1.94074	2.90014e-06	1.94074	6.36402e-05	1.58606	0.000131035	2.28751	0.000157102	2.30672	0.000954374	1.69509	3.40244	3.37414	3.36704	5.54132	5.09118	5.4667	4.14442	3.91353	3.77409	8.20077	9.18895	9.72339	4.47085	4.7138	4.73121	11.2836	11.3739	9.53597	3.4052	3.02971	2.98194	5.67409	4.88958	5.40075
AEN	AEN	apoptosis enhancing nuclease	1.25269e-11	0.650915	0.00102212	0.650915	0.000138094	0.694887	0.000488585	0.595142	0.00030631	0.609982	0.0119105	0.711615	28.0673	27.4011	29.1257	19.7735	20.0986	18.9119	13.8203	15.2083	15.4972	8.65222	9.4482	8.39931	23.9589	22.8525	22.0438	13.2408	13.8672	14.9189	20.8029	21.2992	20.8806	15.7456	16.5067	12.8276
C20orf194	C20orf194	chromosome 20 open reading frame 194	1.51218e-11	1.54969	0.00212481	1.54969	6.04472e-05	1.49829	0.00931889	1.52504	2.53086e-05	1.76239	0.00261135	1.43219	3.98754	4.03363	3.83496	6.06089	5.72696	5.97716	3.54398	3.68471	4.66223	6.14494	6.18168	5.68464	4.49272	4.42581	4.16137	7.75437	7.7703	7.51733	7.9486	8.71246	7.8696	12.4064	11.9928	10.7601
GRWD1	GRWD1	glutamate rich WD repeat containing 1	1.5354e-11	0.609041	2.46095e-06	0.609041	0.000337135	0.629547	0.00246933	0.657094	0.000322312	0.58825	0.00683447	0.565419	54.5936	53.5561	55.256	32.5691	37.0597	33.3971	33.9952	39.9884	37.3944	25.3964	25.2825	22.4618	45.2683	44.9366	45.2122	25.9163	24.8917	29.0205	35.7492	39.9159	35.2678	22.2811	23.9752	17.0296
COQ8A	COQ8A	coenzyme Q8A	1.5704e-11	3.09015	2.3332e-08	3.09015	6.28221e-05	1.98812	3.05674e-05	3.23938	1.406e-05	4.99812	6.5257e-05	2.83276	4.29331	4.08617	3.78483	8.26159	7.86873	8.02633	5.32606	5.46193	6.31525	19.0897	18.0723	18.1015	3.90916	3.55512	3.30665	16.5122	18.6111	18.6712	6.91491	7.08865	5.9559	19.192	19.3646	17.8564
CYTH3	CYTH3	cytohesin 3	1.6642e-11	1.36997	0.259286	1.36997	6.44588e-06	1.37607	0.00992642	1.26383	3.20164e-05	1.51127	0.00351639	1.34019	52.4307	51.629	51.066	71.8208	71.44	70.201	9.80712	9.5543	11.0279	12.6675	12.2943	13.3938	12.5648	12.3536	11.8499	18.1664	18.7491	18.6396	16.2344	17.7129	17.0008	23.9343	23.4054	21.0069
BRD8	BRD8	bromodomain containing 8	1.72507e-11	1.785	0.00105582	1.785	0.000201306	1.63155	1.12912e-05	1.82654	2.66108e-05	2.27431	0.00373969	1.49788	14.6739	14.9841	15.0993	26.1544	23.1953	23.768	10.2065	10.7206	10.7862	19.5852	18.7721	19.5621	8.25186	8.0765	7.58532	17.194	18.9371	18.2647	26.221	22.2989	25.7225	36.2875	34.7177	40.1206
CREB3L4	CREB3L4	cAMP responsive element binding protein 3 like 4	1.74261e-11	2.42639	8.21793e-06	2.42639	0.000131401	1.99856	3.86395e-06	3.2988	2.9548e-05	2.76416	0.00860485	1.90197	1.33625	1.3965	1.21221	2.51274	2.64334	2.71867	2.28414	2.39458	2.55767	7.96812	7.82538	8.0538	1.49849	1.64445	1.72547	4.28697	4.66527	4.49001	1.66385	1.32012	1.49753	3.37849	2.94374	2.27559
GPBP1L1	GPBP1L1	GC-rich promoter binding protein 1 like 1	1.83473e-11	1.37484	3.02606e-06	1.37484	2.34318e-05	1.48383	0.0162208	1.22103	0.000834958	1.39608	7.51449e-05	1.41249	23.665	23.0194	23.7182	34.0443	34.6357	35.7988	22.3887	20.6313	19.4053	24.0479	25.6613	26.4424	19.1049	18.8119	19.5598	27.5004	27.8916	24.9381	23.632	23.0118	24.4437	33.1537	34.2039	33.0342
MRPS17	MRPS17	mitochondrial ribosomal protein S17	1.83681e-11	0.705232	0.00074277	0.705232	0.000570478	0.69239	7.49713e-05	0.681568	0.00160056	0.785673	0.00438732	0.667155	36.0673	33.7169	37.2795	23.6274	25.3429	25.1311	26.2987	26.3036	26.356	17.2263	18.6487	17.9686	27.7855	30.2399	30.4475	23.1654	23.6204	22.6751	21.5687	20.1071	22.0956	13.2022	16.0934	13.3927
ZBTB44	ZBTB44	zinc finger and BTB domain containing 44	1.89469e-11	1.66806	0.00800405	1.66806	0.000110509	1.92569	0.00643994	1.48757	0.00374497	1.67924	0.000327179	1.60943	2.26872	2.0755	1.97971	4.12322	3.92094	4.11753	6.51705	5.93028	5.42472	8.35552	8.37855	9.85817	5.46166	5.40588	6.15019	10.6438	9.78872	8.25278	2.84619	3.08	3.00534	5.06531	4.81712	4.50123
SRXN1	SRXN1	sulfiredoxin 1	1.93964e-11	0.721292	0.186855	0.721292	0.000195748	0.658295	0.00206861	0.777976	0.00131971	0.716489	0.0044029	0.737645	30.8041	30.7849	31.3804	19.4355	21.6289	20.1946	37.9898	39.8114	42.7256	31.2272	31.7066	30.7314	79.845	78.2181	84.4198	54.06	60.6153	59.1793	16.9962	16.7236	17.2527	13.5176	12.8263	11.3522
MGEA5	OGA	O-GlcNAcase	2.10914e-11	1.4484	1.29518e-10	1.4484	0.000305963	1.43458	0.000482061	1.45363	0.00150907	1.61401	0.00340587	1.30758	31.059	31.4498	31.897	45.2354	42.8211	47.4896	32.4989	30.5924	29.8176	43.1261	44.8548	47.0724	29.6477	30.8594	31.3445	52.989	51.8654	43.8727	34.8011	36.9835	39.6852	49.7543	46.5842	49.2677
LYAR	LYAR	Ly1 antibody reactive	2.19648e-11	0.505178	2.1862e-09	0.505178	0.00749687	0.690367	0.000136174	0.453587	6.15622e-05	0.429392	1.98786e-05	0.484376	18.6675	18.0663	19.7708	12.5837	11.7492	14.8391	17.2638	17.5569	16.5476	7.37376	7.36635	8.61709	22.0809	22.3496	23.4639	9.48935	10.5852	9.12662	18.2708	17.4858	17.4354	9.05008	8.45696	8.27099
MLLT10	MLLT10	MLLT10 histone lysine methyltransferase DOT1L cofactor	2.27246e-11	1.37232	0.00262387	1.37232	2.00044e-05	1.53352	0.00113175	1.2888	0.00180918	1.42185	0.000142097	1.26209	6.63373	6.62537	6.93983	10.5099	10.1466	10.315	6.27989	6.04478	5.82477	7.73934	7.54071	8.11072	6.04495	5.9017	6.21679	8.41113	9.39342	8.06906	4.19099	4.19128	4.12485	5.38374	5.10871	5.29603
PMM2	PMM2	phosphomannomutase 2	2.42755e-11	0.720738	0.0817552	0.720738	0.00110186	0.76665	0.00204309	0.770125	9.50796e-05	0.645748	0.00223937	0.707765	41.7536	40.1982	40.191	30.2804	33.0718	30.3533	39.4849	40.8521	43.9832	32.8992	31.8754	30.9012	70.4589	67.147	66.1322	42.1056	44.6928	44.7697	20.7171	20.0143	20.3273	15.2115	15.0285	13.0716
ZNF763	ZNF763	zinc finger protein 763	2.46429e-11	2.56334	0.00711319	2.56334	0.0153446	2.23341	6.65465e-05	2.63112	0.000570437	3.28101	0.000754885	2.23929	0.905108	0.50304	0.623054	1.64062	1.20578	1.59758	0.243528	0.209886	0.246999	0.58985	0.614781	0.634145	0.179365	0.250295	0.232996	0.812593	0.686216	0.662559	1.42587	1.56459	1.45771	3.36056	3.80032	2.85924
NFYA	NFYA	nuclear transcription factor Y subunit alpha	2.60382e-11	0.63672	0.00283519	0.63672	9.58313e-05	0.760969	0.00104041	0.674617	7.38075e-06	0.540677	6.62613e-05	0.592151	7.57707	7.45842	7.31329	5.77159	5.72295	5.5137	6.29663	6.61403	6.66641	4.15046	4.29545	4.78112	10.0898	10.2797	10.5516	5.58447	5.72042	5.41481	15.2561	15.7706	16.8934	9.36656	9.5126	9.47174
FEN1	FEN1	flap structure-specific endonuclease 1	2.82413e-11	0.553539	0.00627161	0.553539	8.21992e-06	0.67766	2.25511e-05	0.509097	3.64269e-05	0.43007	2.20004e-05	0.632762	56.5043	56.6424	57.2268	37.7221	39.4081	38.3419	27.9982	30.8967	29.6967	14.7796	15.1993	15.0892	24.6757	24.1348	24.7614	9.797	11.3007	10.5951	51.7691	51.304	53.8663	33.8417	33.1496	32.3096
YTHDF1	YTHDF1	YTH N6-methyladenosine RNA binding protein 1	2.91159e-11	0.741764	1.91631e-06	0.741764	0.00237	0.733508	0.000913895	0.794824	9.59647e-05	0.694294	0.00807781	0.7479	20.2134	17.7652	19.3422	13.9244	14.6395	13.4472	18.1709	18.1505	16.9017	14.3518	13.8518	14.0798	21.6012	20.818	21.5572	14.4005	14.6423	15.3869	21.6264	24.2091	25.0617	18.3203	18.3724	16.3081
ANKRA2	ANKRA2	ankyrin repeat family A member 2	3.06716e-11	1.78183	8.28887e-06	1.78183	0.00197643	1.61469	0.000437607	1.63172	0.00120343	2.18383	0.000859409	1.75192	2.09866	2.62235	2.40496	3.91266	3.83416	3.7142	2.58184	3.0048	2.77876	4.49914	4.46153	4.66575	2.46579	2.18059	2.54201	5.52345	5.81065	4.43539	4.43259	3.81053	3.98437	6.85164	6.79268	7.7752
MARCH8	MARCHF8	membrane associated ring-CH-type finger 8	3.1551e-11	1.89316	2.69039e-08	1.89316	0.0044691	1.60937	5.77472e-05	1.88175	0.000188103	2.36804	0.00419165	1.79121	3.52172	3.26651	2.75085	4.89344	5.49298	4.90744	3.72151	3.38445	3.75892	6.68029	6.95302	6.79178	3.64953	3.47189	4.21432	8.72309	9.45213	8.59996	4.08759	4.52953	4.10645	8.25409	8.40612	6.29737
SRSF2	SRSF2	serine and arginine rich splicing factor 2	3.19574e-11	0.745409	1.22689e-07	0.745409	0.000135654	0.827006	0.000125501	0.772334	0.000325252	0.657022	2.76869e-06	0.735673	130.914	135.382	132.253	108.023	110.364	111.207	112.149	116.515	114.81	88.895	90.2422	86.156	145.5	150.494	150.935	104.835	94.0222	95.0991	139.351	137.847	137.004	100.387	101.764	102.57
BBC3	BBC3	BCL2 binding component 3	3.42149e-11	2.24748	7.56594e-06	2.24748	2.17389e-05	2.07856	0.00179437	1.87653	0.000232825	2.00616	0.000260001	3.26063	13.7676	13.4887	13.0978	29.5683	27.428	26.9335	13.9618	15.8291	18.0163	29.9088	31.9488	27.534	22.7364	23.163	23.2779	47.3434	41.6539	50.1925	8.91596	8.07655	6.67108	25.7759	27.5341	23.4644
ASXL1	ASXL1	ASXL transcriptional regulator 1	3.46785e-11	1.30558	0.000110163	1.30558	0.00160468	1.28955	0.000122289	1.24477	0.000307411	1.34153	0.0106189	1.34922	11.552	10.9935	10.8158	14.7734	13.5844	14.6773	10.6316	10.7723	10.9196	13.1669	13.3321	13.7404	10.6487	10.5441	10.7991	13.6513	14.8002	14.4893	13.7367	14.3138	14.439	20.1076	20.6288	16.8107
OPTN	OPTN	optineurin	3.66772e-11	1.64254	0.00170766	1.64254	0.00221445	1.37788	2.99053e-05	1.72049	6.38116e-05	1.96194	0.00300309	1.56501	7.69046	8.20242	7.99617	11.8195	10.2242	10.9191	12.8091	13.9289	13.2137	22.7223	22.7099	23.2674	14.3289	14.3897	13.4821	28.7086	28.2692	25.8675	8.98221	8.08087	8.55555	13.2845	12.0125	14.9166
WDR48	WDR48	WD repeat domain 48	4.29538e-11	1.64518	0.00572614	1.64518	0.000311116	1.52106	6.0706e-05	1.71179	0.000386622	1.97536	0.00736438	1.42432	8.02243	8.51957	7.79295	12.258	11.8521	12.9018	5.70525	5.27902	5.20227	9.16281	9.10532	9.41995	4.53455	4.62531	5.09065	9.87568	9.83653	8.47181	14.8845	13.3956	14.5101	20.3797	18.1659	22.5806
WDR45	WDR45	WD repeat domain 45	4.60512e-11	1.53961	0.000227458	1.53961	0.0156321	1.24071	1.5605e-05	1.7168	2.10342e-07	1.66686	1.30894e-05	1.58256	10.054	9.62602	8.77148	12.6015	11.3763	11.3095	12.5797	13.3596	12.6663	22.4937	21.6837	22.0837	14.2545	14.3126	14.2242	23.9282	23.4569	23.9453	13.2687	13.6049	13.3496	21.2945	21.7702	20.6037
FADD	FADD	Fas associated via death domain	4.78764e-11	0.589958	1.5767e-07	0.589958	1.80944e-05	0.652709	0.00224284	0.585236	0.00203567	0.541978	0.00826949	0.585132	14.9876	14.1524	14.792	9.48909	9.55211	9.62556	13.6959	16.8185	15.7021	9.44788	8.1647	9.3985	19.2808	21.1216	21.0225	11.3604	9.54285	12.5722	13.676	14.9949	11.6329	8.21243	8.72775	6.66766
GRPEL1	GRPEL1	GrpE like 1, mitochondrial	4.82472e-11	0.698209	0.000174618	0.698209	0.00254609	0.804929	0.00010087	0.671201	0.000114994	0.630257	0.00325895	0.697933	32.1762	30.32	28.8362	24.6427	24.1818	24.6207	27.263	26.3144	25.2304	17.5688	17.2715	18.0374	34.1821	34.5147	35.7257	21.9269	23.0151	20.9097	22.3549	20.7473	21.7174	13.9535	14.7154	16.6776
C1orf109	C1orf109	chromosome 1 open reading frame 109	4.9929e-11	0.700371	2.74488e-07	0.700371	0.000698569	0.718264	0.00102852	0.681611	3.05877e-05	0.61715	0.00451414	0.796347	11.3092	11.9119	11.3008	7.8532	8.72273	8.23518	9.59392	11.098	10.6489	7.03344	7.2732	7.01878	13.5414	14.5503	14.4569	8.71838	8.75957	8.76728	10.2026	10.2232	9.69251	8.32633	8.23404	7.44685
PUM1	PUM1	pumilio RNA binding family member 1	5.04988e-11	1.34386	5.04356e-08	1.34386	0.000368287	1.47846	0.000403304	1.21744	0.0025767	1.27779	0.000116613	1.41806	23.5669	21.3388	21.2045	32.386	32.2072	33.0381	24.6814	23.8125	23.9058	28.6239	30.0391	29.4856	20.4475	20.2943	21.9878	26.3374	28.086	25.7345	23.593	24.7976	24.0736	34.4882	35.2065	33.0771
PPAN	PPAN	peter pan homolog	5.07155e-11	0.678728	3.51839e-08	0.678728	0.0012855	0.638439	0.00340501	0.754507	0.000878241	0.638297	0.00408485	0.690205	24.3156	25.4974	23.9431	17.3649	15.2556	14.582	19.5483	19.2544	20.5331	16.116	14.692	14.02	29.9524	27.2076	25.8722	17.9786	16.7372	18.2215	26.7113	23.8096	22.2709	15.7113	16.8253	17.6177
YRDC	YRDC	yrdC N6-threonylcarbamoyltransferase domain containing	5.10907e-11	0.688241	0.00583204	0.688241	0.000140529	0.751512	0.0015319	0.678908	0.000453503	0.591117	0.000218447	0.743946	21.0166	20.4156	21.3096	16.1829	15.3483	15.6239	10.338	11.5362	11.1047	7.41995	6.98984	7.99047	21.6117	21.8947	22.0036	13.7363	11.7063	13.3739	20.0777	19.2759	18.9707	14.6435	14.0089	14.7363
RETREG2	RETREG2	reticulophagy regulator family member 2	5.17446e-11	1.75397	2.86745e-10	1.75397	0.000384864	1.46047	0.000137257	1.71852	2.28937e-05	2.26551	0.00198037	1.66445	12.467	11.4812	11.3435	16.8538	17.7699	16.8883	12.6194	12.2351	13.4168	23.088	21.2894	21.3899	10.9631	10.4284	10.4951	22.5505	24.8675	24.8797	13.4342	14.4393	13.0618	24.0444	24.3453	19.9593
ABTB1	ABTB1	ankyrin repeat and BTB domain containing 1	5.65559e-11	5.47358	5.05967e-08	5.47358	0.00454882	3.0746	6.05979e-05	7.69037	9.43283e-05	9.67633	0.00103911	3.92319	0.668574	1.18729	1.00989	2.86193	2.4212	3.36249	1.07029	0.741695	0.904598	7.11641	7.30047	6.28656	0.911462	0.576139	0.635643	6.65312	6.34364	7.16551	3.10512	2.65942	1.83401	9.43937	9.29097	10.4274
UHRF1	UHRF1	ubiquitin like with PHD and ring finger domains 1	5.95629e-11	0.695176	8.85523e-05	0.695176	0.00116566	0.776139	0.0014073	0.708524	1.33165e-05	0.60354	0.00358763	0.703685	28.2655	29.7369	27.0829	21.8868	22.6016	21.5151	31.1316	31.9129	30.2099	21.5238	23.8343	20.8095	25.1818	24.9762	24.9808	15.2829	14.5581	15.5248	36.2797	37.9248	36.9799	26.0738	28.7255	23.6712
RRP36	RRP36	ribosomal RNA processing 36	6.12204e-11	0.670957	0.000288044	0.670957	0.00185107	0.776436	0.000823235	0.705924	3.81399e-05	0.589202	0.00107468	0.627554	61.2492	66.6069	63.1889	51.7792	48.8647	47.6898	46.8076	45.9617	45.3575	33.3201	30.1984	34.1154	61.487	64.0324	64.5448	38.2092	38.0934	35.7123	45.8274	39.992	38.4366	25.3965	26.6418	25.7313
RNF5	RNF5	ring finger protein 5	6.33855e-11	1.36902	8.98541e-05	1.36902	0.00398102	1.38222	0.00311749	1.2366	0.000671848	1.45431	0.00105504	1.41311	28.6166	32.0917	34.4433	43.2285	44.1038	43.8128	49.3398	45.0708	50.0823	59.9135	59.6843	58.8953	37.8083	38.3042	36.0014	52.0454	52.9875	58.1517	46.0121	44.3143	41.469	64.0266	63.4123	58.7668
ZC3H4	ZC3H4	zinc finger CCCH-type containing 4	6.71511e-11	1.89233	2.09039e-07	1.89233	0.00066923	1.5406	0.000521541	2.21447	6.87072e-05	2.26833	0.00286964	1.657	7.17655	6.74295	6.37007	10.4369	10.9327	9.87821	4.47318	5.13591	5.59881	11.4663	11.8408	10.2881	7.67677	7.23353	7.72808	16.4482	16.3306	18.6465	8.92585	8.5686	7.64449	14.5872	14.8941	12.2432
GTPBP4	GTPBP4	GTP binding protein 4	6.999e-11	0.705802	0.000585372	0.705802	0.000373291	0.698135	5.03872e-05	0.778225	0.00234774	0.738627	0.00109044	0.618392	68.433	66.3516	65.6799	49.0224	44.2097	46.8225	39.748	39.2938	38.9262	29.9256	30.6875	31.2025	50.2562	52.6452	53.4664	39.7849	40.3124	35.5424	69.6345	67.6074	74.9175	43.7839	40.1462	47.4498
MNT	MNT	MAX network transcriptional repressor	7.21665e-11	2.14293	1.07802e-09	2.14293	9.95423e-06	1.604	0.0010461	1.97081	4.96835e-05	2.67766	0.00188418	2.4913	6.56634	6.64178	6.62766	10.9641	10.4341	10.4269	4.09198	4.59502	5.33819	9.48298	9.18239	8.82362	5.40952	5.17902	5.12432	13.2196	13.4501	15.5012	6.00927	6.26767	4.80072	14.1882	16.518	11.9296
DDX19A	DDX19A	DEAD-box helicase 19A	7.46722e-11	0.82841	0.0770305	0.82841	0.000240795	0.800146	0.000573131	0.841211	0.00178916	0.79515	0.00980799	0.87995	23.5564	23.8606	24.567	19.3963	19.4931	18.7091	19.6261	19.8555	20.5488	16.5407	16.7981	17.1554	19.0191	18.8044	18.4541	14.2959	15.7956	14.6941	32.5885	33.0361	33.6515	29.4179	30.2753	27.7161
NOP16	NOP16	NOP16 nucleolar protein	8.32458e-11	0.579776	5.42708e-06	0.579776	0.000861731	0.633771	0.000525432	0.60387	2.72444e-05	0.452614	0.00644557	0.652285	60.5989	70.1271	65.2778	42.8449	39.0611	42.1959	48.613	49.3213	53.3183	30.3331	32.6724	28.4055	80.8267	77.1653	75.648	36.6302	36.0403	33.1384	46.5536	39.0817	38.1296	27.2873	24.2836	29.0553
FASTKD5	FASTKD5	FAST kinase domains 5	8.80934e-11	0.58562	0.00188006	0.58562	0.000309429	0.736106	8.92877e-06	0.547589	1.70861e-05	0.590259	0.00225012	0.494339	16.3541	15.366	15.973	11.307	12.0741	11.7272	11.9353	11.2135	11.5348	6.19537	6.42279	6.37029	16.2979	16.3172	17.0274	9.58003	10.0861	9.63751	7.9995	8.71065	7.98825	4.62207	4.32941	3.36025
ZNF35	ZNF35	zinc finger protein 35	8.97443e-11	0.485436	2.65649e-07	0.485436	0.000978751	0.541768	0.000646299	0.468199	0.000440884	0.369087	0.00501173	0.593138	5.17583	4.89833	5.32278	3.03764	2.89493	2.44023	4.20729	4.04626	3.83594	1.63706	2.10211	1.9476	6.86029	7.95356	6.44268	2.53896	2.97121	2.34297	6.22166	5.85135	5.89483	4.20699	3.07543	3.46117
PCMTD2	PCMTD2	protein-L-isoaspartate (D-aspartate) O-methyltransferase domain containing 2	9.10604e-11	1.58396	0.000512061	1.58396	7.62471e-05	1.504	0.00173115	1.62773	0.00255966	1.80352	0.00555474	1.4257	6.36623	6.0856	6.38639	9.59824	9.0922	9.64539	7.01834	6.58877	7.30873	10.098	11.9559	12.0727	6.70125	7.26277	5.93871	12.8719	12.5849	10.467	12.127	12.5119	12.9743	17.1143	16.5012	20.2008
POLD3	POLD3	DNA polymerase delta 3, accessory subunit	9.208e-11	0.703572	0.00102267	0.703572	0.000248916	0.791528	0.000469489	0.719445	0.000813502	0.608126	0.000548547	0.707582	8.9633	9.34037	9.08389	7.37176	7.28445	7.02311	8.3004	7.67943	7.89982	5.85858	5.48059	5.84009	6.6211	7.02126	6.31976	3.7274	4.36245	4.06344	10.5288	10.8668	10.6942	7.31897	7.32379	8.08669
NCOA2	NCOA2	nuclear receptor coactivator 2	9.46204e-11	1.37405	0.171224	1.37405	0.000452236	1.34568	0.000750806	1.44504	0.0015148	1.4933	0.00360325	1.22755	3.69952	3.55015	3.37657	4.85469	4.71919	4.71694	1.73028	1.5415	1.54072	2.2963	2.35759	2.2905	1.35696	1.3686	1.40259	2.11602	2.20326	1.86052	5.04415	5.47489	5.59974	6.5838	6.71399	6.47128
FBXO8	FBXO8	F-box protein 8	9.8077e-11	1.47122	0.154794	1.47122	4.85745e-05	1.72988	0.00132512	1.29429	0.00188	1.52274	2.14109e-05	1.37415	2.98928	3.18239	3.09016	5.59179	5.22134	5.21216	18.4724	17.8276	17.3071	22.3174	22.7562	24.3326	6.31591	7.29092	7.12001	10.994	10.7844	9.76405	4.64175	4.50317	4.55178	6.17158	6.25041	6.39995
APEX1	APEX1	apurinic/apyrimidinic endodeoxyribonuclease 1	1.00925e-10	1.17962	0.00100298	1.17962	0.0054493	1.16667	0.000226024	1.12885	0.000275351	1.22872	0.00528766	1.19657	104.342	107.061	104.809	129.729	120.526	118.909	124.991	127.056	126.042	141.969	140.386	144.471	121.641	124.32	120.719	146.425	154.08	150.104	145.33	132.059	133.587	166.927	164.363	160.091
ACVR2B	ACVR2B	activin A receptor type 2B	1.1126e-10	1.66539	0.0688873	1.66539	9.34791e-05	1.70173	0.00843792	1.33256	0.00179694	1.81684	0.000178097	1.86712	1.77973	1.87692	1.79976	3.15688	2.91986	3.21413	0.935686	0.848351	0.782904	1.20239	1.12454	1.08756	1.01502	1.12382	1.03832	2.08099	2.06199	1.65538	3.54012	4.05325	3.70101	7.35431	6.92004	6.79216
KNOP1	KNOP1	lysine rich nucleolar protein 1	1.11373e-10	0.732836	1.34074e-05	0.732836	0.00113671	0.723116	0.000249249	0.72534	0.0108132	0.811447	0.00206598	0.677668	14.3768	14.5755	14.406	11.2274	10.3412	9.83108	19.2561	20.2283	20.8285	14.3625	14.9396	14.4291	17.2528	16.6672	17.2135	13.6208	15.0486	12.9025	19.746	16.8864	17.3405	11.5557	12.4549	12.5025
JPT1	JPT1	Jupiter microtubule associated homolog 1	1.12647e-10	0.75055	0.00971152	0.75055	1.84001e-05	0.804949	0.00146732	0.743341	0.000136853	0.677729	0.0129231	0.782538	63.2555	61.3478	61.8868	50.0421	50.0331	50.0275	34.8146	39.0554	34.8747	26.792	26.9914	26.9331	39.1766	37.7399	40.0394	25.3513	26.7814	27.1423	40.9874	42.2767	40.5295	31.9209	35.7584	29.484
CLP1	CLP1	cleavage and polyadenylation factor I subunit 1	1.13266e-10	0.712132	7.10684e-07	0.712132	7.41946e-05	0.751869	0.0118215	0.694045	0.00106494	0.666685	0.00236702	0.739251	10.9027	10.8823	10.8573	8.03295	8.0538	8.463	8.41247	10.2247	10.0511	7.11	5.93336	6.85141	12.0469	11.2213	11.0493	7.11109	7.62586	8.16187	12.2443	11.8736	12.5785	9.27052	8.34696	9.54741
SCG2	SCG2	secretogranin II	1.14503e-10	1.48633	0.473565	1.48633	0.0114409	1.29402	6.74922e-05	1.47064	0.000103543	1.70399	0.00322489	1.50505	8.07336	7.63935	8.07734	11.4138	9.49126	9.96445	173.499	166.457	172.365	246.388	246.658	260.527	143.342	141.059	148.129	240.073	261.386	236.153	90.5084	83.5414	86.0397	127.851	118.792	146.032
SNRNP40	SNRNP40	small nuclear ribonucleoprotein U5 subunit 40	1.14828e-10	0.645483	2.47312e-05	0.645483	0.00243514	0.7451	0.000686557	0.65244	0.000387805	0.537321	0.000870229	0.664586	57.0949	57.1983	57.5407	46.4176	41.634	40.2225	42.7156	43.6379	42.3985	25.7586	29.9319	28.4686	43.666	47.3138	42.6588	22.8623	26.2648	22.7693	60.7183	56.6392	52.135	37.6623	36.6035	38.1759
FOXO3	FOXO3	forkhead box O3	1.26541e-10	2.1204	5.10541e-05	2.1204	2.15407e-05	1.67399	0.000164056	2.05385	3.74077e-06	3.19722	0.00030465	1.83897	3.82399	3.64897	3.62728	6.15245	6.37263	6.05564	2.09401	1.9422	1.93238	4.3135	3.72975	4.23218	1.6183	1.72925	1.68572	5.55505	5.45017	5.09238	4.48501	4.86466	4.43662	8.95846	8.65636	7.76303
UBE2J2	UBE2J2	ubiquitin conjugating enzyme E2 J2	1.3945e-10	0.686872	3.60989e-06	0.686872	0.000237098	0.684561	0.00119544	0.755621	6.60157e-05	0.588925	0.0118554	0.73068	15.7498	17.2977	16.2824	11.5432	11.1257	11.0807	10.8513	11.6778	11.5383	8.40892	9.01995	8.31675	18.0887	17.1761	16.8339	9.84192	10.2217	10.6194	14.9649	14.086	12.2452	10.1511	10.6647	9.30141
WDR4	WDR4	WD repeat domain 4	1.40179e-10	0.68833	1.42119e-05	0.68833	0.000269372	0.717609	0.00164942	0.694337	9.21166e-05	0.633522	0.0303384	0.71116	10.837	10.3957	10.7273	8.00816	7.5651	7.37182	11.0125	11.2377	11.9125	8.37773	8.09067	7.28056	11.8031	11.6079	12.0924	7.54803	7.14206	7.81437	8.81249	8.19731	6.9318	5.85233	6.29969	4.88507
UBXN7	UBXN7	UBX domain protein 7	1.46184e-10	1.53805	3.76531e-05	1.53805	0.000397958	1.43739	0.00925158	1.47576	0.0011713	1.7751	0.00205558	1.48619	5.71202	5.79947	5.62877	8.15656	7.79695	8.70727	7.50026	5.98993	5.87468	9.41277	9.0742	9.93128	3.67084	3.78943	3.95761	7.2663	7.15827	5.91993	5.93739	7.13488	6.682	10.0203	9.53802	9.72238
FLCN	FLCN	folliculin	1.54543e-10	1.84397	3.46579e-06	1.84397	1.45802e-05	1.35291	8.36733e-05	2.08164	0.000114426	2.24843	0.000645868	1.82585	7.55012	7.321	7.46395	10.1887	10.1073	9.92076	6.11995	6.55966	7.09951	13.9772	13.7893	13.3386	7.57061	6.55534	6.99178	15.498	15.0694	16.8882	4.56302	4.56843	4.3591	8.22759	9.10431	7.38399
SCAPER	SCAPER	S-phase cyclin A associated protein in the ER	1.60033e-10	1.37285	0.0384702	1.37285	0.00537184	1.30681	0.0103161	1.33873	0.000187452	1.48767	0.00409253	1.36483	1.12713	1.24402	1.24096	1.60841	1.64948	1.4637	0.70208	0.778317	0.801361	0.931461	1.01919	1.1067	0.632618	0.641383	0.66719	0.916087	0.996829	0.976052	1.47086	1.66105	1.47879	2.18777	1.95628	2.14616
CHCHD4	CHCHD4	coiled-coil-helix-coiled-coil-helix domain containing 4	1.65825e-10	0.723194	0.000149074	0.723194	0.00684842	0.760051	0.000269005	0.773732	0.00303594	0.732833	0.000272597	0.634717	12.3254	12.9609	14.0948	9.32498	10.5769	10.0235	14.453	13.7087	13.5729	10.6924	10.6488	10.9401	14.0262	14.1601	14.57	10.8678	11.022	9.50766	10.009	10.7143	10.8465	6.53252	7.0602	6.44893
CCDC86	CCDC86	coiled-coil domain containing 86	1.72969e-10	0.641012	9.88554e-06	0.641012	0.000879639	0.650546	0.00672829	0.744451	0.000465308	0.637807	0.00120568	0.546589	50.0518	53.719	47	33.4761	33.7333	30.8096	38.2779	43.1647	40.6781	30.5212	32.6063	27.8638	53.9451	52.6084	55.2821	33.2511	32.8374	37.2803	37.3835	38.9805	37.3983	21.8823	22.6499	17.9557
MSH6	MSH6	mutS homolog 6	1.78682e-10	0.755147	0.0837101	0.755147	0.000618504	0.816024	0.00325311	0.778241	0.00262167	0.700807	0.00160803	0.730652	33.7906	32.1302	31.6306	26.2588	26.4985	26.818	24.6562	23.9025	22.0929	17.6586	18.2003	19.0954	17.9885	19.3292	18.9326	12.7221	14.4554	12.3203	46.3305	48.9209	48.1595	37.0867	32.5503	35.2698
KLF7	KLF7	Kruppel like factor 7	1.80914e-10	1.6361	0.368258	1.6361	0.0309464	1.67958	0.000353912	1.54305	0.000140907	1.71533	8.33904e-05	1.6118	0.271782	0.226836	0.165211	0.398204	0.376586	0.321816	1.1726	1.2407	1.11739	1.73027	1.85067	1.86516	1.51236	1.66339	1.60568	2.7244	2.86003	2.61641	7.40598	7.67869	7.50822	12.6319	12.2887	11.5177
FAM120B	FAM120B	family with sequence similarity 120B	1.86954e-10	0.812276	0.0418587	0.812276	0.000775886	0.773583	0.000116651	0.823826	0.00297925	0.783045	0.0093866	0.87234	4.21961	4.01659	4.28015	3.18159	3.35732	3.14391	6.10258	6.14729	5.89843	4.99928	4.95931	4.9901	6.91275	7.13696	7.14508	5.30271	5.94666	5.36728	6.94185	6.69317	6.85744	6.00344	6.21778	5.66619
DYNLL1	DYNLL1	dynein light chain LC8-type 1	1.87147e-10	0.684947	9.0811e-05	0.684947	0.00722122	0.71309	0.000146893	0.699417	0.000512187	0.65041	0.0181252	0.678514	240.578	278.083	277.388	207.036	177.876	182.719	204.817	206.244	191.017	138.95	142.064	139.858	237.588	245.308	234.033	160.919	162.427	143.585	356.449	314.357	304.864	202.417	200.693	262.678
CNTRL	CNTRL	centriolin	2.02623e-10	1.67663	1.97828e-10	1.67663	0.000105234	1.56065	0.00156644	1.61472	4.55844e-06	2.20413	0.00118631	1.4227	3.03696	3.10814	3.28408	5.05195	4.75624	4.904	3.11331	3.20428	3.58445	4.85678	5.56665	5.56831	2.43066	2.51865	2.40873	5.44228	5.56357	5.21501	3.69489	3.67981	3.25451	5.12503	5.02098	4.95179
ZNF217	ZNF217	zinc finger protein 217	2.19668e-10	1.71626	0.00225993	1.71626	9.37627e-05	1.58555	0.000104445	1.52843	6.8012e-05	2.33099	0.000833614	1.5359	12.5182	11.8397	11.3172	18.8453	18.8433	18.828	30.3364	27.8325	28.2733	43.5068	43.8666	44.6621	21.2518	21.984	23.9531	54.2312	53.6632	48.7037	23.4709	25.8192	26.4147	41.1623	37.4001	37.673
SIX3	SIX3	SIX homeobox 3	2.22081e-10	1.54398	0.221299	1.54398	0.0056951	1.5297	0.00272636	1.49759	2.87649e-05	1.65657	0.0217112	1.49747	1.11624	0.896248	1.04505	1.42568	1.65517	1.58589	8.56201	7.56542	8.33684	13.4306	11.6187	11.6233	5.54685	5.44922	5.41811	8.89109	8.83151	9.48127	5.88189	5.84292	4.94332	8.30874	9.76426	7.03173
NSUN2	NSUN2	NOP2/Sun RNA methyltransferase 2	2.31531e-10	0.711628	0.00027686	0.711628	0.00171312	0.829764	2.05809e-05	0.731605	0.000225102	0.689007	0.000225688	0.613135	50.921	48.1859	49.6585	42.3309	39.6627	41.4609	38.9365	40.0175	40.3302	28.673	29.0867	29.5055	56.6216	54.58	56.0763	39.925	38.9645	36.4377	39.0987	39.8589	39.8802	23.0766	23.7224	26.1687
UBALD2	UBALD2	UBA like domain containing 2	2.45407e-10	4.03579	1.84454e-08	4.03579	2.04456e-06	2.71596	5.1677e-05	2.93586	1.65815e-05	9.15151	0.000139057	3.63548	4.89097	4.79247	4.78043	13.2164	13.5526	12.533	9.31464	10.5844	10.643	30.9874	31.0678	27.5806	3.6923	3.11366	3.05396	32.0697	26.1819	32.0488	7.05512	5.74211	5.19358	21.4605	21.8084	21.6006
TNKS	TNKS	tankyrase	2.4847e-10	1.62705	6.60208e-05	1.62705	5.40348e-05	1.50973	0.000188482	1.71349	0.000244827	1.98375	0.0172203	1.36563	3.33274	3.17763	3.40001	5.08064	4.97881	4.89826	4.40322	3.88593	4.11768	6.92412	6.96803	7.34657	2.76853	3.24462	3.13499	6.2612	6.13494	5.72327	5.36657	6.2609	6.37542	9.00502	8.21397	7.3757
SLC7A5	SLC7A5	solute carrier family 7 member 5	2.53843e-10	0.477554	0.00246297	0.477554	0.00158854	0.620417	5.66268e-05	0.393452	4.7398e-05	0.402991	0.0174674	0.52871	97.4189	88.1427	82.0937	51.8165	59.1211	54.9516	38.4905	39.7163	41.6051	16.6655	16.2325	14.3199	65.8048	63.1548	71.4286	26.0451	26.0193	28.6684	25.7437	29.7608	26.2608	16.6617	16.9778	10.5117
MOAP1	MOAP1	modulator of apoptosis 1	2.63416e-10	1.50748	0.244303	1.50748	2.28337e-05	1.4818	0.0133681	1.40279	0.000241591	1.81148	0.000850694	1.37149	16.6138	15.811	16.6828	24.3608	24.1485	24.2373	3.42172	3.15489	4.06947	5.22362	4.87172	4.76528	3.24004	3.2732	2.90863	5.72442	5.95215	5.38147	18.7877	18.5912	18.3886	24.5243	24.7331	27.3171
CALCOCO1	CALCOCO1	calcium binding and coiled-coil domain 1	2.72243e-10	2.045	0.000546774	2.045	0.00319027	1.54951	0.000333812	2.43457	1.0444e-05	2.67678	0.000936178	1.73199	3.45908	3.78835	3.46506	6.2306	5.05107	5.3678	4.38747	4.21794	5.24194	12.0527	11.0407	10.5194	4.35937	4.67803	4.40933	11.5314	11.8014	12.6729	11.225	10.099	9.50179	18.9594	17.8474	16.5388
RIOX2	RIOX2	ribosomal oxygenase 2	2.82599e-10	0.787521	0.0272033	0.787521	0.000684112	0.818205	0.0070523	0.812682	0.00268119	0.792972	0.00251142	0.729471	5.02614	5.10457	5.13267	4.33391	4.08215	4.07715	7.83721	7.37959	7.504	6.03302	5.84543	6.60542	9.34011	9.52078	9.81569	7.58201	8.0061	7.16989	6.71376	6.06409	6.26008	4.68893	4.3223	4.88142
XBP1	XBP1	X-box binding protein 1	2.89184e-10	0.676362	0.162554	0.676362	0.0020645	0.770958	3.18742e-05	0.570444	0.00340895	0.671056	0.00175338	0.709113	69.6596	63.1088	64.9807	48.6568	52.3247	51.4162	34.9653	32.4447	33.8429	18.8245	19.0604	19.8623	28.017	30.1344	31.2668	20.016	21.9768	18.1344	11.9556	11.0128	11.7364	8.03724	7.75598	8.83916
WDR45B	WDR45B	WD repeat domain 45B	3.07044e-10	0.83778	0.00425398	0.83778	7.39839e-05	0.867193	0.00392065	0.783224	0.00281131	0.860248	0.000730456	0.84313	28.6877	28.7217	28.3754	24.8064	25.1192	24.4696	30.3672	29.6714	33.3645	25.2271	23.5837	24.2774	39.5748	40.2872	39.0632	33.8621	35.4787	33.0022	32.5429	30.9192	31.7801	26.941	26.2057	27.1464
EIF4B	EIF4B	eukaryotic translation initiation factor 4B	3.10585e-10	1.47107	7.3501e-06	1.47107	0.000786503	1.35461	0.000601402	1.27359	5.31571e-05	1.78889	8.55131e-05	1.51744	145.297	134.755	137.313	179.866	195.178	190.359	120.841	114.431	116.115	145.062	148.053	154.442	105.139	105.246	110.611	193.607	199.173	181.704	150.978	154.063	159.368	244.539	229.087	231.208
IGBP1	IGBP1	immunoglobulin binding protein 1	3.1418e-10	1.5327	3.07213e-09	1.5327	5.56064e-06	1.3545	0.000844759	1.35829	0.000127933	1.90008	0.000629422	1.57867	17.4451	17.2847	17.3448	23.7951	23.6464	23.0989	19.9096	20.2461	21.396	28.3939	26.4495	28.7785	18.033	17.5617	16.4224	30.7838	34.3758	33.7141	18.9142	16.881	16.2128	27.8065	27.0373	27.0898
ARNT	ARNT	aryl hydrocarbon receptor nuclear translocator	3.3417e-10	1.33749	0.00598843	1.33749	0.00742747	1.20347	0.00208067	1.31542	0.00260639	1.43076	0.00041844	1.41283	9.6711	8.64874	8.7214	10.8679	10.9768	10.6586	12.8791	13.1973	13.1973	17.0162	16.2383	18.4773	11.5977	12.157	12.72	16.4758	19.0698	16.7183	8.08384	7.58306	7.80955	11.4037	10.4927	11.2831
NXT1	NXT1	nuclear transport factor 2 like export factor 1	3.40971e-10	0.590612	9.89602e-06	0.590612	0.00485481	0.6547	0.0013331	0.566918	0.000229692	0.50217	0.0175479	0.652825	11.8424	11.5808	13.8512	8.83469	8.11061	7.43957	15.328	17.978	18.4765	9.0346	9.89137	10.381	23.632	24.289	20.3903	11.5557	11.3376	11.3128	22.9285	19.1666	17.658	15.0644	11.7257	12.2224
LRRC59	LRRC59	leucine rich repeat containing 59	3.41354e-10	0.694601	0.000432485	0.694601	0.018012	0.840904	1.90798e-05	0.653393	6.95035e-05	0.628294	0.00112276	0.674308	87.3545	81.4369	82.5153	65.9897	75.5772	69.9863	76.8562	76.2265	72.6092	49.4363	49.0884	48.8958	78.0161	76.7253	81.9249	48.6791	48.5611	51.4515	52.4503	55.4659	54.5187	37.5549	38.6879	33.4696
ZC3H6	ZC3H6	zinc finger CCCH-type containing 6	3.63071e-10	2.10511	0.000595525	2.10511	1.25213e-05	2.51502	2.93621e-05	1.74625	0.000878912	2.8119	0.00136806	1.5902	0.293241	0.299845	0.286894	0.69881	0.733888	0.782486	0.820299	0.861325	0.798613	1.40374	1.454	1.47211	0.51338	0.714834	0.664994	1.91029	1.80762	1.57128	1.04912	1.09311	1.17715	1.89558	1.60869	1.78017
HAUS4	HAUS4	HAUS augmin like complex subunit 4	3.65945e-10	1.42956	0.00246532	1.42956	0.00200439	1.26466	0.00345627	1.33046	4.40537e-05	1.66885	0.00108039	1.48734	16.0335	14.7838	16.4374	19.6785	20.1539	19.871	11.4761	10.8695	11.6639	13.9731	15.2552	16.0747	7.65308	7.64067	7.71336	12.3978	13.4934	12.5315	14.0928	13.927	14.4636	22.5859	21.3987	19.3257
FBXO25	FBXO25	F-box protein 25	3.66348e-10	1.85689	0.0156955	1.85689	0.0196541	1.79784	0.00243638	1.86349	6.13308e-05	2.13567	0.00702238	1.66162	1.06083	0.735179	1.22044	1.80948	1.86018	1.64323	3.63189	2.80582	3.09775	5.58157	5.5992	6.53637	3.50795	3.82349	3.8672	8.25947	8.15537	7.50098	3.20483	3.08849	2.3641	4.97205	4.77513	4.52153
CCDC137	CCDC137	coiled-coil domain containing 137	3.94907e-10	0.720539	0.00168597	0.720539	0.00039287	0.708109	0.0314008	0.817054	0.000525352	0.654515	0.0015113	0.711804	31.5323	33.0184	34.2127	24.2836	22.7379	22.9053	23.2283	25.8587	27.3557	20.2501	22.4482	19.7158	41.0483	39.9759	36.8676	25.0759	24.98	27.0799	23.6727	21.1035	20.5793	15.5321	15.2199	15.6843
EXOSC2	EXOSC2	exosome component 2	4.07468e-10	0.727863	3.48726e-06	0.727863	0.00137696	0.755387	0.000821052	0.729961	4.00123e-05	0.658099	0.0398752	0.773462	23.494	21.2879	22.3097	16.2216	17.0113	17.4287	20.0412	21.8311	22.1896	15.2743	16.0183	15.4338	20.0767	20.5709	20.2531	13.092	13.9078	13.0932	17.3975	14.9481	17.9227	11.3682	13.9771	13.5734
CREBRF	CREBRF	CREB3 regulatory factor	4.13792e-10	4.11363	3.04728e-07	4.11363	0.000142215	3.36212	0.00109718	2.99609	0.000111675	9.4182	1.41111e-05	3.0183	0.396747	0.400149	0.510036	1.42353	1.42148	1.52079	0.422906	0.276488	0.301456	0.953817	0.990259	1.00368	0.172634	0.129808	0.16862	1.77644	1.49736	1.18676	0.699455	0.785235	0.725342	2.33989	2.18554	2.14209
POLR3K	POLR3K	RNA polymerase III subunit K	4.15866e-10	0.530929	2.17048e-06	0.530929	0.000126	0.578683	5.89517e-05	0.612303	5.88937e-05	0.363992	0.000617392	0.616093	60.5179	65.2914	65.9449	35.236	37.2537	38.467	43.0717	42.8377	41.973	24.787	27.0568	26.5086	48.6882	52.1686	44.0714	17.9584	16.5617	18.1507	42.6372	38.0143	36.2051	24.3763	23.494	23.9617
WDR19	WDR19	WD repeat domain 19	4.16648e-10	1.63041	5.03196e-06	1.63041	0.00260228	1.38847	0.000483218	1.7525	0.000189806	1.98122	0.00623795	1.46575	4.06637	4.26188	3.80928	5.90825	5.22626	5.72283	5.4318	5.23558	5.79497	9.82904	8.80852	10.2452	4.98406	4.98564	5.20739	9.63484	11.06	9.44316	5.64068	5.08762	4.63516	7.12372	7.17729	8.19265
TIMM22	TIMM22	translocase of inner mitochondrial membrane 22	4.20543e-10	0.746145	0.00193165	0.746145	0.000735993	0.698913	0.00285169	0.831181	0.000525049	0.684115	0.00494531	0.779909	19.8258	20.3357	19.4932	14.8511	13.1012	13.7903	21.7484	20.0846	20.0065	16.8696	17.1576	17.3376	27.0294	27.6005	24.8449	17.8798	17.6633	18.7906	15.4785	15.3082	13.8275	11.0203	12.0229	11.7308
VAMP2	VAMP2	vesicle associated membrane protein 2	4.24665e-10	1.56026	0.000418558	1.56026	0.00665673	1.31576	0.000374922	1.71376	0.00068185	1.77778	0.00415934	1.47837	15.3166	13.1354	13.8922	17.7064	19.5219	18.4186	9.18545	8.83892	10.1544	16.5784	16.3802	15.2805	11.8088	10.7743	11.2064	18.5527	19.4207	22.2342	19.9799	19.5962	18.7403	29.0853	31.8599	25.5842
ZNF233	ZNF233	zinc finger protein 233	4.30404e-10	2.56903	0.154954	2.56903	0.00282866	2.1458	0.00071374	2.71163	0.00107372	3.19633	0.0241874	2.3421	0.61227	0.467825	0.565308	1.18037	1.34923	1.00456	0.389553	0.459657	0.336582	1.00652	1.0036	1.1896	0.292014	0.387804	0.458919	1.10682	1.26023	1.21668	0.0109928	0.0189563	0.0151591	0.0492562	0.0300022	0.0274626
PPP1R15A	PPP1R15A	protein phosphatase 1 regulatory subunit 15A	4.57244e-10	2.56384	1.42789e-07	2.56384	0.000177709	1.45322	4.49992e-05	3.19245	1.35388e-05	3.47743	2.48242e-05	2.67824	17.2669	16.3189	15.8109	24.372	23.8692	23.5033	9.60396	10.1903	11.6943	32.6858	34.6048	32.9218	19.0102	17.4226	17.5298	59.5034	60.723	67.5709	13.1807	12.9761	12.2363	33.0123	36.9927	32.922
MAU2	MAU2	MAU2 sister chromatid cohesion factor	4.66577e-10	1.54489	4.13895e-05	1.54489	0.000569901	1.39505	0.00735637	1.59501	5.95313e-05	1.73727	0.0155587	1.47356	9.69923	9.67875	8.8358	13.1732	13.3697	12.7867	5.92223	6.34104	7.63654	11.265	10.9125	9.46623	6.6515	6.86752	6.73641	11.467	11.3096	12.4409	11.5814	11.1689	9.93714	17.3293	17.5212	13.5454
AUH	AUH	AU RNA binding methylglutaconyl-CoA hydratase	4.68664e-10	1.53063	5.6865e-05	1.53063	0.000590899	1.50023	0.00388153	1.55753	0.00735376	1.69975	0.00165751	1.38198	1.34955	1.20861	1.32085	1.87485	1.91373	2.02747	1.06569	0.911218	1.10833	1.6264	1.46962	1.70136	1.02324	1.32655	1.33877	2.24843	2.14205	1.85292	1.85418	1.70949	1.91927	2.56474	2.39853	2.61022
GLYCTK	GLYCTK	glycerate kinase	4.71018e-10	2.01618	0.00177825	2.01618	0.000302098	1.65898	0.000134084	2.09945	0.000791353	2.75233	0.00837788	1.72375	0.716931	0.672139	0.762889	1.23804	1.14368	1.18544	0.896659	0.909363	0.928883	2.10337	1.88148	1.77104	1.22364	1.17553	0.908327	3.176	2.67254	3.20944	2.76433	2.45579	1.91379	3.84379	4.06127	4.26262
CTDSP1	CTDSP1	CTD small phosphatase 1	4.79023e-10	1.74146	5.12249e-10	1.74146	0.00128865	1.3776	0.000254266	1.70794	0.000291495	2.17865	0.00371938	1.7942	14.1844	13.7063	14.2202	19.38	20.6231	18.084	14.4256	14.9184	16.3087	25.5409	27.2005	25.1696	12.5334	12.1833	12.8892	24.8887	26.5066	30.8511	14.2136	15.0047	12.325	25.212	27.983	21.5193
ZNF202	ZNF202	zinc finger protein 202	4.85624e-10	0.756851	0.0180675	0.756851	0.0137789	0.789256	0.00533685	0.775844	0.00121669	0.69883	0.00258426	0.766794	4.31709	4.14284	3.76096	3.45693	3.15725	3.02998	4.86059	5.56021	4.87973	3.93624	4.04761	3.86559	8.87699	8.96734	8.07443	5.88552	6.38165	5.84033	5.86426	5.13171	5.48363	4.13002	4.22848	4.26031
WIPI2	WIPI2	WD repeat domain, phosphoinositide interacting 2	4.89072e-10	1.44771	5.05105e-05	1.44771	0.000430547	1.35879	0.00105532	1.34604	4.38167e-05	1.76058	0.00721794	1.36414	9.90221	10.056	9.95823	12.839	14.1277	13.7149	10.1294	10.8121	10.9601	14.5118	14.8091	13.6218	8.47469	8.20646	9.03723	14.865	15.0821	15.2987	14.4767	14.9031	13.909	20.1818	21.4333	17.6106
FBXO46	FBXO46	F-box protein 46	4.92565e-10	1.66293	0.000325451	1.66293	0.000630455	1.41751	0.00270947	1.61664	0.000380408	1.60596	0.00157282	2.07789	7.7403	7.50468	7.33624	10.7688	11.2229	10.0432	4.96058	4.93021	5.73077	8.89855	8.81769	7.54698	4.7153	4.31952	4.49786	7.13424	6.87872	7.73215	7.76766	7.94656	7.7006	17.4474	18.2047	13.4261
PHF3	PHF3	PHD finger protein 3	5.06755e-10	1.48525	0.00731394	1.48525	0.000314555	1.57823	0.0102164	1.38555	0.00114929	1.66049	0.0103648	1.3402	12.2246	13.1173	13.1911	20.5102	19.1112	21.2133	8.14983	6.91064	6.724	9.54861	9.75648	10.8126	5.39544	5.61572	5.54432	9.96321	9.46275	8.1578	9.11069	8.66782	9.12972	12.2281	10.712	13.2494
ZKSCAN7	ZKSCAN7	zinc finger with KRAB and SCAN domains 7	5.13399e-10	1.57318	0.454251	1.57318	0.0277252	1.53858	0.00194452	1.53956	0.000397463	1.7087	0.00403185	1.51331	0.124696	0.0919797	0.0874432	0.135839	0.163487	0.164486	1.96111	1.91381	2.22775	3.09526	3.34392	2.94786	1.99638	1.79211	1.70856	3.21516	3.1262	3.034	3.61576	3.17133	3.73079	5.79722	4.90336	5.2157
PARD3	PARD3	par-3 family cell polarity regulator	5.15946e-10	1.30535	0.340337	1.30535	0.00705391	1.23437	0.0135088	1.29091	0.00117146	1.38054	0.00236795	1.31982	21.9482	22.7348	22.1794	29.8033	26.4301	26.4255	7.76561	7.2112	8.21671	9.43413	9.58162	10.9503	6.1205	6.26172	6.79395	8.43145	9.09031	8.93867	29.5382	28.6829	27.6846	37.7946	35.4976	40.194
C17orf51	LINC02693	long intergenic non-protein coding RNA 2693	5.32623e-10	0.577217	0.00804901	0.577217	3.19153e-05	0.591657	0.00450426	0.576899	1.39184e-05	0.447628	0.0046158	0.726556	5.55952	5.46602	5.23293	3.0991	3.29135	3.22887	2.08122	2.29579	2.29727	1.31711	1.47488	1.08488	3.62771	3.7371	3.62678	1.54617	1.67448	1.70336	5.91968	5.99193	5.68445	4.36421	4.60726	3.84603
KLF11	KLF11	Kruppel like factor 11	5.35763e-10	2.18606	0.000255813	2.18606	6.02601e-05	2.31736	0.0033044	1.66992	0.00231174	2.93918	0.00309644	2.00784	1.6356	1.76192	1.70361	3.69604	4.26856	3.87254	1.35688	1.0431	1.21613	2.07477	1.88741	2.0469	1.56247	2.16817	2.55879	6.37882	5.37349	6.42128	3.13949	3.10256	3.16611	7.04285	7.00153	5.06229
HDAC5	HDAC5	histone deacetylase 5	5.41472e-10	2.36691	2.1391e-08	2.36691	6.29109e-05	1.52378	9.13391e-05	2.90926	2.81433e-05	3.28498	0.00171748	2.15521	13.1877	12.6719	13.0613	19.918	20.4033	19.0025	6.5981	6.56184	7.86447	21.1633	20.7322	19.109	7.75878	7.41692	7.69953	23.8116	23.6548	27.8852	13.236	14.0327	11.6141	28.9598	31.5848	23.6091
LOC107985971	SLC39A10	solute carrier family 39 member 10	5.54524e-10	2.22996	1.88875e-05	2.22996	0.000279953	2.88024	0.0017542	2.15044	0.022189	2.0035	0.0049294	1.99272	0.598074	0.498889	0.503091	1.35974	1.54543	1.70681	0.563475	0.540535	0.410769	1.08879	1.12111	1.01926	0.724566	0.84903	0.977475	2.33653	1.58337	1.30712	0.999194	1.14801	1.47037	2.31956	2.21301	2.6
TRIQK	TRIQK	triple QxxK/R motif containing	5.70855e-10	1.56952	1.91143e-05	1.56952	0.00175368	1.58831	0.00748037	1.55279	0.003955	1.73225	0.0060638	1.42039	1.86076	1.93607	2.16311	2.9986	3.43081	3.03513	2.74292	3.03087	2.27873	4.21929	3.92083	4.28733	2.63361	2.90112	3.28003	5.76824	4.88795	4.62015	2.11679	2.06412	2.47531	3.35516	2.99873	3.08051
ERMAP	ERMAP	erythroblast membrane associated protein (Scianna blood group)	5.84849e-10	1.63264	0.0283542	1.63264	0.00284829	1.4606	0.00224224	1.73791	0.000965356	1.83677	0.0174335	1.52385	1.67672	1.7546	1.70015	2.70491	2.57289	2.23947	3.52749	4.3769	4.46958	6.79164	7.29193	7.3142	5.0987	5.99953	5.12244	9.04882	10.3976	10.3202	2.51619	2.98357	2.56619	4.47262	4.49746	3.38898
PSME3	PSME3	proteasome activator subunit 3	6.16833e-10	0.647867	2.47457e-05	0.647867	0.00698614	0.801914	0.000584312	0.635366	0.000115435	0.538569	0.000507285	0.642024	59.0563	52.6558	54.1354	42.3661	46.3678	44.1922	43.4559	40.4265	38.0773	25.4925	24.8603	27.0728	45.1036	43.2465	46.424	22.8177	25.814	24.0161	49.5272	50.0695	51.9165	34.7252	32.5327	30.1587
EPC2	EPC2	enhancer of polycomb homolog 2	6.23947e-10	1.42668	0.00454653	1.42668	0.000422152	1.51245	0.000543258	1.48269	0.00290283	1.49898	0.0347668	1.23247	4.52422	4.10847	4.65442	6.60313	6.76824	6.69735	4.54421	4.90196	4.33391	6.988	6.79762	6.62458	6.97213	7.33552	7.59216	11.1705	11.9272	9.81603	8.39244	8.1561	8.86131	9.90557	9.71336	11.8018
UTP15	UTP15	UTP15 small subunit processome component	6.7543e-10	0.573878	1.66947e-06	0.573878	0.000514917	0.695219	0.00172293	0.668371	0.00106188	0.512814	0.00019857	0.455176	6.54843	6.80653	6.32866	4.50232	4.37144	4.81588	4.58677	4.23514	4.09329	2.65658	3.06883	2.9121	6.34566	7.42659	7.49948	3.65305	3.98776	3.27181	6.98142	7.96757	7.33898	3.5499	3.5235	3.07789
SPTY2D1	SPTY2D1	SPT2 chromatin protein domain containing 1	7.45847e-10	0.742404	0.00172706	0.742404	0.00390097	0.832665	0.00049034	0.687179	0.00582481	0.742724	0.00319765	0.714814	7.31121	7.39085	6.96571	5.74764	6.25439	6.04478	4.91714	4.87043	5.37834	3.54784	3.51565	3.35097	4.91598	5.20829	5.79649	4.07825	3.99942	3.72802	6.79998	7.00197	7.49755	5.18675	5.40184	4.65361
SLU7	SLU7	SLU7 homolog, splicing factor	7.45886e-10	1.50113	0.000479141	1.50113	0.00481654	1.30462	0.0010935	1.43618	0.000152388	1.70191	0.00797004	1.59236	8.70491	9.69943	9.3222	12.6681	11.267	12.2451	8.83371	8.58335	8.4633	11.4419	12.6508	13.1326	9.49541	9.11126	9.10248	15.9836	16.5416	14.6827	14.9416	13.2814	14.203	22.6395	19.2414	26.1241
WDR3	WDR3	WD repeat domain 3	7.58249e-10	0.746236	1.74986e-06	0.746236	0.00586091	0.85503	0.000704719	0.742036	0.00291011	0.683944	0.000142735	0.714626	23.884	21.9575	22.9136	18.9803	19.7392	20.049	26.099	24.9817	23.5615	18.0427	18.6264	18.6763	30.7488	30.809	32.5242	21.2276	23.718	19.5791	28.8096	30.8477	29.0678	21.2398	20.7207	21.4217
MBTD1	MBTD1	mbt domain containing 1	7.61236e-10	1.53489	0.0221951	1.53489	4.74202e-05	1.64449	0.00367015	1.30102	0.00258859	1.78855	0.00211211	1.45041	3.45777	3.6869	3.46215	5.86935	5.63334	5.93661	2.85442	2.539	2.55099	3.4659	3.31259	3.54619	2.136	2.33934	2.39657	4.63629	4.18565	3.53069	6.20783	6.9152	6.99086	9.83728	10.2666	9.06672
NOM1	NOM1	nucleolar protein with MIF4G domain 1	7.66582e-10	0.766059	0.000724027	0.766059	0.0100068	0.859011	1.19288e-05	0.733334	0.00141197	0.718693	0.00703728	0.760688	6.21813	5.81307	5.86512	4.99422	5.38867	4.99325	7.86709	7.92428	7.82391	5.6574	5.87765	5.78473	8.45638	9.33843	8.82918	6.53134	6.60872	5.99637	5.55112	6.17625	6.04893	4.76633	4.62435	4.14161
FTSJ3	FTSJ3	FtsJ RNA 2'-O-methyltransferase 3	7.8045e-10	0.72468	6.47007e-06	0.72468	0.0013851	0.785375	0.000224379	0.709742	5.57027e-05	0.62583	0.0228055	0.790592	26.0747	24.841	25.3935	20.4862	20.5593	18.918	21.0987	22.5842	22.686	16.0141	15.2952	15.7783	24.3299	22.9592	24.3686	14.4411	15.2182	15.1821	18.2656	18.6559	18.5725	15.3628	15.8341	12.8563
GEMIN6	GEMIN6	gem nuclear organelle associated protein 6	8.02683e-10	0.604681	1.51245e-06	0.604681	0.014212	0.671751	0.0024982	0.700343	0.000917099	0.513162	0.000628482	0.553772	16.5365	20.4798	19.6825	14.5238	11.6565	11.9351	19.0746	19.8041	17.9886	12.2189	13.4088	14.2468	28.537	27.1353	23.3286	12.3803	13.6203	14.4769	17.8983	14.8085	16.797	9.55754	8.81854	8.9702
GEMIN4	GEMIN4	gem nuclear organelle associated protein 4	8.16997e-10	0.58595	5.22859e-10	0.58595	0.00241231	0.631094	0.000450386	0.552261	0.000184929	0.514542	0.0513303	0.657328	12.3928	10.7833	10.0473	6.79414	7.35421	6.75432	12.26	14.007	12.806	7.77644	6.96083	6.84291	13.9031	13.7446	14.2031	6.50712	7.51639	7.55934	10.6159	11.3743	10.386	8.06453	8.40338	5.2558
SLC35E2A	SLC35E2A	solute carrier family 35 member E2A	8.25373e-10	1.55345	0.165123	1.55345	0.0187124	1.47881	0.000121272	1.50951	3.35117e-05	1.87686	0.00758151	1.38997	1.18088	1.33628	1.05553	1.99919	1.75569	1.53465	7.07078	7.11261	7.32795	10.8202	11.313	10.3555	5.12759	4.86251	5.3546	9.37553	9.60217	9.80454	2.7745	2.63373	2.49952	3.75525	3.99194	3.27199
BOD1L1	BOD1L1	biorientation of chromosomes in cell division 1 like 1	8.30261e-10	1.36988	0.00213006	1.36988	0.0311736	1.23723	0.000497041	1.43214	0.00377792	1.41073	0.00291892	1.40882	4.33115	4.75301	4.50173	6.23224	5.07339	5.55089	6.19189	6.21003	5.82678	8.29165	8.69002	9.13358	5.41289	5.66804	5.17307	7.93654	8.12372	6.91127	7.001	8.23666	7.09941	10.3895	10.3366	10.6594
IGF1R	IGF1R	insulin like growth factor 1 receptor	8.40054e-10	1.9659	0.34679	1.9659	0.0146657	2.15508	2.22244e-05	1.87703	1.86576e-05	2.16943	0.0238457	1.70201	0.061497	0.0912318	0.115842	0.196351	0.184868	0.17921	5.18114	4.74484	5.10595	9.464	9.4291	9.30238	3.71703	3.78604	4.01119	8.05269	8.70286	8.22406	0.483735	0.536059	0.478168	1.00979	0.952268	0.635771
RSF1	RSF1	remodeling and spacing factor 1	8.4978e-10	1.35978	0.0334621	1.35978	0.00163667	1.40229	0.000447019	1.35491	0.00281429	1.47053	0.0272122	1.22364	7.17844	7.02243	7.02759	10.5176	9.10008	10.2063	7.45129	7.30083	7.26025	9.59172	9.76013	10.4938	5.24757	5.65489	5.86524	8.52802	8.71107	7.45026	13.3472	14.1972	14.9314	17.5763	15.7747	18.6968
CCDC28A	CCDC28A	coiled-coil domain containing 28A	8.62367e-10	2.16395	1.11492e-08	2.16395	0.0011156	1.47231	0.000526875	2.42091	0.000800795	2.92347	0.000327728	2.10435	4.31572	4.86453	4.21976	6.71534	6.57522	6.40319	2.72021	2.37602	2.42762	6.07018	5.30767	6.90978	2.55337	2.40426	1.79544	6.02846	7.03792	6.49095	2.91533	2.68016	3.19561	6.04038	5.79959	6.64192
RNF4	RNF4	ring finger protein 4	8.70989e-10	0.684499	6.75992e-10	0.684499	0.0073962	0.772242	0.000139203	0.637276	0.000536013	0.608721	0.0174936	0.732813	23.8033	21.3464	21.1301	16.6064	18.2448	16.3197	26.0467	26.5699	27.8368	16.518	16.8417	17.9225	26.5721	24.568	27.9574	15.1349	16.1222	16.8711	24.647	26.6173	24.8958	19.8788	20.2334	15.9797
PBXIP1	PBXIP1	PBX homeobox interacting protein 1	8.75446e-10	2.10984	1.68104e-08	2.10984	0.00163179	1.34187	0.000114399	2.46994	2.53523e-06	2.69865	0.000529564	2.21541	10.5474	9.95451	9.35054	13.6068	13.5294	12.8852	8.57252	9.44427	10.4282	23.6263	24.0084	22.4275	8.17274	7.77649	7.84107	21.5453	20.6008	22.0661	12.3745	11.5873	10.0311	26.1185	26.3465	22.7274
RRP1B	RRP1B	ribosomal RNA processing 1B	8.80117e-10	0.689718	0.000125094	0.689718	0.000770594	0.812715	0.000228281	0.666521	7.32775e-05	0.568311	0.000608123	0.735104	25.0408	25.5525	25.1788	19.6712	20.8174	21.1192	19.4184	20.1819	19.4375	13.2932	13.6924	12.3923	22.1051	21.2169	23.6825	12.5009	12.9272	12.6158	26.015	28.591	27.997	20.7297	20.1094	19.8434
DYRK1B	DYRK1B	dual specificity tyrosine phosphorylation regulated kinase 1B	8.90146e-10	2.19492	9.03739e-07	2.19492	0.00013108	1.56375	0.000348029	2.63212	0.000303005	2.98072	0.00409534	1.89183	8.17031	7.70519	7.98532	11.9996	13.069	12.2576	5.37517	7.22061	6.32629	16.6722	16.4027	16.3727	7.41399	6.72279	7.77224	20.0072	19.9968	25.6426	12.9958	14.3344	10.9941	24.9788	26.7115	20.7835
RETREG3	RETREG3	reticulophagy regulator family member 3	9.12316e-10	1.80124	7.21438e-08	1.80124	0.00304236	1.51646	0.000379247	1.62226	6.4962e-05	2.36233	0.00931654	1.81133	8.15045	7.26458	6.78849	10.6233	12.0223	10.9752	8.84713	10.144	9.95672	15.8914	15.5599	15.4282	7.09922	6.86524	7.09346	15.0561	17.2888	17.5092	6.57304	6.95437	6.34289	14.037	13.0633	9.39661
ZNF19	ZNF19	zinc finger protein 19	9.43172e-10	2.29164	1.15408e-06	2.29164	0.000122049	1.99686	0.0199676	2.06348	0.000531375	3.2721	0.00212204	2.04557	0.631592	0.614935	0.695221	1.22011	1.33545	1.31947	0.604157	0.541101	0.84849	1.26153	1.10193	1.75317	0.510789	0.465725	0.564609	1.67154	2.00464	1.40425	1.25039	1.2473	0.942122	2.35638	2.16511	2.46512
DNTTIP2	DNTTIP2	deoxynucleotidyltransferase terminal interacting protein 2	9.68432e-10	0.630148	0.00010316	0.630148	0.000994808	0.693328	0.0020598	0.70732	0.00543948	0.604435	0.0016823	0.531943	24.8239	26.3158	27.9867	18.7433	17.388	18.6964	30.0691	29.9304	26.1585	20.6124	19.6054	20.6152	46.7622	50.235	49.7006	31.698	32.8764	24.7398	41.3673	38.0433	41.7418	20.9784	18.9716	24.8444
ATG16L1	ATG16L1	autophagy related 16 like 1	1.00065e-09	0.638935	0.0153358	0.638935	0.00175752	0.710795	0.000115959	0.601243	7.67983e-05	0.522626	0.0218357	0.746175	9.64874	9.55304	9.05497	7.14414	6.77176	6.19563	8.85934	9.6823	8.7654	5.34504	5.58424	5.47504	12.2607	11.5325	12.9343	6.60977	6.15556	6.41652	23.5015	21.2602	21.5951	18.4159	16.99	14.327
FAM98A	FAM98A	family with sequence similarity 98 member A	1.01292e-09	0.546914	1.97746e-08	0.546914	0.000744669	0.796387	3.19776e-05	0.457165	6.24489e-06	0.44936	3.50697e-05	0.546872	19.7288	18.972	19.6419	15.0821	16.1463	15.2487	20.1755	19.1229	18.3484	8.98669	8.33568	9.02921	23.1587	23.0793	24.8804	10.6673	10.772	10.501	17.8921	18.1661	19.5315	9.89713	10.1532	10.3324
CCNG2	CCNG2	cyclin G2	1.043e-09	2.86453	0.000316691	2.86453	1.26698e-05	2.88371	0.000270721	2.37177	0.000166975	5.24047	0.0014386	1.87853	1.4056	1.41141	1.42831	3.85786	4.41114	3.99299	7.04666	6.10444	6.047	14.6582	14.1319	16.7534	3.03137	3.5444	3.83695	21.5168	18.1015	15.233	3.24962	3.37735	4.19322	6.84936	6.54848	6.80172
GINS3	GINS3	GINS complex subunit 3	1.04678e-09	0.674328	0.00276392	0.674328	0.00194845	0.788398	0.00703534	0.713322	8.20773e-06	0.553128	0.000484869	0.664703	13.3286	12.8206	12.7477	10.2906	10.7206	9.67613	8.0624	8.15288	6.74468	5.30198	5.30613	5.71974	8.06676	7.83075	7.73338	4.34429	4.48417	4.24372	10.7247	10.4159	9.98194	6.91635	6.49536	7.2895
KLHL24	KLHL24	kelch like family member 24	1.11497e-09	4.14707	6.29386e-10	4.14707	2.01872e-06	2.58481	7.88072e-06	4.29797	8.65847e-05	9.78945	0.000534949	2.71966	2.38317	2.24061	2.38272	6.0116	5.94229	6.15083	1.98142	1.74963	1.85995	7.71721	7.74755	8.56225	0.802281	1.17229	0.991349	10.5791	10.3319	8.00272	2.53408	2.98107	3.14404	8.43074	6.73543	8.41381
RNF103	RNF103	ring finger protein 103	1.13254e-09	1.72743	0.0156319	1.72743	0.00063549	1.61971	0.000483284	1.66608	0.00274499	2.22819	0.00323218	1.48086	9.0197	8.54091	8.16493	12.8061	14.2999	14.5953	2.39409	2.29471	2.55321	4.01205	3.76464	4.29492	2.39775	2.68984	3.29743	7.0673	6.17381	5.39207	5.32961	5.46545	5.64338	8.63083	8.59674	7.19473
SNRPD1	SNRPD1	small nuclear ribonucleoprotein D1 polypeptide	1.21223e-09	0.790389	0.019557	0.790389	0.000353953	0.843063	0.00130781	0.776786	0.00829591	0.766513	0.0109232	0.777467	60.8831	59.9173	61.444	52.5854	50.4748	50.6023	44.8594	40.9559	41.7562	33.4281	32.0368	33.5763	43.6957	46.7725	43.537	33.5105	37.6052	31.7992	71.3306	68.6639	67.7458	51.1411	50.8597	59.9501
PTPRA	PTPRA	protein tyrosine phosphatase receptor type A	1.24394e-09	1.2838	0.0949635	1.2838	0.000161033	1.21386	0.00556277	1.21643	0.00235636	1.38287	0.00647098	1.3303	18.075	17.5746	18.3957	21.9902	21.9369	21.6658	14.8662	16.5348	15.5664	18.3341	19.4758	19.2884	14.1514	13.7115	13.7656	17.5527	20.4887	19.641	31.4945	31.3165	34.9088	46.5036	43.3359	40.2219
TBC1D17	TBC1D17	TBC1 domain family member 17	1.25883e-09	1.75531	2.28093e-06	1.75531	0.00106111	1.37188	0.00314817	1.62186	0.000438156	2.07644	0.00147579	2.05477	8.8725	8.26583	8.06917	11.5718	11.9779	11.0237	8.37384	9.26994	10.5329	14.9659	16.2692	14.3259	10.5467	9.98844	11.1778	20.0999	21.3017	24.6217	10.9345	10.6545	9.23806	20.918	24.1125	18.5115
HEATR5B	HEATR5B	HEAT repeat containing 5B	1.25957e-09	1.34941	0.00141419	1.34941	6.12699e-05	1.45384	0.00227298	1.27587	0.00372693	1.48057	0.00418877	1.20733	3.75637	3.72167	3.78386	5.32972	5.3624	5.6876	6.519	6.67797	6.1988	7.83471	8.31058	8.60789	5.02917	4.37796	4.50198	6.61142	7.54772	6.44692	6.03022	6.14686	6.14431	7.85102	7.13063	7.15946
ATG14	ATG14	autophagy related 14	1.26193e-09	1.66673	5.30976e-07	1.66673	0.000412998	1.40554	0.00113525	1.91068	0.000103008	1.95842	0.0191734	1.46731	2.79229	2.86229	2.69518	3.71149	4.01316	4.0157	2.23284	1.8554	2.40347	4.06653	4.06696	4.19957	2.31123	2.17535	2.2499	4.68432	4.44096	4.08439	3.31362	3.36596	3.91255	5.67567	5.58311	4.35056
PDK2	PDK2	pyruvate dehydrogenase kinase 2	1.27546e-09	1.90809	2.45193e-05	1.90809	0.00793422	1.37103	3.06729e-05	2.20825	0.000190688	2.35771	0.00548008	1.857	3.48223	3.65358	3.02738	4.68354	4.84945	4.37032	5.09718	5.36103	5.75777	12.1918	11.9398	11.639	4.22447	3.8649	4.1683	8.80645	9.41525	10.7573	4.44105	4.63134	4.05033	8.93142	9.10639	6.55916
IER2	IER2	immediate early response 2	1.28498e-09	1.64083	2.81374e-07	1.64083	0.000589241	1.41247	0.000293545	1.67081	9.92803e-05	2.11942	0.013778	1.44921	63.662	59.7149	56.9179	84.6894	86.7878	82.9592	42.1614	46.3796	47.3325	77.3838	77.5664	71.9219	36.669	37.9051	37.0266	81.2232	71.8691	83.935	61.404	60.5611	58.5432	87.7982	101.052	74.6857
SYF2	SYF2	SYF2 pre-mRNA splicing factor	1.32102e-09	1.65231	2.46908e-06	1.65231	0.000259807	1.41982	0.00126319	1.61522	0.000151302	2.22326	0.000394133	1.46187	17.1442	15.6091	16.64	23.4468	23.0107	23.623	18.3359	19.2089	16.6404	26.9967	29.3806	31.1379	16.0019	16.5648	16.3934	38.7246	38.0111	32.4413	24.8219	24.3475	26.3779	37.0733	35.1246	38.2456
SARAF	SARAF	store-operated calcium entry associated regulatory factor	1.33359e-09	1.3991	0.115558	1.3991	4.58094e-05	1.32839	0.0043443	1.36293	0.00112068	1.61719	0.0162108	1.30869	57.4737	56.4934	57.1068	75.5013	74.0511	77.7408	23.974	20.9454	21.8573	29.6432	28.8872	32.4499	25.6111	27.3783	26.6986	45.9808	44.6241	38.5885	74.3525	72.9027	71.9524	92.917	86.6489	108.577
CIT	CIT	citron rho-interacting serine/threonine kinase	1.33728e-09	1.55513	8.73844e-08	1.55513	0.00152984	1.27358	3.21941e-05	1.51513	6.9211e-05	1.9081	0.00630489	1.58851	5.60537	5.56901	5.38893	7.42752	6.73286	6.94888	5.47193	5.44386	5.66117	8.20498	8.63754	8.27621	3.99166	3.8447	3.63244	6.92167	7.432	7.52838	5.67024	5.63154	4.54954	8.58108	8.96187	7.57229
BYSL	BYSL	bystin like	1.34572e-09	0.773896	0.000223153	0.773896	8.45294e-05	0.769113	0.035228	0.868586	0.000623938	0.768074	0.000857661	0.699074	28.2146	29.072	29.2331	22.6825	21.7874	22.0751	19.0823	20.5469	19.4605	16.7706	18.4414	16.1668	27.1319	24.9961	25.4242	19.4607	19.8976	20.1769	30.5799	29.7068	28.321	20.7529	21.7896	19.4375
ZNF844	ZNF844	zinc finger protein 844	1.36637e-09	2.27277	4.98307e-05	2.27277	0.00120838	1.6852	0.00107598	2.25592	0.000277071	3.05042	0.0155726	2.30085	2.27501	2.44669	2.47744	3.65345	4.4645	4.04618	0.879569	0.753876	1.04614	2.04559	1.92828	2.01903	0.965155	0.820004	1.13001	2.97682	2.95122	2.88948	1.08568	0.876753	0.72768	2.58887	2.22692	1.46343
POLD4	POLD4	DNA polymerase delta 4, accessory subunit	1.37098e-09	1.61094	0.0115703	1.61094	0.0359439	1.27811	0.00023256	1.73112	0.000584524	1.77123	0.00306594	1.71849	5.11286	6.55334	6.36606	7.77294	7.62179	7.51717	10.2033	11.5656	11.6121	18.8455	19.5334	19.3115	13.0821	12.3191	11.0973	20.2243	21.8066	22.5337	6.47379	5.29291	5.00805	9.75235	9.97322	8.95392
RAB3GAP2	RAB3GAP2	RAB3 GTPase activating non-catalytic protein subunit 2	1.37578e-09	1.41874	3.82773e-05	1.41874	0.000638755	1.43168	0.00231867	1.41715	0.00137191	1.60363	0.0277421	1.24521	7.20561	6.90045	6.79819	10.2039	9.34951	10.3973	7.75324	7.87642	7.10119	10.2183	10.4255	11.5857	6.54059	6.79216	6.96194	11.7907	11.1156	9.73175	9.94789	10.3969	11.8735	13.9757	12.3924	13.6902
TRAF3	TRAF3	TNF receptor associated factor 3	1.39891e-09	0.634318	0.00657196	0.634318	0.000637486	0.785222	0.00331137	0.59008	7.54626e-05	0.523904	0.000661792	0.666917	3.18859	2.95382	3.00137	2.37514	2.43522	2.3662	4.67216	5.31298	6.06703	3.31174	3.19869	2.92104	6.27141	5.94295	6.47038	3.38513	3.07505	3.33138	2.44537	2.30964	2.24533	1.65658	1.54022	1.47432
PSMD11	PSMD11	proteasome 26S subunit, non-ATPase 11	1.42995e-09	0.767163	0.0340434	0.767163	0.0188609	0.875732	7.56699e-05	0.770868	3.86554e-05	0.683908	0.00233673	0.750244	49.3911	46.7275	46.4495	40.4316	44.065	40.4111	27.0564	27.2384	26.0861	20.9811	20.4917	20.4831	28.7618	28.1763	30.0354	19.8327	19.9464	19.6825	39.4693	41.8197	42.0269	32.0129	31.9362	28.6527
PAPPA	PAPPA	pappalysin 1	1.43826e-09	1.5659	0.454058	1.5659	0.0497755	1.49025	0.00015394	1.50783	9.30705e-05	1.68022	0.00619094	1.5925	0.50439	0.683372	0.437011	0.887098	0.739513	0.759935	13.8595	13.6192	12.8479	20.833	19.5597	20.4022	12.6934	12.1204	12.7124	21.5744	21.6771	19.8374	9.73844	12.4154	11.5833	19.517	17.6885	16.3839
LETMD1	LETMD1	LETM1 domain containing 1	1.44013e-09	1.66992	1.52533e-05	1.66992	0.00752182	1.36693	0.000630052	1.64581	0.000311875	2.12999	0.00415313	1.62286	5.70976	5.39506	5.18024	6.88912	8.2734	7.15093	5.90317	5.50663	6.52085	9.76419	9.58773	10.094	5.68031	5.07089	4.9181	10.4773	12.2126	10.6986	3.95846	3.74896	3.539	6.88129	6.15351	5.30113
ING4	ING4	inhibitor of growth family member 4	1.44075e-09	2.35347	0.000145955	2.35347	0.00475422	1.58128	9.49372e-05	2.36147	7.78819e-05	3.6204	0.00325546	2.26927	6.87109	7.05267	7.2096	12.6292	9.61236	11.3791	5.44345	5.01618	5.99085	13.4025	12.6935	12.6624	4.03358	3.52996	3.10952	13.3068	12.4498	12.6819	16.152	12.6999	10.6151	28.4822	27.7137	32.2358
THAP11	THAP11	THAP domain containing 11	1.46504e-09	0.765784	0.0389343	0.765784	0.00129882	0.81338	0.000982881	0.782462	0.000241708	0.679519	0.0239229	0.795181	29.7101	31.3819	31.9552	24.6867	25.8512	25.1225	21.6091	21.4386	20.2259	15.901	16.9675	16.6377	20.2263	20.3016	19.4923	12.8456	13.998	13.9666	15.1691	14.2516	13.9896	12.7343	11.5368	10.3506
MANBA	MANBA	mannosidase beta	1.46811e-09	1.45927	0.00859846	1.45927	0.00141842	1.29893	0.015347	1.36874	0.00123566	1.54982	0.00160451	1.64572	1.16114	1.28665	1.20294	1.54768	1.56785	1.62317	1.89558	1.57966	1.9722	2.39421	2.37848	2.65927	1.92915	2.02195	2.03099	2.9504	3.42214	2.92081	2.50276	2.44799	2.37545	4.29036	4.27454	3.53721
TTC4	TTC4	tetratricopeptide repeat domain 4	1.48074e-09	0.794871	3.67896e-06	0.794871	0.000820814	0.763437	0.0326121	0.876722	0.0048399	0.797951	0.000332868	0.747437	17.6321	16.9949	18.0633	13.5654	13.8701	12.8004	14.4051	15.4109	15.2254	12.5786	12.8359	14.1072	19.8923	19.2553	18.7503	14.3232	15.9981	15.9245	19.0891	17.9654	19.0856	14.4061	13.8685	13.6797
ATF6B	ATF6B	activating transcription factor 6 beta	1.48914e-09	1.43253	0.00319531	1.43253	3.7865e-05	1.21563	6.5473e-05	1.48654	0.000506068	1.65402	0.0104416	1.40894	16.0872	16.0412	15.837	19.133	19.7057	19.4721	19.7982	20.7336	21.1625	30.935	30.9001	29.8529	22.1582	20.792	20.6907	32.332	35.5212	37.5583	28.9845	30.0989	29.0008	43.6349	45.4126	35.7106
TIMM8A	TIMM8A	translocase of inner mitochondrial membrane 8A	1.50707e-09	0.613447	0.00622032	0.613447	0.0174573	0.749681	0.010795	0.600495	0.000290416	0.545165	0.000719762	0.577025	12.9698	16.36	14.8298	10.7112	10.6095	11.6667	7.52108	6.88759	5.40075	3.54074	4.00805	4.26877	7.33003	7.97475	7.06525	4.26531	3.78011	4.15028	8.49239	8.03512	7.31973	4.94973	4.44856	4.35813
PLAGL2	PLAGL2	PLAG1 like zinc finger 2	1.55629e-09	0.63638	0.000677151	0.63638	0.00308473	0.655176	0.00231259	0.631526	0.000844067	0.561658	0.0407781	0.70574	11.9985	10.1379	10.6296	6.74889	7.77073	6.93382	5.48302	5.63264	6.37568	3.66507	3.99551	3.3867	10.3615	9.27907	10.6102	5.12716	5.97173	5.90321	8.63598	10.9298	9.7329	7.45108	7.63776	5.67433
ALKBH1	ALKBH1	alkB homolog 1, histone H2A dioxygenase	1.55921e-09	0.785523	0.000936661	0.785523	0.00259123	0.808923	0.0182224	0.799062	0.0106442	0.790452	0.00151243	0.745201	6.60753	6.77626	6.86329	5.79223	5.3015	5.29709	4.56223	4.53452	4.74267	3.45044	3.51808	4.12376	6.37184	5.58869	5.64722	4.40967	4.8984	4.59811	5.56465	5.84989	5.23304	4.05072	4.30195	4.04539
IMP4	IMP4	IMP U3 small nucleolar ribonucleoprotein 4	1.56585e-09	0.787417	0.0150614	0.787417	0.00169039	0.850082	0.00855118	0.836866	0.000600369	0.715841	0.00135347	0.754895	23.7685	25.3839	24.2784	20.7	21.1906	20.5139	26.4658	28.5059	26.9498	23.7167	23.3131	21.552	36.0438	35.4769	32.6984	25.275	24.0799	25.2003	19.3474	19.8129	18.3376	14.7109	14.9859	13.7168
TNRC18	TNRC18	trinucleotide repeat containing 18	1.59292e-09	1.54369	0.0413823	1.54369	0.000895705	1.35615	0.00254664	1.43571	0.000623888	1.71052	0.00969844	1.70507	18.703	19.0611	18.2194	26.9626	24.5643	24.4596	6.64851	7.45889	7.76642	10.3098	11.0009	10.0494	6.77284	6.98485	6.75207	11.7843	10.6084	12.7877	16.6553	20.8029	15.1811	30.6888	32.5955	26.0657
UBE2G2	UBE2G2	ubiquitin conjugating enzyme E2 G2	1.61136e-09	0.709807	5.12485e-09	0.709807	0.00146445	0.788127	0.000904045	0.674122	0.000161051	0.613602	0.0186393	0.778646	30.0445	27.3866	27.5162	22.1765	22.1845	22.5288	27.2477	24.8012	28.44	17.5182	17.9801	18.6924	30.3394	29.7041	29.4752	18.5196	19.3047	17.165	28.5261	25.4073	30.5394	21.9383	20.4624	23.2766
NUMA1	NUMA1	nuclear mitotic apparatus protein 1	1.6266e-09	1.77934	1.19304e-06	1.77934	0.00293197	1.2669	9.50409e-05	1.87147	2.46617e-05	2.32717	0.000313257	1.81668	16.4439	17.5422	16.2221	22.26	21.1132	20.2464	19.0671	20.2813	20.9265	38.2922	39.0224	35.4976	16.9252	15.9131	15.6797	36.4526	36.5462	39.9521	22.4594	22.6012	19.9265	39.9848	41.0016	36.9917
CHAC1	CHAC1	ChaC glutathione specific gamma-glutamylcyclotransferase 1	1.66348e-09	0.207546	0.00223592	0.207546	0.000188864	0.43251	0.00151624	0.173727	1.14962e-05	0.216121	0.00316157	0.114262	7.84302	7.72032	6.95683	3.13436	3.5841	3.03381	0.772421	0.79941	1.21697	0.128455	0.222889	0.137614	1.65736	1.84327	1.9492	0.381258	0.417223	0.37789	1.52791	1.45286	1.02803	0.226383	0.187196	0.0803326
PA2G4	PA2G4	proliferation-associated 2G4	1.69811e-09	0.772411	0.000208121	0.772411	0.00365819	0.836044	0.00302315	0.84091	0.000333372	0.680777	0.000258938	0.74372	136.534	129.453	140.989	116.172	110.125	113.825	100.737	100.984	93.4615	81.2407	83.11	83.7333	113.632	114.518	106.787	72.4548	79.0049	76.5919	112.546	113.29	120.712	86.9877	86.345	84.2959
NUB1	NUB1	negative regulator of ubiquitin like proteins 1	1.73188e-09	1.37279	0.00302801	1.37279	0.0041575	1.20699	7.57432e-05	1.41093	0.000201377	1.62888	0.00125054	1.28032	8.52843	9.03203	8.20299	10.6821	10.2095	10.1879	13.4432	12.7532	12.9715	17.9628	18.4737	18.8235	11.5803	12.2742	12.0807	19.6009	20.6077	18.3724	13.3853	13.4941	14.2709	16.9326	17.4473	18.3117
COPA	COPA	coatomer protein complex subunit alpha	1.73458e-09	1.30033	5.22389e-08	1.30033	0.00435789	1.21941	0.000239774	1.29454	0.000184911	1.46596	0.0257134	1.23545	29.14	27.0775	26.816	32.7754	35.2031	33.2518	29.9146	29.158	29.7742	36.9976	38.5361	39.517	24.8534	24.39	25.4559	35.0689	38.3196	36.1755	29.37	31.7189	30.6115	40.0639	39.8393	33.691
PUS1	PUS1	pseudouridine synthase 1	1.73916e-09	0.66092	0.00222569	0.66092	0.0083777	0.776791	0.000532874	0.646785	6.60392e-05	0.53726	0.00557123	0.706884	40.4843	46.2801	44.1527	36.2191	32.3795	33.0631	25.9009	28.8468	29.1081	17.7641	18.8216	17.5997	43.8787	42.4096	41.4578	23.5426	21.4563	23.6846	23.9448	23.9936	21.5487	17.4588	17.0148	14.721
CTNNA1	CTNNA1	catenin alpha 1	1.7635e-09	1.12382	0.128561	1.12382	0.00240233	1.12871	0.0217382	1.07136	0.00111772	1.17081	0.00153899	1.12663	57.863	55.7732	55.8544	65.2692	63.6434	62.3972	62.2793	64.0089	60.4177	65.8641	66.307	67.8191	52.7884	52.3744	53.594	60.7882	64.1728	60.9616	83.1054	84.646	83.3997	96.7802	92.0618	94.1631
CDC26	CDC26	cell division cycle 26	1.78848e-09	0.735771	0.0208872	0.735771	6.39563e-05	0.752691	0.00216428	0.702115	0.00175128	0.676579	0.0447465	0.819648	6.85402	7.19129	7.08368	5.38054	5.23377	5.28719	14.9176	14.4544	13.8457	9.93314	9.44094	11.0188	13.9814	14.318	15.907	9.60197	10.6656	9.63009	8.99616	9.83019	9.84056	8.80663	7.13281	7.62871
JMY	JMY	junction mediating and regulatory protein, p53 cofactor	1.80101e-09	3.12337	0.0120686	3.12337	0.00149943	4.19698	0.000179419	2.78765	0.000671197	4.60847	0.00179296	1.76507	0.0959303	0.141045	0.10663	0.362165	0.494122	0.596023	0.469517	0.392755	0.503218	1.26827	1.2162	1.30324	0.287806	0.385133	0.381996	1.8571	1.79371	1.2441	2.2679	2.49955	2.83316	4.1855	4.37254	4.82571
SCO1	SCO1	SCO cytochrome c oxidase assembly protein 1	1.8057e-09	0.704563	5.27043e-05	0.704563	0.0053116	0.842579	0.00208468	0.732744	0.000196727	0.632673	0.000492133	0.630866	7.41342	7.46225	7.27506	6.54666	6.23552	5.89744	6.83893	6.27154	6.28791	4.45943	5.00431	4.75446	7.68785	7.88959	7.89336	4.68747	5.26696	4.91094	5.61167	5.89046	5.75741	3.80042	3.76991	3.33512
USP39	USP39	ubiquitin specific peptidase 39	1.81273e-09	0.787775	0.000475554	0.787775	0.0480374	0.893029	0.00167894	0.79263	0.000266439	0.732834	1.24279e-05	0.742449	30.4884	28.2974	27.972	26.6407	26.5309	24.3166	28.553	25.8684	27.4231	21.4198	22.1094	21.2989	22.8967	24.2481	23.3016	16.5884	17.7102	17.3311	23.3282	24.1038	23.4987	17.3623	17.6657	17.6308
RGL2	RGL2	ral guanine nucleotide dissociation stimulator like 2	1.81361e-09	1.51495	0.00255679	1.51495	0.00477586	1.35947	0.00119776	1.6607	0.000263279	1.76323	0.0137233	1.32318	14.7608	15.5038	15.6023	22.7153	19.0195	20.7651	10.76	11.0253	12.9622	19.9498	18.816	18.7625	11.6915	11.0137	10.414	18.2521	20.3448	19.7963	27.9154	24.5444	22.9175	33.3323	34.9876	31.1921
EPG5	EPG5	ectopic P-granules autophagy protein 5 homolog	1.82495e-09	1.58011	4.00837e-05	1.58011	0.00280821	1.511	0.0021543	1.39378	0.000851203	2.0087	0.00163377	1.47359	1.54303	1.69073	1.52422	2.66516	2.25163	2.28593	2.84276	2.50578	2.83559	3.92322	3.63849	3.83132	1.40816	1.64322	1.5389	3.05766	3.42934	2.75236	1.93521	2.04415	2.18935	3.11862	3.15918	2.81283
MYH9	MYH9	myosin heavy chain 9	1.86928e-09	1.32956	0.00470157	1.32956	0.00695618	1.22127	0.000600538	1.2996	0.000827704	1.34909	0.00834252	1.45938	47.6195	50.2925	45.8735	61.9267	57.0799	56.6133	78.4581	81.871	77.5841	105.99	104.368	98.8864	73.0641	70.5239	71.8905	95.1492	92.7966	103.014	59.5182	66.9499	60.3687	95.0082	99.2208	79.3149
TUBG1	TUBG1	tubulin gamma 1	1.87378e-09	0.6955	0.00046819	0.6955	0.00243185	0.745982	0.000627365	0.729681	0.000435914	0.577209	0.0133484	0.744721	60.9418	62.1913	54.8938	45.4548	44.5629	42.6381	40.0242	43.2647	44.014	31.7677	30.7751	30.2877	40.2024	39.4756	37.9922	20.8501	22.5355	24.6774	45.0083	45.4601	41.3906	31.9499	36.8318	29.7243
BRD3	BRD3	bromodomain containing 3	1.90128e-09	1.48933	6.67615e-05	1.48933	0.000591564	1.42017	0.0190326	1.214	6.51326e-05	1.80521	2.425e-05	1.5808	7.99617	7.9036	7.29289	11.4296	10.7884	10.7064	9.33151	9.64994	9.00465	11.78	11.9445	10.3106	5.64053	5.14699	5.6011	9.53287	10.1019	9.93349	9.43799	9.57578	8.98868	14.6387	14.9769	14.6371
PDE12	PDE12	phosphodiesterase 12	1.9805e-09	0.639331	0.000259084	0.639331	0.00398851	0.770444	0.000990091	0.603564	0.000448118	0.553813	0.0135114	0.648747	6.44522	6.30209	6.24456	4.51373	5.23177	4.91207	4.19471	4.50735	4.28632	2.90784	2.51584	2.43571	5.66301	5.80027	6.62449	3.2864	3.20519	3.50885	6.63695	7.16219	8.54707	5.52571	4.52548	4.43616
ZNF667	ZNF667	zinc finger protein 667	2.0286e-09	1.54677	0.00011316	1.54677	0.0262601	1.3024	0.000481677	1.54328	0.00149094	1.85032	0.00122123	1.53908	2.19581	2.1634	2.04327	3.13544	2.43215	2.81193	2.13183	2.37402	2.33073	3.64786	3.34902	3.54894	2.88234	3.43024	2.93108	5.98923	6.04151	5.07367	2.48868	2.10696	2.37871	3.64905	3.44659	3.61566
PREB	PREB	prolactin regulatory element binding	2.05266e-09	0.576617	1.40345e-05	0.576617	0.00074252	0.696651	0.000178455	0.502821	3.31354e-05	0.439581	0.00103604	0.717926	37.1925	40.1033	38.9537	28.5249	25.5263	26.9785	26.725	31.1677	29.9165	15.2226	14.7747	14.0853	29.503	29.3816	27.1308	11.8789	12.9886	12.9476	27.3548	25.3807	25.4626	18.0872	19.8637	18.2075
SPSB3	SPSB3	splA/ryanodine receptor domain and SOCS box containing 3	2.06551e-09	2.71842	1.39336e-05	2.71842	0.0318048	1.66471	0.00060077	3.04954	8.88237e-05	4.13058	0.0016714	2.60424	3.14365	4.54091	4.53125	8.1074	5.82969	6.31368	6.04671	6.79673	8.80968	22.6956	21.0553	21.4873	5.71118	6.27506	4.69964	23.0296	21.7813	23.663	9.7631	7.37657	6.55357	19.9382	22.1561	18.8706
PNO1	PNO1	partner of NOB1 homolog	2.07597e-09	0.533482	2.91387e-08	0.533482	0.00236239	0.783024	0.000119303	0.499218	9.42685e-05	0.428702	0.00132222	0.483347	14.3342	15.2803	16.1067	12.1351	11.9662	11.6638	15.8223	15.047	14.0935	7.97299	7.18446	7.28773	22.3386	21.7367	21.2158	10.0831	9.51366	8.46125	17.2783	16.6977	15.4292	7.61514	7.05331	9.35852
YTHDF2	YTHDF2	YTH N6-methyladenosine RNA binding protein 2	2.09998e-09	0.759807	0.000891041	0.759807	0.00186143	0.799595	0.0056588	0.838482	0.00218797	0.760752	4.8065e-05	0.653442	41.7771	38.2005	40.64	31.8281	33.1039	31.469	30.4213	31.2421	28.663	25.0551	24.455	26.2095	46.0861	48.2431	48.8748	36.3585	38.5244	34.157	46.9994	48.3442	50.466	31.4187	31.4769	32.3501
HBP1	HBP1	HMG-box transcription factor 1	2.10327e-09	3.45814	2.17697e-05	3.45814	3.02319e-06	2.33346	0.000156391	2.58833	1.69462e-05	8.05989	4.93953e-05	2.93779	12.8113	12.5156	13.1485	28.8892	30.4327	30.4684	9.10198	7.65807	7.65886	21.6526	19.4983	21.9264	2.65238	3.18983	2.63805	23.5734	24.5197	20.2179	17.6134	16.412	16.7291	49.9932	45.1067	54.3738
CYB5D2	CYB5D2	cytochrome b5 domain containing 2	2.17005e-09	1.71626	2.03202e-05	1.71626	0.000316668	1.41598	0.00191164	1.94051	2.78705e-05	2.20845	0.00114472	1.42977	3.85954	3.67346	3.53944	5.29151	5.05458	5.32666	2.36334	3.01772	3.14437	5.49344	5.2773	5.65243	2.74544	2.77322	2.96159	6.26463	6.53796	5.92995	5.28876	5.48279	5.95182	7.79149	8.36845	7.73639
NOA1	NOA1	nitric oxide associated 1	2.19145e-09	1.50082	7.22364e-06	1.50082	0.00334608	1.25708	0.000270345	1.48346	4.36138e-05	1.85667	0.00634364	1.46535	14.2641	14.0111	12.684	17.2124	17.0528	17.1562	15.2678	17.0333	15.9348	23.5318	23.8163	24.1391	13.9599	13.394	14.339	24.516	26.5428	26.3706	12.1885	11.8356	10.8178	18.0074	18.2119	14.9725
QARS	QARS1	glutaminyl-tRNA synthetase 1	2.22984e-09	1.3033	1.9107e-05	1.3033	0.0028181	1.21867	0.000643141	1.26497	0.000239485	1.45883	0.024211	1.28294	57.3961	57.6936	53.7387	70.5376	69.1861	65.9962	61.0775	64.2048	65.9518	80.8368	81.7609	79.2061	55.7307	51.1811	51.3535	75.0963	78.0913	77.5476	70.6036	70.5664	70.453	97.6197	96.6026	78.5985
C14orf93	C14orf93	chromosome 14 open reading frame 93	2.26304e-09	1.67575	3.00831e-05	1.67575	0.00721987	1.46867	0.000928031	1.64317	0.00243949	1.8486	0.0169915	1.76762	1.0505	1.27741	1.04361	1.73484	1.5299	1.67152	0.907622	0.995557	1.03372	1.5285	1.55503	1.74349	1.01754	1.09655	0.830552	1.85051	1.88351	1.67963	0.728292	0.591168	0.544394	1.03399	1.36042	0.920246
AK2	AK2	adenylate kinase 2	2.30582e-09	0.81711	0.000150879	0.81711	0.00131513	0.9023	3.90789e-05	0.74684	0.00118782	0.81921	0.00534706	0.807513	27.9445	28.0216	29.0668	25.516	25.6664	25.5307	33.1322	32.6658	33.7337	24.9777	24.2192	25.1408	30.9576	31.7809	31.0545	25.8466	26.4967	24.5268	26.2566	24.2185	25.029	20.8527	21.0486	19.094
DUSP6	DUSP6	dual specificity phosphatase 6	2.31111e-09	1.39182	0.181687	1.39182	9.84963e-05	1.66599	0.000300082	1.33737	2.08317e-05	1.43037	0.00898314	1.17749	47.3046	47.7381	46.1248	73.9921	82.3028	79.0904	198.149	194.696	206.94	272.671	270.936	258.491	191.027	189.787	198.248	278.443	271.969	277.753	100.796	100.631	110.35	125.633	122.373	118.859
CDC20	CDC20	cell division cycle 20	2.33351e-09	0.798444	0.162549	0.798444	0.0011024	0.799947	0.000246633	0.833947	0.00223495	0.7462	0.0361558	0.816439	151.953	160.011	149.935	121.081	127.555	120.83	75.6511	77.7909	78.8402	63.8812	64.1955	65.6189	77.6649	71.5401	76.5346	53.789	54.782	59.9609	60.0229	57.8289	55.2541	49.0367	50.9535	41.7736
NUDC	NUDC	nuclear distribution C, dynein complex regulator	2.35444e-09	0.779011	0.000129023	0.779011	0.0276459	0.83912	2.64922e-05	0.730358	0.000886466	0.71428	0.00227957	0.84129	64.9137	55.7106	56.6228	49.8582	50.805	47.7633	49.0884	49.2814	48.0372	35.0461	36.485	35.4072	50.1609	47.1962	49.2742	32.8056	35.2443	36.767	45.7326	45.9744	42.8856	38.4886	37.0456	37.655
HSD17B11	HSD17B11	hydroxysteroid 17-beta dehydrogenase 11	2.39863e-09	1.74869	0.0266551	1.74869	0.000146847	1.54089	0.00548821	1.53774	0.00149292	2.24553	0.00679324	1.75742	52.7131	54.1714	56.2851	81.901	81.676	87.9054	25.4059	22.2159	20.5254	33.4478	32.8705	38.3143	14.1297	16.4083	16.7977	40.5551	36.3693	29.8966	11.1309	10.7212	12.9556	20.0085	17.4364	24.0539
CDKN1B	CDKN1B	cyclin dependent kinase inhibitor 1B	2.40469e-09	1.63588	0.202597	1.63588	1.67053e-05	2.13808	0.00547968	1.2755	0.000630266	1.69449	0.000321216	1.54974	27.699	27.7913	28.7809	57.1254	63.0773	60.0965	8.9378	8.64688	9.51636	11.454	10.8731	12.2545	5.71784	6.30738	5.57499	10.7355	9.52831	9.56304	45.2056	45.311	50.6914	72.4157	73.237	72.8693
CCNDBP1	CCNDBP1	cyclin D1 binding protein 1	2.45171e-09	1.50086	0.0196804	1.50086	0.0005579	1.31292	0.000845019	1.46877	9.34639e-05	1.89015	0.00952848	1.39211	4.78318	5.09065	4.71998	6.5347	6.39276	6.22623	7.48048	8.40292	8.48744	11.6209	11.948	12.1747	6.66184	7.24377	6.37635	12.4265	13.0824	12.7816	14.7358	13.8949	11.7041	18.9032	18.0539	18.9443
SMARCC2	SMARCC2	SWI/SNF related, matrix associated, actin dependent regulator of chromatin subfamily c member 2	2.47887e-09	1.25187	0.0301131	1.25187	0.0108013	1.12348	7.3132e-05	1.2677	0.000676079	1.36825	0.00568666	1.26032	21.8982	21.6971	22.1581	25.8396	23.7427	24.3346	21.8259	21.3744	21.8983	27.6397	27.9999	26.8932	17.59	17.2509	16.1992	22.2986	23.9201	23.6065	35.1992	31.2857	30.8336	40.1581	41.3886	40.8969
ZNF627	ZNF627	zinc finger protein 627	2.48117e-09	1.39304	0.00299733	1.39304	0.0141908	1.2365	0.000669731	1.43806	0.00269125	1.58922	0.00165687	1.3326	4.03803	4.59304	4.49263	5.63635	5.51026	5.07205	6.71962	6.99459	6.76852	9.52276	9.42054	10.5461	5.98495	7.00624	6.26767	9.74634	11.2898	9.5868	7.11878	6.99998	6.93324	9.27688	8.80394	10.0106
REST	REST	RE1 silencing transcription factor	2.48374e-09	1.39856	0.000720672	1.39856	3.54288e-05	1.50811	0.00373336	1.40356	0.0185121	1.42465	0.0162427	1.26867	4.32203	4.38331	4.60292	6.61206	6.67765	6.77424	4.08079	3.77637	3.39281	5.08822	5.28935	5.37167	4.79679	4.95983	5.45818	8.11258	7.54494	6.13448	6.11575	6.55198	7.24251	8.25839	8.00388	8.96529
E2F4	E2F4	E2F transcription factor 4	2.49027e-09	0.73494	0.014559	0.73494	0.000212468	0.703042	0.004091	0.829297	0.000838108	0.679693	0.0224523	0.736212	35.0172	34.0693	32.7579	24.7348	23.7303	23.1364	54.1962	57.4335	59.1436	47.211	48.6953	45.6714	65.0677	57.443	61.4529	40.881	40.4795	43.5841	40.9295	39.3699	33.5156	27.669	30.8853	25.218
YPEL2	YPEL2	yippee like 2	2.62815e-09	3.03736	0.000200958	3.03736	1.41736e-05	2.13985	1.79896e-05	3.41138	1.30837e-05	5.93624	0.00420692	1.96408	0.700288	0.741193	0.7569	1.52493	1.62485	1.55358	1.85343	1.9474	2.06716	7.22511	6.42867	6.37723	1.34485	1.67195	1.6066	8.99336	9.38736	8.95107	2.85458	2.97944	2.29121	6.03883	5.35958	4.56179
MTA2	MTA2	metastasis associated 1 family member 2	2.64078e-09	0.776032	0.00959043	0.776032	0.0030578	0.83034	0.0025947	0.832836	0.000167427	0.728535	0.0073927	0.719866	66.5289	64.733	62.09	51.8503	55.672	53.0316	60.0229	63.1705	64.9029	53.6349	50.9521	52.0188	70.7216	69.4027	72.6756	50.0948	51.4818	53.4842	43.9226	44.0582	42.4826	32.4496	34.2203	27.6179
SPTAN1	SPTAN1	spectrin alpha, non-erythrocytic 1	2.65405e-09	1.40124	0.0327359	1.40124	0.0415591	1.21124	0.00018229	1.44003	0.000231167	1.6314	0.00213415	1.35485	31.7657	33.5746	33.3416	44.6943	36.0768	39.1896	21.7578	23.5082	23.6394	33.3809	32.7545	33.0228	17.5411	19.1587	17.1844	29.3633	30.2566	28.224	48.5023	50.9571	46.3687	67.3656	68.6625	61.618
EZH1	EZH1	enhancer of zeste 1 polycomb repressive complex 2 subunit	2.67306e-09	2.0733	3.98454e-08	2.0733	0.00418024	1.58491	0.000172633	2.06227	3.05168e-05	3.2602	0.000739371	1.73403	5.95021	7.28612	6.43843	11.1392	9.37507	10.6413	5.16723	5.71277	6.20723	11.8685	11.6915	11.5817	4.21917	3.84886	3.68427	11.8174	13.5114	12.9844	8.84775	7.23373	7.93406	13.6093	13.8018	14.0958
GATAD2B	GATAD2B	GATA zinc finger domain containing 2B	2.67849e-09	1.54422	0.000213008	1.54422	0.00473732	1.44929	0.000606174	1.35475	8.94707e-05	1.96704	0.00642111	1.47236	4.84082	4.00286	4.47668	6.64473	5.98209	6.64325	4.28062	4.05036	4.1211	5.78281	5.75988	5.33379	2.82339	2.86501	2.73523	5.23816	5.38188	5.97339	5.55505	5.9609	6.01169	8.77148	9.59152	7.55222
ZFP36L1	ZFP36L1	ZFP36 ring finger protein like 1	2.69075e-09	1.42652	0.0205551	1.42652	0.00250104	1.35993	0.00040813	1.29302	0.000858307	1.48173	0.0119831	1.58937	19.0969	16.6743	17.0905	23.6068	24.794	23.3847	39.9732	39.1258	39.58	51.7175	52.8587	48.9525	36.1201	35.0422	39.1668	52.6204	53.1851	57.6269	20.6754	26.2303	24.6209	40.7015	40.8808	32.2183
MRPL17	MRPL17	mitochondrial ribosomal protein L17	2.82443e-09	0.704053	6.41258e-10	0.704053	0.00324457	0.694497	0.00439503	0.681223	0.00162426	0.671183	0.0459976	0.773786	19.3694	22.4633	20.8479	15.6528	13.8463	14.0196	17.3062	20.8014	20.7019	13.1715	13.9968	12.7794	21.8914	20.9584	18.6787	13.1199	14.0625	14.0447	22.6635	19.9874	16.7929	15.3672	14.5858	15.7235
CDC6	CDC6	cell division cycle 6	2.82451e-09	0.570037	0.000191557	0.570037	0.000195793	0.690498	1.54429e-05	0.501599	7.9986e-05	0.421258	0.000392193	0.723675	18.9154	20.2482	19.317	12.9654	13.8758	13.5388	18.3199	17.35	17.1403	8.54144	8.83377	9.11239	16.4966	18.5623	17.9336	6.98994	7.99435	7.34657	25.8354	27.1278	27.9034	20.2539	19.1029	19.1561
GOLGA2	GOLGA2	golgin A2	2.8828e-09	1.3622	1.80711e-08	1.3622	0.0217229	1.19882	0.000290166	1.24015	5.72679e-05	1.48257	9.6501e-05	1.56215	15.5109	14.4204	13.2769	17.952	16.7295	17.0368	15.6568	15.9611	16.6092	19.7552	19.9203	20.1168	13.3075	13.0134	12.7453	18.6701	19.3873	19.8712	13.3682	13.8902	13.9321	21.5601	22.3335	20.4812
C11orf24	C11orf24	chromosome 11 open reading frame 24	2.91524e-09	0.607375	8.55908e-06	0.607375	0.00243479	0.658879	0.000242848	0.588756	2.09661e-05	0.492687	0.0656465	0.712059	15.5407	14.3222	13.9071	9.69869	10.4419	8.74259	21.3702	22.7545	21.941	12.2271	13.9438	12.7713	22.7588	22.6037	23.1037	10.6281	11.775	11.3583	14.4878	13.4252	12.9158	10.6291	11.4116	7.47737
ZC3HAV1	ZC3HAV1	zinc finger CCCH-type containing, antiviral 1	2.94105e-09	0.74248	0.0572205	0.74248	0.000410929	0.818781	0.00192658	0.645121	0.000621544	0.728245	0.00753204	0.790046	6.92892	6.7451	7.11188	5.61404	5.79003	5.61288	14.4752	12.7449	11.7808	8.24295	8.46606	8.36166	14.148	14.9522	15.343	10.8886	11.1372	10.337	6.10677	6.4932	6.12589	5.16526	5.12403	4.52576
PSMC4	PSMC4	proteasome 26S subunit, ATPase 4	2.9426e-09	0.78051	3.39612e-08	0.78051	0.00065049	0.810097	0.00366631	0.829482	0.000155397	0.666504	0.000162882	0.828643	59.3967	61.5416	61.2509	48.9745	50.9228	47.7279	52.7018	57.5578	55.6435	47.1655	45.8942	44.5021	66.1042	66.1184	61.0073	42.365	42.4432	43.9061	64.446	62.3307	61.6881	52.4223	51.9132	51.8097
OSBPL11	OSBPL11	oxysterol binding protein like 11	2.96181e-09	0.673591	0.000318155	0.673591	0.0110541	0.869993	1.82744e-05	0.605928	0.000234964	0.586557	3.70568e-05	0.665793	7.3712	7.47146	8.03746	6.45014	6.81111	6.63474	5.69897	5.60514	5.74884	3.3367	3.42948	3.57009	7.17978	6.86952	7.13909	4.25642	4.36348	3.8259	8.78085	8.89793	8.57205	5.84742	5.64463	5.98869
CLIP3	CLIP3	CAP-Gly domain containing linker protein 3	2.96885e-09	1.78605	6.20957e-06	1.78605	0.0012671	1.32295	0.000112291	2.01993	0.00293921	1.97431	0.00572254	1.92877	6.79531	6.31573	6.76664	8.34933	9.08962	8.86008	7.0774	7.13647	7.95295	15.4403	15.1879	14.117	8.06475	6.57919	8.49039	13.8832	14.3439	17.4092	8.79845	10.5666	9.14561	19.0545	21.5105	14.8849
TRIO	TRIO	trio Rho guanine nucleotide exchange factor	3.01803e-09	1.34986	0.0963001	1.34986	0.00187459	1.3843	0.000130477	1.44423	0.00282317	1.45137	0.00621502	1.14424	10.4594	11.0196	10.4725	15.993	14.0306	14.2696	15.1419	14.0476	15.0835	21.2637	21.5675	21.0744	15.8526	17.3372	15.3924	25.1603	23.7807	21.6162	6.35825	6.80856	6.52845	7.74352	7.45258	7.33674
FBXL20	FBXL20	F-box and leucine rich repeat protein 20	3.02716e-09	2.29375	7.53359e-09	2.29375	0.000775017	1.61618	4.0178e-06	2.39504	0.000125232	3.68028	0.0071534	1.94311	1.48538	1.39383	1.24833	2.23874	2.16595	2.25005	1.11716	1.16014	1.15019	2.69903	2.65533	2.85763	0.617301	0.754303	0.691546	2.58123	2.79642	2.22371	1.26727	1.35807	1.18386	2.78159	2.80111	1.91849
SETDB1	SETDB1	SET domain bifurcated histone lysine methyltransferase 1	3.09036e-09	1.48643	0.00102884	1.48643	0.00853217	1.32061	0.00319941	1.53373	0.00529229	1.646	0.00671076	1.4643	8.00599	6.87533	7.10183	10.299	9.54907	9.15475	6.48888	6.13562	7.57114	9.91986	10.1618	10.7886	6.94517	6.10102	6.75558	9.28441	12.2213	11.2504	12.3539	11.5001	11.6253	18.1913	18.9277	15.0603
OTUD1	OTUD1	OTU deubiquitinase 1	3.31057e-09	3.29569	0.00395081	3.29569	0.0126627	4.68395	0.00625272	2.36414	0.00136489	3.75783	4.79909e-05	2.83507	0.125532	0.107525	0.0542005	0.270414	0.433042	0.642011	1.25664	0.724297	0.876469	2.19252	2.09762	2.292	0.553249	0.734529	0.602108	3.08994	1.89493	2.21754	0.770478	0.772064	0.85108	2.20169	2.46632	2.12454
COA4	COA4	cytochrome c oxidase assembly factor 4 homolog	3.31749e-09	0.755867	7.03169e-10	0.755867	6.9157e-05	0.690182	0.00517176	0.80379	0.0109331	0.779965	0.0202999	0.754399	13.2064	13.2903	13.345	9.47155	9.23691	8.80193	11.6393	12.6709	12.5032	9.93872	9.33558	10.3207	13.2899	12.8327	11.5503	9.20265	9.74634	10.4208	13.8956	11.659	10.768	8.98968	9.17577	9.08011
PCNT	PCNT	pericentrin	3.38008e-09	1.34479	1.11069e-08	1.34479	0.0388287	1.28855	0.00566502	1.28184	0.0052973	1.38048	0.000338935	1.43436	7.17426	7.95207	7.91835	11.3341	8.69418	9.80794	7.46846	8.70033	8.34892	10.3545	10.5504	10.4591	7.13177	7.39413	6.16226	9.83047	9.2675	9.38385	6.97498	7.66991	7.07966	10.1537	10.5605	10.4236
COIL	COIL	coilin	3.406e-09	0.791297	0.0694125	0.791297	0.0220545	0.854761	0.013677	0.794014	0.00143794	0.750672	0.00181537	0.769546	13.0851	13.3199	12.2305	10.2808	11.2504	11.5096	8.38947	8.72938	8.06537	6.7955	6.06039	7.17968	10.6427	10.7521	10.4166	8.06374	8.39913	7.44478	18.4861	16.9852	19.0402	13.8673	14.239	13.7981
HMGCL	HMGCL	3-hydroxy-3-methylglutaryl-CoA lyase	3.4113e-09	1.37739	0.00640344	1.37739	0.00699156	1.15012	0.00043945	1.41752	0.000143577	1.53386	0.00453945	1.43934	13.5173	12.7343	12.508	14.778	14.531	15.2538	16.2393	16.5701	17.2932	24.4334	22.4289	24.186	18.8199	19.9052	18.4613	28.269	29.1449	30.2919	11.7602	11.1644	10.6229	17.3932	16.5778	14.4237
LRRC37A2	LRRC37A2	leucine rich repeat containing 37 member A2	3.41281e-09	1.44511	0.00468908	1.44511	0.0379623	1.2961	0.00300585	1.43015	0.00127451	1.55065	0.00632957	1.51728	2.51081	1.9825	2.53691	3.16703	2.88278	3.01154	1.38787	1.27494	1.21877	1.78381	1.76524	2.00334	1.05582	1.17982	0.999731	1.67367	1.73596	1.59815	1.27974	1.37224	1.05536	1.90803	1.85683	1.82722
MAK16	MAK16	MAK16 homolog	3.56426e-09	0.748062	0.00621706	0.748062	0.021773	0.835937	0.00067712	0.768941	0.00467838	0.758025	6.35177e-05	0.642686	15.8435	16.9194	18.3686	14.0565	14.8958	13.737	10.0429	10.3552	9.55933	7.80555	7.45222	7.77035	14.2693	16.0822	15.6036	11.842	12.1099	10.8758	17.3089	16.5869	17.3911	10.6405	10.9169	11.4103
TFDP2	TFDP2	transcription factor Dp-2	3.64053e-09	1.60318	0.0109055	1.60318	0.000402583	1.27289	7.2041e-05	1.68551	0.000133727	2.06847	0.00476693	1.48853	9.73837	9.55569	9.56159	11.9605	12.0112	12.7737	5.15624	4.69056	5.12407	8.3265	8.43577	8.44853	2.63697	2.60272	2.90134	5.82949	5.80481	5.20786	6.90518	7.51155	7.23905	11.5388	11.3969	9.41695
CAMLG	CAMLG	calcium modulating ligand	3.65725e-09	1.59609	1.31257e-07	1.59609	0.000750316	1.46821	0.00237885	1.38194	8.18429e-05	1.91082	0.0194768	1.6739	11.7488	13.1448	12.7181	19.2749	17.7463	18.1733	13.7566	12.5414	11.9049	17.5464	16.9467	18.2295	10.6305	11.4374	10.3854	21.6984	20.5256	19.7807	10.1055	8.58953	8.78919	13.7888	13.1892	19.6752
UBC	UBC	ubiquitin C	3.75545e-09	1.63256	1.22104e-05	1.63256	0.0132891	1.30081	2.85432e-05	1.59278	0.000199518	2.01661	0.00829305	1.70015	695.174	618.333	608.549	768.894	900.861	831.234	403.994	433.69	428.128	671.196	671.685	672.323	329.657	332.092	340.339	623.113	658.108	745.136	503.724	534.746	532.752	973.246	1008.4	718.568
DNAJA3	DNAJA3	DnaJ heat shock protein family (Hsp40) member A3	3.81882e-09	0.815795	0.117903	0.815795	0.0400393	0.86717	0.0068785	0.856532	0.000745244	0.760998	0.000247756	0.783597	45.4967	52.3446	49.2448	44.5944	41.2665	41.5579	53.9698	57.7428	57.9963	49.2216	46.6023	49.5128	60.0591	58.2542	55.0301	42.7582	44.8946	44.2023	29.8047	28.1652	28.496	22.2719	23.0025	22.4661
C12orf65	C12orf65	chromosome 12 open reading frame 65	3.85929e-09	0.747906	0.0305405	0.747906	0.0149208	0.734678	0.00246251	0.707774	0.000619197	0.736543	0.0248349	0.816957	5.02994	4.89049	4.66857	4.04896	3.56586	3.15415	7.07995	6.78411	7.56899	4.78723	5.45901	4.93226	7.41877	7.86982	7.67645	5.92518	5.42014	5.57619	3.80488	3.21741	3.63768	3.04804	2.76085	2.8854
WASHC2C	WASHC2C	WASH complex subunit 2C	3.89549e-09	1.41292	4.21726e-06	1.41292	0.0160252	1.17221	0.00114853	1.41394	0.0020854	1.59676	0.000110804	1.50591	12.6374	13.0079	11.4405	14.4003	14.3206	14.689	8.00189	9.01052	8.78864	11.6534	12.4576	12.3388	8.43384	8.49898	7.69222	13.4202	14.2586	11.7307	9.96514	9.41401	10.1309	14.5783	14.5815	15.2684
PPFIBP1	PPFIBP1	PPFIA binding protein 1	3.90617e-09	1.23012	0.000965368	1.23012	0.00533163	1.22509	0.00415832	1.26316	0.00499559	1.25922	0.029788	1.17505	4.25562	4.01378	4.29915	5.44703	5.00191	4.95574	5.10932	4.82417	5.29177	6.21895	6.22567	6.7899	5.03765	5.53349	5.58242	6.85036	7.02233	6.45895	5.70454	6.20289	5.68	7.44602	6.66225	6.5734
HSPBAP1	HSPBAP1	HSPB1 associated protein 1	3.97446e-09	2.02986	1.01989e-05	2.02986	0.000298803	1.67881	0.000306783	2.28745	4.45485e-05	2.99432	0.00736626	1.47643	1.10594	1.01412	1.08087	1.7167	1.92142	1.73894	0.566131	0.491448	0.581548	1.19636	1.18052	1.37119	0.473006	0.554282	0.478961	1.58145	1.46721	1.45293	1.26818	1.16557	1.03246	1.59814	1.63928	1.87482
SP1	SP1	Sp1 transcription factor	4.04374e-09	1.35317	0.00012164	1.35317	0.00656685	1.25945	0.000596986	1.45739	0.000273587	1.52768	0.0158249	1.19572	13.4074	12.6758	12.6976	17.5859	15.3427	15.9778	12.5438	12.0361	11.3964	17.6707	16.6071	18.1491	9.08918	9.19354	9.51933	14.2383	14.9234	13.3471	14.4208	16.3749	15.4557	18.8159	18.933	17.5143
MEF2D	MEF2D	myocyte enhancer factor 2D	4.0606e-09	1.66739	7.56233e-08	1.66739	3.71372e-05	1.54199	0.0363943	1.38197	0.00196343	1.75078	0.00121913	2.07175	3.34353	3.21449	3.13936	5.09874	4.92024	4.93127	2.7519	2.89433	3.61293	4.64265	4.35508	3.75642	3.5583	3.49298	3.03148	5.34045	5.78842	6.54109	3.47936	3.49652	2.98297	6.8854	7.75814	6.04101
SAFB2	SAFB2	scaffold attachment factor B2	4.1474e-09	0.807633	0.0085597	0.807633	0.00143177	0.877643	0.00139159	0.738222	0.00507081	0.813637	0.00544488	0.807086	20.6274	20.7867	21.154	17.7811	18.4574	18.6831	13.9273	15.3992	15.2435	11.4314	10.7787	10.6744	16.9942	16.468	16.9948	13.0432	13.3936	14.6644	15.458	14.929	13.8369	11.3831	12.1715	12.1167
ENSA	ENSA	endosulfine alpha	4.225e-09	1.14558	0.0654078	1.14558	0.00223917	1.11577	0.00395418	1.08835	0.00249019	1.17385	0.00212331	1.20822	33.3129	33.2541	32.2606	37.6271	36.3824	36.2631	45.0823	45.1708	44.1282	47.6809	48.8874	49.6988	42.2773	44.9603	42.1833	51.5307	50.7537	49.588	50.9521	47.6717	49.7805	58.6679	58.6476	61.9821
PIK3R3	PIK3R3	phosphoinositide-3-kinase regulatory subunit 3	4.22528e-09	0.439235	0.0385269	0.439235	6.07521e-05	0.661675	0.000122635	0.360297	4.68343e-07	0.279053	0.000114675	0.559493	30.31	30.7171	30.2422	19.7314	21.071	19.6187	5.56384	5.92613	6.46406	2.01331	2.06831	2.39391	10.3818	10.062	9.9483	2.74642	2.91396	2.82173	28.9085	31.3328	31.6716	17.736	16.2857	17.3949
NDUFS6	NDUFS6	NADH:ubiquinone oxidoreductase subunit S6	4.2374e-09	0.797542	0.0336297	0.797542	0.00373967	0.812781	0.000703177	0.76199	0.000489819	0.726638	0.00100483	0.899029	101.862	93.3657	94.9726	75.5778	81.3816	78.849	73.0362	75.5951	71.6383	58.5095	55.5202	53.87	59.6446	60.2567	59.6831	40.9894	44.2238	45.4	94.1416	91.198	94.4736	83.8838	84.5832	83.0679
CEBPG	CEBPG	CCAAT enhancer binding protein gamma	4.25412e-09	0.631854	1.8175e-05	0.631854	0.0158544	0.797584	0.0012747	0.617446	0.000391789	0.610525	0.00236699	0.530136	10.7256	12.096	12.2133	8.69008	9.34665	9.89795	9.0825	9.73068	10.0951	5.68228	5.61626	6.58092	11.9169	12.0492	13.3011	7.97879	7.23814	7.52583	9.70959	9.216	9.37488	5.09884	4.23109	5.79356
FLII	FLII	FLII actin remodeling protein	4.32223e-09	1.2815	0.0113799	1.2815	0.0133113	1.15182	0.0014492	1.30861	0.000702177	1.38103	0.0122141	1.29562	35.8696	36.5617	34.1568	43.0906	40.2152	39.5008	51.1304	53.3098	55.7589	71.141	71.8502	66.6323	50.2071	48.9077	47.5515	65.5744	65.3869	71.7278	37.1073	37.8563	33.814	47.5117	50.6732	42.909
CTPS1	CTPS1	CTP synthase 1	4.33223e-09	0.620695	0.00656431	0.620695	0.00161567	0.824385	2.68862e-05	0.557867	1.8266e-05	0.484101	7.54618e-06	0.666677	33.1931	31.3527	30.5491	26.2455	25.7671	26.3387	18.3113	19.8183	18.5055	10.7455	10.3796	10.4538	21.3925	21.375	19.934	9.9189	10.5123	9.91752	36.4266	36.5313	36.4804	24.9878	23.9533	24.0326
RNF44	RNF44	ring finger protein 44	4.33372e-09	1.73348	8.28157e-05	1.73348	0.00197565	1.434	0.00961991	1.56226	0.000850238	2.12921	0.0051128	1.89304	12.0659	11.5592	10.2679	15.8534	16.5866	16.0597	6.09096	6.64233	8.02483	11.1603	11.4196	9.71342	6.96798	5.88397	6.374	12.4531	13.005	15.576	11.4238	12.3965	9.51399	21.3704	23.8856	17.906
SLC25A44	SLC25A44	solute carrier family 25 member 44	4.34186e-09	0.585239	6.21851e-07	0.585239	0.00209913	0.706212	0.000194546	0.520982	5.27135e-05	0.454242	0.0239518	0.701922	5.72589	5.20248	5.62351	3.83692	4.19302	3.66738	4.42433	4.73627	5.02286	2.43763	2.33281	2.61728	7.81026	7.02282	7.15871	3.14459	3.40636	3.43571	5.01903	5.07153	4.73125	3.58375	4.02643	2.88632
DHTKD1	DHTKD1	dehydrogenase E1 and transketolase domain containing 1	4.36415e-09	1.22161	0.0110854	1.22161	0.000508661	1.20054	9.82984e-05	1.2685	0.00162237	1.31783	0.0491521	1.1097	8.96616	8.70371	8.48497	10.3863	10.6315	10.3759	7.99906	7.98161	8.3069	10.4299	10.159	10.2167	7.37366	7.22752	7.59463	9.14061	10.2266	9.90948	5.88985	6.19305	5.79252	7.02292	6.32335	6.50171
TAF4B	TAF4B	TATA-box binding protein associated factor 4b	4.46259e-09	1.54889	0.0521215	1.54889	0.000800309	1.75072	0.0197794	1.34014	0.00137567	1.58834	0.019484	1.54446	1.72039	1.9119	1.77469	3.27712	3.36592	2.83966	6.41589	6.04914	5.24968	7.14166	8.40158	8.17274	5.52345	5.68236	6.42132	9.22737	9.94775	8.79821	2.81579	2.58553	2.09068	4.31763	3.87684	3.35
EMC8	EMC8	ER membrane protein complex subunit 8	4.48442e-09	0.659427	1.12343e-07	0.659427	0.000272872	0.779985	6.23518e-05	0.618457	0.000162449	0.520447	0.00429594	0.753174	18.4582	18.3822	18.5749	14.1976	14.0426	15.0005	16.4841	17.1807	17.4631	10.4451	10.9742	10.2065	19.7072	17.9193	18.775	9.21791	9.63891	10.5194	17.4033	19.4523	18.1576	12.9761	14.7063	13.7628
NFKBIL1	NFKBIL1	NFKB inhibitor like 1	4.49083e-09	1.67767	0.000399874	1.67767	0.0438364	1.24648	0.00149601	1.89361	0.000613197	1.8717	0.000556213	1.79314	5.5348	5.35242	5.77964	7.61456	7.25301	6.00407	7.12584	9.11258	8.78346	15.3322	16.683	15.1403	9.66855	8.65354	8.67179	15.6471	16.3182	18.6325	7.16333	6.22037	6.09552	11.7106	12.1433	11.012
RABEPK	RABEPK	Rab9 effector protein with kelch motifs	4.49344e-09	0.664902	0.0034492	0.664902	0.000879756	0.708897	0.00128194	0.714192	0.0131012	0.630795	0.00997228	0.611992	14.2466	15.1121	15.2499	11.185	10.0145	10.4422	14.0338	15.2572	14.7884	10.2474	10.0409	11.2106	15.5305	15.4911	14.7273	7.7793	10.9486	10.4413	9.8863	7.71069	7.49444	4.60915	5.66957	5.01107
KDM5A	KDM5A	lysine demethylase 5A	4.51056e-09	1.31532	0.00248088	1.31532	0.022426	1.19712	0.00168016	1.30787	0.00120463	1.49885	0.00180377	1.27545	5.78205	6.13711	5.90608	7.73301	6.5832	7.06275	5.84264	5.24735	5.57859	7.36962	7.01022	7.40608	4.47364	4.82323	4.63494	7.07843	7.43664	6.39733	7.90656	8.58709	7.85712	10.4313	10.0215	10.5881
CNPPD1	CNPPD1	cyclin Pas1/PHO80 domain containing 1	4.57951e-09	2.03825	1.17779e-07	2.03825	0.00124678	1.46897	6.97182e-05	2.23605	3.88334e-05	3.07312	0.00403385	1.70982	17.6671	16.6386	16.4972	22.9153	26.3715	25.4372	12.645	13.3684	14.6621	31.2105	30.3935	29.2118	10.3714	9.10873	9.69217	27.4665	30.5462	31.6734	20.3003	20.5247	19.3747	36.2684	38.5848	28.8352
SERINC3	SERINC3	serine incorporator 3	4.62447e-09	1.70809	5.155e-05	1.70809	0.000780643	1.47402	4.80018e-05	1.71073	0.000168902	2.38507	0.00733902	1.41532	11.2449	10.3586	10.191	14.7481	15.8489	16.265	17.2992	16.6017	16.6461	28.3147	27.8982	30.3003	13.5977	14.2327	15.02	35.7713	36.2938	30.3781	15.859	16.456	17.7183	26.3853	23.2128	21.4043
HCCS	HCCS	holocytochrome c synthase	4.82707e-09	0.665955	2.13402e-05	0.665955	0.00486777	0.816503	7.14198e-05	0.593045	0.000108822	0.560016	0.00804482	0.725325	4.75156	4.90608	4.76511	3.8859	4.18469	3.71845	4.13679	4.11913	4.3893	2.42155	2.46478	2.61369	5.38457	5.37703	5.24434	2.77876	3.14156	3.05487	3.45626	3.37849	3.60363	2.26646	2.81667	2.51526
RABIF	RABIF	RAB interacting factor	4.87676e-09	0.74231	0.0830378	0.74231	0.0225435	0.833628	0.00347427	0.739294	0.000216822	0.701392	0.0105737	0.702412	7.8384	7.24271	7.76432	6.66521	6.59024	5.81351	3.74255	3.77184	3.6843	2.67821	3.03339	2.58675	4.72571	4.78122	4.60717	3.2922	3.45228	3.16032	9.647	9.4835	9.39654	7.79776	6.23129	6.13137
NONO	NONO	non-POU domain containing octamer binding	4.89573e-09	1.15183	0.415396	1.15183	0.0191883	1.16772	0.00116225	1.12505	0.0104889	1.14175	0.00425001	1.17347	288.485	267.458	262.454	315.766	335.791	304.102	126.998	121.485	123.634	141.208	138.614	138.771	132.413	128.072	135.613	144.249	156.699	151.434	284.377	279.654	290.038	339.237	345.543	317.971
CCNB1IP1	CCNB1IP1	cyclin B1 interacting protein 1	5.20526e-09	1.25921	0.00891034	1.25921	0.00284365	1.15949	0.00495892	1.25686	0.0045933	1.27341	0.00534761	1.35477	25.1138	23.6564	24.4476	29.0934	28.107	27.6876	33.9578	30.9913	33.5702	40.1498	39.9867	43.6912	37.466	37.1137	39.8062	49.1422	51.2827	45.3525	33.8199	33.0182	30.166	42.7404	41.2139	47.5515
EXOSC3	EXOSC3	exosome component 3	5.30068e-09	0.661293	2.25679e-09	0.661293	0.0126609	0.859529	0.000745425	0.62392	0.000339237	0.599929	0.000897755	0.594409	15.0548	16.3551	16.0006	13.0711	13.4479	14.2324	18.3968	18.1776	17.0862	11.6374	10.1888	11.704	17.0143	18.4576	19.7099	10.812	11.3289	10.9114	16.8646	16.7031	17.0267	10.4902	8.92598	10.7578
RIPK1	RIPK1	receptor interacting serine/threonine kinase 1	5.36111e-09	0.793178	0.0969282	0.793178	0.0251211	0.887941	0.00329605	0.777835	0.000899843	0.736556	0.00300811	0.778047	14.7871	14.7695	13.8817	13.4706	12.8396	12.2718	7.53914	7.51801	8.2742	6.21692	6.17137	5.75246	11.725	11.7481	11.4388	8.35396	9.159	8.22896	7.41096	7.42839	6.60308	5.57175	5.57287	5.51396
LZTFL1	LZTFL1	leucine zipper transcription factor like 1	5.43959e-09	1.6635	0.0357243	1.6635	0.000284891	1.53126	0.000411186	1.56618	0.000466673	2.26764	0.0141214	1.40808	1.41071	1.30509	1.47267	2.15066	2.14306	2.11216	4.19009	3.76508	3.67476	6.16124	5.96379	6.06127	4.01636	4.45338	4.3854	10.5079	10.3341	8.42303	5.11463	4.39877	4.94167	6.54998	6.13626	7.7224
KLF2	KLF2	Kruppel like factor 2	5.45986e-09	2.68184	0.115457	2.68184	0.00426868	2.69795	9.14381e-05	3.0329	0.00117887	3.78568	0.0547999	1.66992	0.290198	0.178253	0.238454	0.550634	0.587326	0.749021	5.02575	4.16123	4.96964	13.5035	14.1611	15.1628	6.27767	7.0912	7.93918	34.7652	20.9468	26.3306	4.9756	6.18975	3.68417	8.42876	9.67157	6.4816
TATDN2	TATDN2	TatD DNase domain containing 2	5.55986e-09	0.785276	0.0293908	0.785276	0.00191511	0.844414	0.000381559	0.799325	0.000485293	0.792831	0.0109679	0.710609	15.5352	15.6544	15.255	13.3251	13.3994	12.5106	21.8367	21.8905	22.6789	17.4439	17.3716	18.2706	18.1554	19.4959	19.1538	14.9203	14.8993	15.1987	12.3398	12.4553	12.2905	9.37767	9.57678	7.54761
TP53RK	TP53RK	TP53 regulating kinase	5.69049e-09	0.663749	8.55845e-07	0.663749	0.00192276	0.808291	0.00672694	0.685556	0.000253494	0.54245	0.00148632	0.645719	5.87749	5.89197	6.2924	4.69092	5.00392	4.90234	6.30148	5.7539	5.83604	4.22078	3.58748	4.50264	8.00316	9.12674	9.11239	4.68293	4.96206	4.57201	8.59138	7.7132	7.34748	4.76792	5.29871	5.18883
RALBP1	RALBP1	ralA binding protein 1	5.813e-09	1.26246	0.00118729	1.26246	0.00548836	1.29023	0.000107536	1.23588	0.000638477	1.39616	0.0288967	1.14102	18.3387	15.7294	17.2407	22.6005	21.5469	21.935	21.5553	21.1647	21.4248	26.3246	25.9002	27.0608	16.6214	17.4354	18.083	25.1708	24.4608	23.1636	27.6894	24.7782	25.2512	30.2378	28.3979	29.9715
SMIM14	SMIM14	small integral membrane protein 14	5.99151e-09	1.83624	0.000173392	1.83624	0.00416593	1.5532	0.00451371	1.99833	0.000108718	2.46714	0.00665124	1.48468	2.06899	1.68449	1.7071	2.6299	2.9417	2.8816	2.12657	1.74752	1.67524	3.91722	3.04871	4.1599	1.50338	1.71667	1.74184	4.37848	3.94679	3.90643	3.55653	3.78017	4.37545	5.92243	6.14865	5.2866
ZNF524	ZNF524	zinc finger protein 524	6.3557e-09	1.69293	0.000128547	1.69293	0.00446184	1.35586	0.0186366	1.74489	0.00140348	2.00133	0.000395902	1.73482	2.12793	1.89379	2.23719	2.74529	2.92272	2.80065	2.92308	2.79972	3.99548	6.00502	6.23206	4.64172	2.70832	3.04187	2.64803	4.83941	5.74461	6.29026	2.19296	1.8917	2.03061	3.37138	3.69804	3.52771
ANKRD52	ANKRD52	ankyrin repeat domain 52	6.42909e-09	0.686943	0.00421974	0.686943	0.00289768	0.77549	0.00142117	0.633732	0.000109254	0.578024	0.0194434	0.783893	16.4352	17.2311	16.532	13.9435	12.5836	12.4442	10.7016	11.3685	12.4939	7.55661	7.56075	6.77133	11.5736	11.5195	10.6193	6.31297	6.79084	6.37785	17.3029	17.8275	16.1519	13.4376	14.7606	12.0998
ZNF581	ZNF581	zinc finger protein 581	6.43156e-09	1.85607	5.72806e-07	1.85607	0.00264929	1.37005	0.00170474	2.0599	0.00127363	2.18504	0.0105422	1.92459	21.3939	22.4816	23.8426	31.4721	32.4814	28.8484	14.9107	17.3978	19.6118	36.2048	38.4819	31.9172	18.6363	17.4636	17.6453	34.4225	36.9822	47.062	12.9332	15.1043	11.2404	28.2918	27.9164	19.8192
SDCCAG3	ENTR1	endosome associated trafficking regulator 1	6.66826e-09	0.825246	0.053083	0.825246	0.00460721	0.834357	0.00103983	0.832356	0.020672	0.860106	0.00822211	0.776464	34.382	35.1731	35.2292	30.6922	29.2084	27.6037	27.5873	26.7591	28.4935	23.4096	23.0365	22.4926	30.3558	29.6151	26.8984	25.2507	24.0404	25.3466	20.8628	20.0852	19.0478	15.871	16.5389	14.2346
ZNF772	ZNF772	zinc finger protein 772	6.68978e-09	1.50957	0.000817191	1.50957	0.00967708	1.24313	0.000861457	1.44899	0.000681523	1.8665	0.00207837	1.54456	2.82324	2.5285	2.59506	3.50147	3.13112	3.24611	1.90192	2.01141	1.91339	2.74929	2.67573	3.02713	1.42288	1.51899	1.30524	2.76423	2.77377	2.3925	1.2858	1.28231	1.23555	2.11241	2.04248	1.73983
KHNYN	KHNYN	KH and NYN domain containing	6.72704e-09	1.36783	0.000279541	1.36783	0.00662453	1.27987	0.0206266	1.28022	0.000152072	1.57973	0.00892791	1.35237	10.6946	9.95092	9.15982	12.9085	12.8921	12.2804	7.18352	8.54968	8.63042	10.9886	10.0239	10.0969	8.82924	8.53085	7.99479	13.0482	13.7251	13.2557	12.8103	11.8698	11.7494	16.9654	17.7465	14.6766
ARID4A	ARID4A	AT-rich interaction domain 4A	6.83632e-09	1.59925	2.91425e-07	1.59925	1.83447e-05	1.84795	0.0204859	1.33604	0.00141082	1.8802	0.0122464	1.40914	2.07884	2.03483	2.06453	3.80744	3.64354	3.9727	2.19488	2.39924	2.04931	2.73267	2.81487	3.34584	1.66373	1.9726	1.65347	3.61243	3.34721	2.98295	2.90422	2.669	2.60144	3.88566	3.36746	4.31204
KIZ	KIZ	kizuna centrosomal protein	6.89229e-09	2.05687	5.23246e-05	2.05687	0.000424138	1.48268	0.00663211	2.57488	3.40598e-05	2.50491	0.00616027	1.87168	2.26081	2.29455	2.44698	3.65198	3.38642	3.34547	1.65627	0.930177	1.46326	3.68203	3.39354	3.08	2.23867	1.99954	2.2156	5.10047	5.54866	5.50789	4.23479	3.28681	3.08295	6.06324	6.17813	7.51108
CDK2	CDK2	cyclin dependent kinase 2	7.0918e-09	0.808269	0.135793	0.808269	0.0162131	0.86034	0.000324247	0.788299	0.000613831	0.723513	0.00275435	0.869795	23.5893	23.9906	23.8585	21.8495	20.4973	19.1987	23.8059	24.2653	25.207	19.5659	19.3868	18.8044	13.204	13.0576	13.1176	8.9748	10.0599	9.48732	26.7937	26.6653	28.3116	23.351	23.6705	24.0813
MIEF1	MIEF1	mitochondrial elongation factor 1	7.0936e-09	0.721637	0.0404294	0.721637	0.0045885	0.7682	0.0007509	0.709187	0.000407379	0.642284	0.064411	0.77502	16.2619	14.9645	14.9193	11.344	12.695	11.4289	14.9037	15.6373	15.2988	11.3267	11.0877	10.1264	20.4215	20.2681	21.0737	12.7341	12.6983	14.2925	7.29951	7.56117	7.67422	6.39378	6.46428	4.7707
UBALD1	UBALD1	UBA like domain containing 1	7.12139e-09	2.09608	1.4017e-05	2.09608	2.51723e-05	1.58243	0.00232489	1.78472	0.000142068	3.33201	0.00340195	2.05131	10.9521	10.7921	10.9462	17.2699	17.845	16.6353	17.4214	18.2062	21.021	34.3429	36.9271	29.8875	12.2471	12.0648	12.1047	41.1902	34.6504	46.3581	11.4478	10.5778	8.15684	19.734	22.6902	19.0406
EIF2S3	EIF2S3	eukaryotic translation initiation factor 2 subunit gamma	7.26183e-09	1.24007	0.00013047	1.24007	0.000299783	1.23568	0.00205042	1.20981	0.00871953	1.3491	0.0146086	1.17251	68.3533	67.3418	71.4316	85.2454	85.7961	84.8234	56.7442	52.957	55.0717	64.8332	65.7377	68.7563	54.2688	57.7893	58.5871	80.075	82.3856	68.3879	65.8367	69.9097	72.9103	84.6683	77.7861	82.133
JMJD6	JMJD6	jumonji domain containing 6, arginine demethylase and lysine hydroxylase	7.30982e-09	0.427008	6.21757e-05	0.427008	0.000405421	0.595622	0.00019144	0.271787	5.26753e-05	0.339878	0.00282239	0.604258	9.04819	9.33448	9.39954	6.03001	5.38378	5.16733	4.82189	5.11711	5.60091	1.50842	1.56143	1.17798	8.16351	7.69062	7.23689	2.52648	2.87079	2.45949	5.31356	4.25615	4.2105	2.81716	2.77152	2.69075
TUBB4B	TUBB4B	tubulin beta 4B class IVb	7.31995e-09	0.664114	1.67976e-06	0.664114	0.000352329	0.638498	6.58794e-05	0.571787	0.00424636	0.694287	0.0963003	0.76743	373.036	370.814	350.714	220.479	248.272	230.696	293.629	311.682	316.236	180.633	178.585	167.719	326.559	313.754	320.678	206.369	212.22	251.076	230.533	272.847	237.18	203.813	217.746	151.938
FAM208B	TASOR2	transcription activation suppressor family member 2	7.3399e-09	0.67187	0.000283465	0.67187	0.0110376	0.866985	7.33812e-05	0.669078	0.00129729	0.584276	9.57941e-05	0.60122	7.13736	7.1484	7.12851	6.50401	5.83135	6.24924	10.6976	10.3035	9.88054	6.79338	6.91702	6.94195	10.5697	10.933	11.1161	6.6312	6.91438	5.58807	6.58275	6.8403	6.64192	4.20872	4.06673	3.79737
SRP19	SRP19	signal recognition particle 19	7.39558e-09	0.602102	1.09024e-05	0.602102	0.0035261	0.817209	0.00478596	0.612887	7.73013e-06	0.473719	0.000253559	0.553918	10.2193	10.1106	10.6819	8.15859	8.2683	8.92919	7.78637	7.12288	6.90088	3.8128	4.69303	4.92424	9.94761	10.1265	9.98969	4.98202	4.5947	4.67346	9.81658	8.55039	9.84329	5.32957	5.13758	5.12823
BAZ2B	BAZ2B	bromodomain adjacent to zinc finger domain 2B	7.43384e-09	1.36893	0.338302	1.36893	0.000988246	1.39321	0.00524839	1.3207	0.0240827	1.40254	0.0157462	1.36079	7.32724	7.23062	7.61894	10.7598	9.60776	10.5594	1.92938	1.83432	2.08096	2.69135	2.40174	2.62462	1.27162	1.45032	1.15731	1.87812	1.98837	1.57688	6.68052	6.27145	6.03298	8.29016	7.79182	9.86015
ALDH9A1	ALDH9A1	aldehyde dehydrogenase 9 family member A1	7.43604e-09	1.20629	0.265696	1.20629	0.00406951	1.22116	0.00998216	1.1811	0.000299781	1.30076	0.0303264	1.12862	27.1073	25.2278	27.2444	31.3915	31.9302	33.8492	16.0138	14.6848	15.4587	18.3171	17.2992	18.9022	12.3632	12.6913	13.08	16.9895	16.5014	16.1116	33.2368	35.0657	34.8733	38.6437	36.7507	41.1429
PNRC1	PNRC1	proline rich nuclear receptor coactivator 1	7.44013e-09	2.27751	3.42274e-05	2.27751	0.000505852	3.05937	0.000400716	1.65215	0.000324474	3.1999	0.00596517	1.66351	6.20542	4.96788	5.47231	14.1881	18.6116	18.2936	16.0251	15.8001	14.4049	24.5418	24.7423	27.0878	9.16732	9.31335	11.9509	35.5114	29.5759	31.8312	6.65238	8.42333	8.70564	13.0072	14.1786	12.1766
BFAR	BFAR	bifunctional apoptosis regulator	7.51064e-09	1.26603	0.0422576	1.26603	0.00587454	1.22182	0.000260039	1.20314	0.00118132	1.40594	0.0254293	1.24303	27.4533	24.8877	24.7897	31.1846	32.3955	30.5809	37.8959	37.6668	36.7894	45.1148	44.0857	45.984	30.6512	30.9033	32.3369	42.5345	47.4399	42.1856	18.6565	19.0492	20.2517	26.3507	24.2745	21.6108
CRAMP1	CRAMP1	cramped chromatin regulator homolog 1	7.54593e-09	1.33759	0.000417459	1.33759	0.0337009	1.18353	0.00273322	1.4353	0.000760162	1.41971	0.00949774	1.32728	7.25799	7.41332	6.83656	9.31974	8.09286	8.08524	9.12567	9.34147	10.736	13.8514	14.481	13.4914	8.7214	9.28872	8.6819	11.8918	12.8299	13.1913	8.01443	8.18521	7.80501	11.0747	11.4388	9.4503
NIP7	NIP7	nucleolar pre-rRNA processing protein NIP7	7.70656e-09	0.666745	0.000215854	0.666745	3.1837e-05	0.724447	0.00739307	0.790611	0.00137889	0.676471	2.29476e-05	0.510059	32.0009	32.8493	32.5138	22.8839	23.7899	23.8701	31.3532	29.8693	29.3985	22.6494	23.1261	25.9753	48.0026	49.1034	47.9082	34.6763	33.9634	29.6819	32.4667	33.0778	33.1009	17.7779	16.3321	16.2464
MANF	MANF	mesencephalic astrocyte derived neurotrophic factor	7.71882e-09	0.697561	0.0176541	0.697561	0.00128751	0.855148	0.00056905	0.60458	0.000435653	0.643698	0.00581987	0.711461	69.2432	66.9267	70.6722	59.1034	60.0083	57.7464	116.466	111.42	108.311	63.132	66.6466	73.8195	110.665	112.772	108.477	70.7545	76.5044	66.7044	48.8593	48.8068	45.8541	35.1636	36.9715	30.29
SHQ1	SHQ1	SHQ1, H/ACA ribonucleoprotein assembly factor	7.78592e-09	0.720074	3.40665e-05	0.720074	0.0722166	0.851864	0.00331834	0.697564	0.000489748	0.656096	0.00142347	0.689583	3.63484	3.07437	3.40605	2.66242	3.10564	2.84559	3.57973	3.4747	3.53944	2.46813	2.22987	2.71524	5.07184	4.88081	4.75627	3.00199	3.39295	3.26468	3.63257	3.25446	3.44528	2.54344	2.31211	2.27116
GNL2	GNL2	G protein nucleolar 2	7.9071e-09	0.829906	0.00121139	0.829906	0.00609008	0.855066	0.00846754	0.866702	0.0056096	0.801783	0.0084391	0.798343	38.2729	39.4382	40.2727	35.3371	32.4613	33.1301	30.9694	28.2861	30.1363	25.2358	25.8435	26.3535	36.8142	36.7176	37.304	27.9751	32.0291	29.007	42.0443	39.1581	40.5584	32.3883	30.1254	34.8223
CTSD	CTSD	cathepsin D	7.95377e-09	1.60403	1.95199e-08	1.60403	0.0137939	1.24221	5.45146e-05	1.79517	0.00046134	1.90095	0.0118058	1.56165	53.4871	46.8966	45.4038	59.7133	61.763	59.1928	37.4707	38.6836	38.787	70.1533	71.553	64.7945	40.2853	39.2154	43.2483	73.9327	73.3879	86.5019	50.039	54.3391	47.0326	84.3356	88.1745	65.4962
CKAP5	CKAP5	cytoskeleton associated protein 5	8.0504e-09	1.21591	0.0968545	1.21591	0.000182896	1.28641	0.0218758	1.13043	0.00921924	1.26365	0.00625834	1.18947	44.0381	43.3401	43.5454	58.1687	54.7357	55.5706	36.2166	34.6137	32.9218	38.1936	38.4505	40.595	23.1709	24.0976	24.6246	30.812	32.4674	27.733	45.4705	47.9042	48.0402	59.1485	55.2109	53.9264
WARS2	WARS2	tryptophanyl tRNA synthetase 2, mitochondrial	8.10506e-09	1.45987	2.41691e-07	1.45987	0.000339031	1.34025	0.0047686	1.61034	1.70844e-06	1.69003	0.0353189	1.24525	3.91266	4.11246	3.87767	5.45417	5.36478	5.13356	3.81018	4.31335	3.4224	6.27933	5.60743	6.67066	4.4607	4.37199	4.55538	7.50941	7.5381	7.5757	4.49752	4.62999	4.29349	6.05098	4.88074	5.84547
FAM83D	FAM83D	family with sequence similarity 83 member D	8.20483e-09	0.753005	0.00323688	0.753005	0.015581	0.840155	0.00208763	0.699528	0.00772998	0.764724	0.0054669	0.715355	16.5709	14.8833	15.064	12.3568	13.4904	13.217	12.1976	12.731	11.6914	7.99706	9.2801	8.37396	8.84131	9.55973	10.269	6.84429	7.62015	7.44231	12.5032	13.384	13.9131	10.213	9.74809	8.56089
COA7	COA7	cytochrome c oxidase assembly factor 7 (putative)	8.24475e-09	0.764214	0.20734	0.764214	0.0120107	0.817877	0.000446871	0.763787	0.00309611	0.782438	0.0124307	0.697829	21.5242	22.1527	21.1074	18.5323	18.3655	16.1779	17.1881	16.8905	16.7392	12.8694	12.4423	13.5228	24.241	22.5602	24.1336	18.0073	19.6555	17.8622	7.75889	7.55164	7.10532	5.8411	4.47653	5.41042
CDT1	CDT1	chromatin licensing and DNA replication factor 1	8.25434e-09	1.68008	7.25295e-05	1.68008	0.00527755	1.36249	0.00159812	1.98533	0.000896534	1.77088	0.0228338	1.66329	27.0319	25.9624	24.1242	32.332	37.802	35.0371	11.4652	13.662	15.0033	27.1643	27.9427	24.2281	12.7039	12.6874	12.9011	21.3701	21.03	25.6956	17.5376	20.3223	18.0721	31.8467	38.4348	24.214
TRIM26	TRIM26	tripartite motif containing 26	8.4172e-09	0.678857	2.61565e-09	0.678857	0.00048657	0.64881	0.0160189	0.842687	9.77459e-05	0.650951	0.0056665	0.596733	14.2385	14.2816	13.6861	9.34989	9.62069	8.45011	11.892	11.081	12.2101	9.91278	10.4048	9.33513	15.2949	14.5155	14.6685	9.44932	10.0891	9.42224	15.0072	13.6543	16.0262	9.92736	9.32666	7.53658
ABCF2	ABCF2	ATP binding cassette subfamily F member 2	8.4944e-09	0.701691	0.00656797	0.701691	0.000223188	0.728182	2.59385e-05	0.736252	0.000237021	0.55523	0.0109555	0.814413	22.5776	21.2295	22.2348	15.6142	16.539	15.9347	33.3326	33.6513	34.7199	25.2852	24.8486	24.7379	44.8853	43.3533	45.8516	22.7107	25.8925	25.9715	20.1897	20.4387	19.8456	17.0798	17.259	15.0065
RFWD3	RFWD3	ring finger and WD repeat domain 3	8.50632e-09	0.766151	0.00166201	0.766151	0.0280518	0.872807	0.000283295	0.730099	0.000406371	0.706832	0.016316	0.764966	16.2483	14.665	14.2525	13.0015	13.2955	13.0629	13.466	12.6296	12.7911	9.52586	9.7143	9.14891	10.7629	10.8978	11.0873	7.58616	8.18919	7.39233	14.3958	15.0569	15.3384	12.1803	12.176	10.035
RBM5	RBM5	RNA binding motif protein 5	8.57361e-09	1.22106	0.0319838	1.22106	0.0104109	1.20227	0.00218283	1.21797	0.0329393	1.20223	0.00590331	1.26276	19.3012	18.4475	19.2311	24.5189	21.5601	22.5104	17.0515	17.6101	18.4613	22.0604	20.8978	21.7258	15.6522	16.5537	14.7477	18.4228	20.5538	17.5352	27.4516	24.2846	26.893	33.2488	31.7501	34.1963
KLHDC2	KLHDC2	kelch domain containing 2	8.69215e-09	1.79941	2.63686e-06	1.79941	3.95498e-05	1.49993	0.00118472	1.99126	0.00054463	2.45353	0.0110983	1.43064	13.7885	13.3077	12.9542	20.3072	20.1132	19.6387	9.47917	7.4564	8.35743	16.4941	15.5191	18.2206	8.41877	7.91023	8.08356	23.103	20.1372	17.0903	15.571	15.4333	14.6516	22.6147	18.7344	24.3343
OSBP	OSBP	oxysterol binding protein	8.69258e-09	1.3307	5.30451e-05	1.3307	0.0052888	1.27643	0.00938359	1.23779	0.000327628	1.56401	0.00670854	1.26893	15.6439	14.0591	14.357	18.815	19.6714	17.7423	13.3015	12.6373	13.8118	16.3487	15.3795	17.5117	11.7622	11.7093	12.8268	18.1421	19.7911	18.8232	17.2049	17.5144	18.2673	23.9548	22.683	20.6986
CLBA1	CLBA1	clathrin binding box of aftiphilin containing 1	8.81841e-09	1.4246	0.116808	1.4246	0.00252829	1.30899	0.0104686	1.40189	1.39862e-05	1.61613	0.0395375	1.38882	1.76052	1.98022	1.82784	2.34692	2.42251	2.51387	4.69622	4.93582	5.78718	7.51853	7.40947	6.63433	5.9055	5.89512	5.7433	9.7673	9.30561	9.28576	3.02153	2.74624	2.31638	3.93548	4.09198	3.19727
GLG1	GLG1	golgi glycoprotein 1	8.86944e-09	1.3876	0.10587	1.3876	0.00202515	1.19131	0.000344916	1.28509	0.000394323	1.6156	0.00334083	1.49885	17.7477	16.795	16.603	20.4581	20.6735	19.7836	12.7069	12.4477	12.9757	16.6856	15.7377	16.5873	10.1122	9.90111	9.55344	15.3084	17.2618	15.2642	30.6185	34.058	33.6945	52.4707	51.2496	43.9975
TRIM27	TRIM27	tripartite motif containing 27	9.00859e-09	0.833563	0.00232317	0.833563	0.000867697	0.85227	0.0178172	0.874798	0.000426715	0.812655	0.0182788	0.796825	34.4867	33.0631	32.579	28.7058	28.4365	28.172	22.2777	24.3321	24.5571	21.3488	20.5364	20.3261	28.9419	29.9886	29.9312	23.3723	24.6367	24.2127	30.6518	30.3819	29.3555	25.8623	24.9457	21.4382
POP1	POP1	POP1 homolog, ribonuclease P/MRP subunit	9.13713e-09	0.685204	0.0140599	0.685204	0.000482535	0.705101	3.11817e-05	0.671858	4.47902e-05	0.543926	0.00338943	0.855483	10.738	11.16	11.042	7.80728	8.13707	7.30154	9.52798	10.0674	9.69486	6.61252	6.63387	6.4292	13.6284	13.563	14.7531	7.37095	7.80739	7.6256	5.04834	4.79207	4.68526	4.07483	4.23702	4.11023
PDPR	PDPR	pyruvate dehydrogenase phosphatase regulatory subunit	9.14552e-09	1.40608	0.0111743	1.40608	0.000808116	1.19383	0.000199918	1.55252	5.87034e-05	1.60701	0.0287903	1.31231	4.29486	4.3402	4.26259	5.26043	4.94695	5.19517	4.31688	4.30055	4.55876	6.97247	7.0452	6.44719	4.11936	4.03204	4.24646	6.82605	6.74566	6.35689	7.57051	9.02458	8.65816	11.9035	11.516	9.75228
FOXK1	FOXK1	forkhead box K1	9.16284e-09	1.70966	0.00395637	1.70966	0.00379182	1.24484	1.96742e-05	2.13063	0.000271715	1.69392	0.00568665	1.90162	21.4964	20.7957	19.8168	26.8846	24.4681	25.9777	6.60304	6.67973	7.15529	14.8881	14.7123	13.936	8.00732	7.87784	8.08905	14.4853	12.4972	13.7003	6.28874	7.72953	6.16299	13.3962	14.5148	10.5947
DELE1	DELE1	DAP3 binding cell death enhancer 1	9.34467e-09	1.32883	1.5295e-07	1.32883	0.00342302	1.14732	0.00250575	1.42371	0.00161653	1.4391	0.00593491	1.32643	9.8078	10.3676	10.4822	11.9066	11.667	11.5881	9.64399	10.9663	11.3623	15.6093	15.0156	14.795	10.4373	10.7443	10.2585	13.8784	15.1847	16.2696	11.4613	10.5377	10.5394	14.8655	15.1943	13.1516
NOP53	NOP53	NOP53 ribosome biogenesis factor	9.48568e-09	1.41103	0.000138063	1.41103	0.0125213	1.19882	0.00142836	1.33095	0.000343715	1.70699	0.00124249	1.45544	79.3347	88.7005	81.0309	103.768	95.3479	99.293	95.5219	97.962	107.047	135.587	133.689	130.29	108.297	108.855	103.49	190.334	166.938	190.98	107.504	105.198	96.0271	140.74	154.376	154.103
POGZ	POGZ	pogo transposable element derived with ZNF domain	9.64133e-09	1.30211	6.22149e-05	1.30211	0.00248951	1.20653	0.000115354	1.24772	0.000217868	1.49847	0.0293632	1.27434	3.84534	3.91301	3.70327	4.82039	4.50732	4.50448	4.52043	4.55939	4.61033	5.55509	5.70648	5.82251	4.53304	4.21511	4.26463	6.30707	6.78665	6.40527	4.79872	5.3437	4.84417	6.95114	6.59115	5.61077
HMGB2	HMGB2	high mobility group box 2	1.01189e-08	1.3731	0.105673	1.3731	0.00143113	1.3034	0.000335766	1.26144	3.72056e-05	1.70526	0.00998231	1.26787	165.052	150.192	149.434	204.8	197.981	202.298	88.7275	85.6303	87.0499	106.197	112.533	111.086	53.8315	56.0157	55.1703	93.164	98.0727	90.2885	195.593	176.257	188.979	231.955	223.193	256.481
WDR77	WDR77	WD repeat domain 77	1.01806e-08	0.654332	5.84987e-07	0.654332	0.00194668	0.833809	3.10104e-05	0.643005	5.03291e-05	0.506561	0.00238586	0.674961	41.0181	38.0488	39.1424	32.1962	33.5944	32.7411	34.5188	34.3358	34.53	22.9434	21.3338	22.2288	44.685	41.7247	45.0002	21.2957	23.3874	21.8973	34.6454	33.4263	33.8325	24.6827	23.7893	20.5177
CBX7	CBX7	chromobox 7	1.02649e-08	1.67018	0.0217339	1.67018	0.0384646	1.37849	0.00434414	1.75059	0.000290702	1.89277	0.0153858	1.70358	1.38188	1.86817	1.53439	2.27723	2.34268	1.94498	3.27199	3.45793	4.15639	7.08933	6.24971	5.69427	3.5173	3.51645	3.15334	6.05602	6.30598	6.92532	1.61276	1.25816	1.31603	2.59461	2.66423	1.90994
PPOX	PPOX	protoporphyrinogen oxidase	1.04311e-08	1.57737	5.7407e-06	1.57737	0.0200093	1.23629	0.00231128	1.78083	0.000185478	1.84263	0.00522509	1.52598	2.77835	2.73274	2.58116	3.69878	3.16446	3.16378	2.35112	2.86958	2.81852	4.68526	5.25482	4.36209	2.70236	2.31407	2.55755	4.57604	4.68955	4.66268	4.14295	3.44096	3.41404	5.11644	5.76088	5.86748
ZFYVE1	ZFYVE1	zinc finger FYVE-type containing 1	1.07214e-08	1.90047	0.000222113	1.90047	0.00540751	1.43477	6.17368e-06	1.9601	0.000506581	2.74678	0.0110797	1.68874	3.30388	2.72658	2.86348	4.14252	4.51605	4.07246	2.26588	2.19311	2.20903	4.23508	4.51724	4.3211	2.30328	1.79095	2.02913	5.04586	5.43715	6.32274	5.02064	5.6142	4.96289	9.59618	9.97668	7.03695
CDK5RAP1	CDK5RAP1	CDK5 regulatory subunit associated protein 1	1.08331e-08	0.824413	0.0218565	0.824413	0.000368338	0.847019	0.0193855	0.806636	0.0148048	0.821893	0.0092005	0.82261	9.35145	9.68707	9.39368	7.96238	7.93269	8.18692	5.67276	6.52578	6.26389	4.62509	4.97663	5.28744	7.21435	6.24465	6.64068	5.32581	5.75027	5.4236	8.58948	8.0437	8.0141	7.16631	6.76894	6.35393
IWS1	IWS1	interacts with SUPT6H, CTD assembly factor 1	1.13028e-08	0.725542	7.89006e-07	0.725542	0.0260078	0.842348	0.000340309	0.675455	0.00219723	0.653161	0.0112727	0.745663	14.6869	13.7893	14.061	12.9428	11.918	11.0339	19.3072	17.872	17.5128	12.7328	12.0226	12.1652	17.8626	18.1163	17.7322	10.6625	13.1064	11.4418	19.0529	18.3867	19.5629	13.1981	13.3906	16.0773
TIMM17A	TIMM17A	translocase of inner mitochondrial membrane 17A	1.13116e-08	0.611766	3.91038e-05	0.611766	0.0306826	0.85199	0.000184687	0.575102	0.00155496	0.530415	0.000164932	0.538946	55.4206	54.6481	60.2304	44.945	49.0054	51.2198	45.0036	43.4499	41.1642	23.3882	25.029	26.1547	53.2688	57.5108	54.7497	31.7876	31.5616	24.948	44.4478	43.0485	45.0136	23.7366	22.1176	25.6821
PITHD1	PITHD1	PITH domain containing 1	1.15131e-08	0.807657	0.0589078	0.807657	0.0374364	0.922461	0.00128355	0.76562	0.000455741	0.772897	0.00213515	0.779515	40.6324	39.4677	41.6634	35.8825	38.1442	38.3177	24.0368	22.7201	22.3216	18.0872	18.0258	16.7799	35.0419	37.2242	37.8484	28.3807	28.004	28.6803	29.963	29.2639	28.6108	21.4196	23.8942	23.2175
GCLC	GCLC	glutamate-cysteine ligase catalytic subunit	1.15508e-08	1.29824	0.381657	1.29824	0.00131709	1.21027	0.000454326	1.44226	0.00540364	1.35807	0.0342571	1.19832	24.1164	23.4875	24.2308	27.8024	29.2392	29.9306	3.62407	3.87711	3.992	5.3101	5.64655	5.61229	4.24105	4.57607	5.11676	6.38878	6.34139	6.13941	7.7224	8.88764	9.08716	10.4936	9.71585	10.5264
CIRBP	CIRBP	cold inducible RNA binding protein	1.16831e-08	1.47973	0.137724	1.47973	0.00403818	1.18035	5.57536e-05	1.63341	0.000175747	1.81442	0.00153517	1.37051	22.6685	23.744	24.0791	27.8945	26.6571	28.6623	28.9817	28.8996	31.109	49.1391	48.9396	47.2169	36.3277	34.9105	33.5181	67.3035	63.8157	59.1182	112.109	106.361	105.559	152.999	153.889	137.616
NOL6	NOL6	nucleolar protein 6	1.17342e-08	0.609955	6.44329e-05	0.609955	0.000671736	0.778941	0.000301778	0.597532	0.000126423	0.46678	0.0159074	0.637108	39.1291	37.7355	37.9574	29.0076	31.2454	29.2254	27.8731	30.2971	30.0935	18.271	18.1052	16.39	37.07	35.1733	35.3087	15.7219	16.154	18.4362	25.0663	24.8162	21.9805	16.4981	17.2899	12.3959
LLPH	LLPH	LLP homolog, long-term synaptic facilitation factor	1.17771e-08	0.697532	1.75179e-05	0.697532	0.00502743	0.770403	0.0172358	0.74859	0.00118646	0.663597	0.0074597	0.618572	27.6851	26.5057	25.8419	22.3218	19.4657	19.9556	24.9772	23.0854	19.5324	16.9347	16.3216	17.0934	31.3997	34.0028	35.2236	23.4709	22.5695	20.7461	24.9267	26.6997	27.0604	15.4704	14.2157	19.3825
TCF7L2	TCF7L2	transcription factor 7 like 2	1.17819e-08	1.53021	0.222367	1.53021	0.00028426	1.62361	0.0112234	1.41864	0.00437342	1.71069	0.0491419	1.39148	15.675	14.7439	14.2715	22.8194	25.2458	24.5041	2.5431	2.30691	2.57366	3.88491	3.06343	3.62218	1.98619	1.87	2.23044	3.28499	3.13649	4.02523	4.98554	5.78421	5.85285	8.45198	8.65198	6.21834
PDXP	PDXP	pyridoxal phosphatase	1.19618e-08	0.593883	0.00177381	0.593883	0.00274002	0.720259	0.000256177	0.549384	0.000363741	0.447535	0.0213521	0.702445	17.4619	15.5394	16.2279	11.5854	12.6633	11.215	17.6022	17.1264	16.6148	9.31173	10.2236	8.72412	16.3235	16.9997	17.2398	7.10926	6.95775	8.66915	7.63654	8.09875	6.22067	4.96365	5.66631	4.74119
MAD2L1BP	MAD2L1BP	MAD2L1 binding protein	1.20014e-08	0.794587	4.51926e-05	0.794587	0.00459496	0.812682	0.00339872	0.778928	4.67733e-05	0.723247	0.0760789	0.870685	21.3304	22.1739	22.8721	18.2503	16.9612	18.7579	22.1988	21.7815	20.432	16.0643	17.7812	16.3455	25.5728	24.8212	24.3245	17.9129	18.335	17.785	18.2778	17.97	16.7871	14.7071	14.5009	17.0651
EIF3A	EIF3A	eukaryotic translation initiation factor 3 subunit A	1.20676e-08	1.19403	5.24269e-05	1.19403	0.00127236	1.18466	0.00150241	1.11282	0.00690661	1.24941	0.00980206	1.23406	87.5048	87.8074	83.0633	103.929	100.113	101.984	74.0583	73.9322	72.0092	80.7326	80.7769	83.3165	75.8333	76.8338	82.4524	99.8036	102.68	91.4315	74.9632	83.4373	86.7601	102.528	98.3075	101.183
WASHC2A	WASHC2A	WASH complex subunit 2A	1.21601e-08	1.43954	0.000297445	1.43954	0.0352501	1.14191	0.000128565	1.63889	2.98205e-05	1.65044	0.00164388	1.39032	12.3887	12.6621	12.4068	15.501	13.6779	13.6678	6.25179	6.33928	6.80233	10.999	10.2081	10.5695	7.32749	6.92311	6.95061	11.7674	11.9001	11.3201	8.54245	7.89232	7.7328	11.893	10.7201	10.9897
OSER1	OSER1	oxidative stress responsive serine rich 1	1.22124e-08	1.723	5.17889e-05	1.723	0.00139392	1.25797	0.000147488	2.19912	0.000456831	2.04062	0.00293318	1.5612	3.34232	3.34251	3.50992	4.19192	4.4833	4.15351	2.07063	2.25766	2.14031	4.29355	5.04719	4.91047	2.9869	2.64412	2.51027	5.6865	5.84641	5.06731	4.76032	4.2223	5.10921	7.33786	6.80399	7.82673
SRRT	SRRT	serrate, RNA effector molecule	1.23645e-08	0.729477	2.02164e-05	0.729477	0.00441764	0.792272	0.00187297	0.720557	4.83016e-05	0.605723	0.0213442	0.818899	61.3865	64.3318	59.619	52.2921	47.6449	46.9955	48.2458	51.2596	53.4819	38.5319	37.303	34.4254	78.4831	75.4888	73.5381	44.3085	46.2157	47.2843	61.2242	52.0133	52.9486	45.0395	46.6961	44.0262
VCL	VCL	vinculin	1.25641e-08	1.25996	0.229533	1.25996	0.00252246	1.23716	0.000138626	1.17461	0.00102599	1.31995	0.029954	1.31383	96.4975	87.9578	88.3268	114.383	111.886	110.924	246.973	239.201	247.753	286.959	287.287	287.728	194.545	190.941	211.733	261.097	265.92	260.513	251.761	285.895	284.959	402.103	367.357	314.896
EXOSC4	EXOSC4	exosome component 4	1.25794e-08	0.600499	5.27933e-06	0.600499	0.000763683	0.616629	0.00630825	0.622556	0.000694247	0.461959	0.0355474	0.733237	36.511	41.762	38.8701	25.1583	24.6183	22.4364	23.4969	26.73	24.4895	17.2747	16.289	13.1892	35.1575	35.2238	29.686	16.1581	13.6656	16.4133	30.2214	26.9533	22.4646	17.5206	20.5166	20.0679
TSEN2	TSEN2	tRNA splicing endonuclease subunit 2	1.26998e-08	0.707246	0.00014205	0.707246	0.0169773	0.813938	0.00226684	0.683186	0.000300498	0.593015	0.00954029	0.758727	3.44922	3.74218	3.56215	3.13886	2.95277	2.67504	5.33874	4.54346	5.0388	3.58514	3.31546	3.27883	6.48812	7.03315	6.08042	3.7743	3.96684	3.86471	4.78726	4.43253	4.01678	3.2732	3.20908	3.54422
MBTPS1	MBTPS1	membrane bound transcription factor peptidase, site 1	1.28517e-08	1.24684	0.00179601	1.24684	0.000738927	1.22567	0.00450277	1.10935	0.00116733	1.35721	0.00486121	1.30966	17.9573	17.9923	17.9102	22.9829	21.4719	21.5912	27.2099	27.1378	27.8789	31.1645	29.5194	30.5504	22.3493	22.289	22.0323	28.4722	32.2874	29.8471	22.4461	21.9732	22.3923	30.7514	30.4017	26.5368
KIAA0355	KIAA0355	KIAA0355	1.28682e-08	1.72601	0.00105507	1.72601	0.000296222	1.58959	0.00972383	1.25341	0.000190736	2.28234	0.000672829	1.95169	3.74348	3.70335	3.34436	5.66906	5.57909	5.88801	2.8692	3.16365	3.3477	3.97573	3.992	3.77028	1.80723	1.74591	1.88115	3.73739	4.1223	4.58026	4.64317	4.90088	4.22886	9.51847	9.38235	8.0106
OGFOD1	OGFOD1	2-oxoglutarate and iron dependent oxygenase domain containing 1	1.3e-08	0.752077	5.6596e-08	0.752077	0.0428615	0.902261	1.46913e-05	0.75345	0.000585288	0.659216	0.000307211	0.713896	17.2016	15.775	15.8049	14.2725	15.2601	14.4635	18.6794	18.1447	18.178	13.6917	13.9774	13.7703	18.5309	18.2934	19.1013	11.9258	13.3025	11.6927	15.6753	16.4008	17.1881	11.8332	11.8596	11.4561
CPSF7	CPSF7	cleavage and polyadenylation specific factor 7	1.30132e-08	0.8419	0.0492986	0.8419	0.00230605	0.826534	0.0124234	0.899646	0.00701373	0.813241	0.0115983	0.83079	37.8998	35.3079	34.9154	30.1102	30.0299	29.1772	23.5132	23.8403	25.423	21.6309	21.8432	21.962	31.5942	30.9308	33.083	24.2994	26.0621	27.4573	44.31	39.7824	43.2557	35.519	36.7102	33.5323
IQGAP1	IQGAP1	IQ motif containing GTPase activating protein 1	1.30628e-08	1.24219	0.00175273	1.24219	0.00205874	1.20771	0.0122367	1.15815	0.00342485	1.38032	0.00408758	1.23325	28.7317	29.2688	29.3388	36.3973	33.4388	35.7089	42.8449	39.9482	39.3565	45.802	46.4913	49.1415	29.0207	31.2395	31.248	42.6295	45.2134	38.6536	27.1894	29.2207	27.8802	36.5827	33.2453	34.1615
HSPA8	HSPA8	heat shock protein family A (Hsp70) member 8	1.30926e-08	0.576214	2.68903e-09	0.576214	0.000253139	0.737769	8.90392e-05	0.530646	5.36751e-05	0.404796	0.00280716	0.695622	832.646	801.656	813.817	582.813	628.104	595.901	888.021	874.4	785.687	449.573	443.174	457.532	996.123	986.223	1100.92	401.028	445.79	401.284	761.954	816.314	836.203	597.585	574.798	509.688
NOLC1	NOLC1	nucleolar and coiled-body phosphoprotein 1	1.31077e-08	0.790037	0.000470606	0.790037	0.0173187	0.890551	0.00181783	0.842358	4.79209e-05	0.698057	0.000359418	0.74395	84.6583	88.8519	89.0374	81.787	75.5003	76.6036	65.9651	68.1854	64.1319	55.9602	56.9597	54.0908	76.7077	78.0264	78.6923	54.8918	55.6246	52.4703	90.6578	86.1626	89.177	63.7039	65.5975	68.6363
MIA3	MIA3	MIA SH3 domain ER export factor 3	1.34908e-08	1.38172	0.000159653	1.38172	0.00188375	1.25775	0.0015203	1.30929	0.00185928	1.68096	0.00345806	1.31673	5.23849	5.62	5.23108	6.84523	6.47087	6.91778	4.5007	4.61711	4.69036	5.82687	5.83519	6.43393	3.74213	4.25055	3.99618	6.59961	7.50686	6.09404	6.80172	6.44393	6.41042	8.75162	7.99468	9.1677
TXLNA	TXLNA	taxilin alpha	1.35472e-08	0.850451	0.0266356	0.850451	0.000262425	0.848228	0.00845089	0.83411	0.00187351	0.844204	0.0776496	0.875818	35.2319	35.0611	35.0461	30.3478	30.001	29.0187	21.769	22.9785	24.2849	19.7908	19.2943	18.4618	31.292	29.1509	30.5956	25.1217	25.7145	25.993	30.0324	29.362	27.8536	26.7245	26.8854	22.9654
ZSWIM4	ZSWIM4	zinc finger SWIM-type containing 4	1.35538e-08	3.90798	0.00108499	3.90798	0.000159478	2.32664	0.000441774	3.54758	1.68817e-05	10.507	0.00244003	2.68949	4.90173	4.70763	4.15716	10.7902	11.2473	9.95554	1.24146	1.14876	1.65072	4.45162	5.15488	4.58029	0.575719	0.521734	0.462691	5.13798	4.98634	6.29227	7.67699	7.87904	6.78571	20.7443	24.8604	15.4833
PAIP2	PAIP2	poly(A) binding protein interacting protein 2	1.35811e-08	1.52325	3.79491e-05	1.52325	8.43488e-05	1.5113	0.00750225	1.40422	0.00288413	1.87274	0.0250507	1.35464	23.6446	24.4691	24.2878	35.5077	35.7643	38.196	21.4414	22.2034	17.941	28.2226	28.2724	29.6395	15.1528	17.3672	17.9789	33.5379	34.6273	26.7586	30.8813	29.7903	29.0976	38.5372	36.0916	47.8425
LETM1	LETM1	leucine zipper and EF-hand containing transmembrane protein 1	1.36093e-08	0.685862	7.52749e-06	0.685862	0.00191576	0.812751	0.000248045	0.631776	8.00236e-05	0.554319	0.00886128	0.777443	25.3881	25.6629	24.0008	20.6924	20.7609	19.5423	20.0791	21.5867	22.0155	13.5873	13.8615	12.7762	25.8158	26.3425	26.1516	13.9618	13.9703	15.53	19.6009	18.6487	18.0887	14.9668	15.5926	13.3135
CEP68	CEP68	centrosomal protein 68	1.44611e-08	1.48963	0.000351397	1.48963	0.0015044	1.38227	1.97251e-05	1.50233	0.000122808	1.90685	0.042133	1.24347	3.94783	3.54246	3.60028	4.86497	5.17339	5.28356	2.69647	2.83251	2.81739	4.12516	4.17524	4.23634	2.53659	2.49028	2.65435	5.22083	4.55452	4.88904	4.78978	5.42067	5.01351	6.64404	6.79644	5.54244
NKAPD1	NKAPD1	NKAP domain containing 1	1.46819e-08	1.26139	0.00332807	1.26139	4.15352e-05	1.27362	1.11558e-05	1.33837	0.000782191	1.31467	0.194148	1.12971	7.7046	7.63189	7.88297	9.73412	9.8351	10.0028	9.31968	9.14587	9.26024	12.142	12.4945	12.4728	11.7838	11.2625	11.5076	15.1458	15.8556	14.4505	10.7709	10.972	12.7827	13.0721	11.71	14.2288
TMEM41A	TMEM41A	transmembrane protein 41A	1.49145e-08	0.712315	3.18009e-05	0.712315	0.0224223	0.768815	0.00109541	0.636953	0.00210579	0.669892	0.0323836	0.784791	9.06885	7.46044	7.42458	6.32809	6.2748	5.7488	6.59517	6.70348	6.70576	4.53367	4.42268	3.82087	8.15266	7.29693	8.73641	5.25707	5.62035	5.28788	8.19361	9.62582	7.94628	7.29193	6.68589	6.21356
TUSC2	TUSC2	tumor suppressor 2, mitochondrial calcium regulator	1.49259e-08	0.788114	0.000148491	0.788114	2.09623e-05	0.715102	0.0243786	0.829617	0.000498793	0.737528	0.0195483	0.881721	20.5142	20.7657	20.9191	15.0346	15.0161	14.4344	14.9314	14.5369	17.0924	13.2169	12.4502	12.8737	17.2865	17.1898	16.2057	12.0156	12.4383	12.9262	20.007	19.2579	18.1779	17.0921	17.2643	16.2697
WLS	WLS	Wnt ligand secretion mediator	1.50421e-08	1.19825	0.328079	1.19825	0.00400834	1.2151	0.000871556	1.15983	0.00333901	1.26686	0.0551628	1.15465	312.121	287.468	283.513	348.303	360.229	363.742	136.686	136.396	133.434	159.586	152.596	159.383	91.8743	91.7452	98.9694	118.142	125.771	114.152	193.067	207.23	217.045	252.156	241.805	219.242
RMI2	RMI2	RecQ mediated genome instability 2	1.50902e-08	2.17952	0.0615079	2.17952	0.00091126	1.55736	0.000733354	2.39641	6.30784e-06	3.67176	1.92987e-05	1.64673	25.6716	23.2455	23.871	34.8733	38.7222	39.8451	3.63786	3.68032	2.83428	7.72203	7.77121	8.70238	1.92086	1.93466	1.83415	7.03446	7.3952	6.48605	16.8703	17.7648	17.5801	29.448	28.4455	28.0864
SIX5	SIX5	SIX homeobox 5	1.53547e-08	1.80975	0.05933	1.80975	0.000486247	1.44448	0.00382999	1.74891	0.00100717	2.43864	0.0175555	1.7412	22.9813	23.3088	21.6833	32.8288	34.2552	31.1299	6.33366	7.74277	8.50452	13.3148	13.6621	12.2645	5.21946	4.9073	4.57947	11.4164	10.3728	14.3647	30.7542	33.7606	26.5594	55.982	62.7686	41.4276
LOC101060341	LOC101060341	putative uncharacterized protein FLJ44672	1.55668e-08	1.81285	2.70993e-05	1.81285	0.00817438	1.54389	0.0395436	1.78748	0.00684803	1.87066	0.00049319	2.09214	0.536436	0.550528	0.517536	0.95628	0.707123	0.831777	0.428875	0.523305	0.805432	1.05827	0.912246	1.06938	0.391255	0.532138	0.459909	0.743204	0.993306	0.84908	0.827765	0.808281	0.685941	1.72675	1.61908	1.50325
HNRNPAB	HNRNPAB	heterogeneous nuclear ribonucleoprotein A/B	1.57186e-08	0.600153	0.000797491	0.600153	0.0504743	0.866866	2.02168e-05	0.557263	0.000230048	0.476331	1.63821e-05	0.563803	183.637	168.291	166.107	138.084	153.14	158.137	118.839	116.314	111.741	62.476	64.455	66.3769	131.656	131.969	144.869	71.5128	62.4548	60.9067	199.451	211.447	213.13	117.183	119.377	115.154
DNMBP	DNMBP	dynamin binding protein	1.6246e-08	1.60433	0.000162296	1.60433	0.00132615	1.36183	5.52696e-05	1.61348	7.66579e-05	2.22318	0.00860905	1.35617	14.1983	12.8855	12.7792	18.7494	17.8575	17.6362	22.8894	21.2743	22.4858	35.3251	35.2864	36.8977	13.9777	13.433	14.6292	29.5771	33.7824	30.2074	18.8663	20.8632	20.8157	29.179	28.5166	24.5602
TUBGCP4	TUBGCP4	tubulin gamma complex associated protein 4	1.64468e-08	0.755252	0.0014676	0.755252	0.00285301	0.86051	5.38884e-05	0.698713	0.00108057	0.66501	0.0176938	0.813738	6.94483	7.27048	6.77063	5.99334	6.12988	5.92921	7.13488	6.85934	7.30533	5.0183	4.89538	4.96433	5.11793	5.05801	5.02614	3.0958	3.65621	3.38058	6.01227	5.99006	6.05997	5.2822	5.03196	4.42427
RRP7A	RRP7A	ribosomal RNA processing 7 homolog A	1.65032e-08	0.769764	0.267236	0.769764	0.000137889	0.736254	0.012255	0.789688	0.00111829	0.69128	0.042004	0.873562	20.3589	21.2381	21.715	15.8377	15.4369	15.3271	17.9657	20.7161	21.155	16.1417	15.8209	15.1828	24.0751	23.4868	22.5307	15.5551	15.4795	17.4781	6.23319	5.46159	5.51022	5.07698	5.0934	4.83572
RWDD2B	RWDD2B	RWD domain containing 2B	1.66349e-08	1.38268	0.00249339	1.38268	0.00143381	1.29903	0.00462365	1.41391	0.00634263	1.56325	0.0221726	1.27294	11.6854	12.6314	12.8118	16.5706	16.023	15.6129	20.1114	17.549	17.7305	25.4431	24.5985	28.262	14.7635	14.1533	12.6896	22.0339	24.2801	18.9339	11.7896	10.9978	10.9252	13.3016	13.5848	16.1698
SRSF7	SRSF7	serine and arginine rich splicing factor 7	1.67193e-08	0.670876	0.000703257	0.670876	0.00535191	0.794188	0.000179637	0.662091	0.000606329	0.548165	0.0267719	0.702775	57.3281	61.9095	62.0165	50.5245	45.1145	48.371	50.7375	47.6693	49.3675	32.3587	31.3577	34.153	66.4345	68.5075	63.4101	39.3072	37.2599	32.4575	95.8728	82.0761	85.4353	58.8406	53.9604	73.4933
NHLH1	NHLH1	nescient helix-loop-helix 1	1.70659e-08	0.216608	9.40973e-07	0.226762	0.0398203	0.243307	9.89354e-05	0.16905	0.00359113	0.20348	0.0166466	0.25031	0.341572	0.275011	0.397754	0.131151	0.126126	0.0325337	0.13523	0.130847	0.153587	0.0234389	0.0237437	---	0.17305	0.235006	0.337912	0.0511813	0.0640335	0.0353266	0.242977	0.198954	0.10403	0.0664987	0.0404154	0.029346
MGAT2	MGAT2	alpha-1,6-mannosyl-glycoprotein 2-beta-N-acetylglucosaminyltransferase	1.73131e-08	0.841227	0.385142	0.841227	0.00763903	0.897555	0.000176543	0.790965	0.00964195	0.850769	0.0203782	0.829131	17.3206	16.695	17.1856	14.8296	15.8185	15.3181	46.0823	47.5621	47.6502	36.5493	38.2471	36.9704	43.4728	46.6117	48.4908	40.098	38.2676	39.4321	19.5526	20.0064	19.4709	17.4739	16.7692	14.816
VDAC3	VDAC3	voltage dependent anion channel 3	1.73228e-08	0.853097	0.00885573	0.853097	0.00726317	0.915614	0.00158122	0.83004	0.00858927	0.82945	0.0104232	0.840219	78.4026	79.6477	81.9749	74.9424	72.6625	72.1576	66.8738	63.6492	66.1762	53.3542	53.3953	56.5427	61.7262	62.2486	57.8602	49.7254	53.2829	47.8836	77.8546	71.7964	71.6994	63.6408	58.7049	63.6315
ATF7IP	ATF7IP	activating transcription factor 7 interacting protein	1.74341e-08	1.33406	5.44683e-05	1.33406	0.000475575	1.27952	0.00886514	1.32257	0.00540823	1.51231	0.0162439	1.23765	6.95847	6.61041	6.53288	8.38023	8.78036	8.55489	9.57412	8.92301	8.00993	11.5084	11.1995	12.2826	6.24305	6.33318	7.20791	10.3735	10.7488	8.84021	7.75469	8.79022	9.13706	10.8337	10.7296	10.1578
ZNF282	ZNF282	zinc finger protein 282	1.74655e-08	1.48627	1.72886e-05	1.48627	0.00211918	1.31184	0.000181656	1.60972	0.00457285	1.51855	0.0439293	1.52171	10.3443	10.0363	9.22398	12.802	13.3739	12.627	11.7489	12.0096	12.8578	20.258	19.9032	18.7684	13.6892	12.7419	13.5566	18.2884	19.5998	23.1006	11.8177	12.8788	10.1029	19.8116	20.0275	13.6556
NBR1	NBR1	NBR1 autophagy cargo receptor	1.74716e-08	2.3655	2.46007e-05	2.3655	5.26781e-05	1.64344	2.31658e-05	2.63513	3.38892e-07	4.33507	0.000442563	1.66777	11.2779	10.4665	10.476	17.3096	17.6201	17.9967	8.09696	8.08653	8.71518	22.1939	20.4344	23.0237	3.71085	3.66649	3.74345	15.6989	16.7849	15.7471	15.0909	13.8516	14.8652	26.2255	24.0529	22.8511
ATG13	ATG13	autophagy related 13	1.79029e-08	1.55201	2.18544e-05	1.55201	0.00271801	1.26494	1.49971e-06	1.65924	0.00034412	1.90493	0.0383759	1.45117	7.79252	7.01513	7.19268	9.01633	9.53419	9.25768	5.8537	5.71495	5.93324	9.7114	9.62369	9.70151	5.33375	4.84988	5.1079	8.78511	10.1584	10.2347	8.72781	9.51992	8.57478	14.2159	14.9398	10.2518
MRPS12	MRPS12	mitochondrial ribosomal protein S12	1.80364e-08	0.673732	0.00192121	0.673732	0.001588	0.651617	0.00484025	0.723286	0.00463362	0.596109	0.0522921	0.733367	36.4496	43.159	36.9335	25.7934	24.5522	25.384	40.1092	46.4459	44.5687	33.2605	32.1623	29.3679	49.6035	49.0143	42.3644	27.2193	24.9144	32.1724	23.8782	25.1187	21.5547	18.7141	19.473	13.9928
TMEM9B	TMEM9B	TMEM9 domain family member B	1.82974e-08	0.728484	0.0739228	0.728484	0.0236551	0.830957	8.23781e-05	0.645718	8.60441e-05	0.640571	0.0169239	0.81939	8.89362	9.17438	8.73126	7.10833	7.01294	8.19981	10.9368	10.2664	10.5732	6.92849	6.57864	7.01246	12.1188	13.1083	12.7844	8.10836	8.32742	7.90579	22.0779	23.729	25.153	19.8569	18.1058	20.1637
TSNARE1	TSNARE1	t-SNARE domain containing 1	1.83092e-08	2.33534	0.000646569	2.33534	0.00702419	2.04975	0.00801783	2.49349	3.96803e-05	3.46625	0.039764	1.67892	0.353431	0.48565	0.330367	0.915498	0.718604	0.742295	0.487712	0.622401	0.880753	1.77606	1.6736	1.39445	0.829548	0.803303	0.738	2.65862	2.54155	3.0311	1.95291	1.33333	1.12844	2.24734	2.29151	2.70026
GALR1	GALR1	galanin receptor 1	1.83531e-08	1.80855	0.753898	0.72564	---	---	2.77964e-06	1.88663	0.000729742	1.73371	---	---	---	---	---	---	---	---	12.8183	13.2434	13.3191	24.2602	25.2451	24.7911	18.3311	17.8009	20.9185	34.3817	30.9318	33.4469	---	---	---	0.0477681	---	---
CDC25A	CDC25A	cell division cycle 25A	1.88066e-08	0.346251	0.00698271	0.346251	5.61899e-05	0.555405	0.00029471	0.264301	5.19555e-06	0.18056	0.000627796	0.542293	17.6258	16.9355	16.3011	9.30644	9.84922	9.09517	4.66132	5.35056	4.92564	1.07164	1.52389	1.38888	6.9343	7.11153	6.33617	1.16296	1.32183	1.19652	17.9178	20.1995	19.2403	11.1488	10.647	9.35592
NATD1	NATD1	N-acetyltransferase domain containing 1	1.88295e-08	3.91076	6.3767e-05	3.91076	0.00358262	1.85347	2.72606e-05	8.08439	4.86163e-05	6.12206	0.00237848	2.54985	1.61625	1.32742	1.34793	2.28948	2.9985	2.68224	0.448255	0.343376	0.440477	3.46415	3.0173	3.42722	0.407192	0.532755	0.550362	3.04381	3.09071	2.91198	2.81983	3.30752	2.79073	8.22297	8.88308	5.9073
CIAPIN1	CIAPIN1	cytokine induced apoptosis inhibitor 1	1.89379e-08	0.743582	1.87934e-05	0.743582	0.00118151	0.823157	0.000509623	0.74134	0.000279859	0.629121	0.0417167	0.796307	35.9131	35.388	36.0971	29.4172	30.6822	28.3489	28.7343	30.7282	30.5856	22.7446	21.3899	22.6161	31.2607	31.228	31.6219	18.7671	19.2403	21.2876	33.018	33.7768	33.0865	28.872	28.3693	22.7477
IRF2BPL	IRF2BPL	interferon regulatory factor 2 binding protein like	1.9349e-08	1.40736	0.0292649	1.40736	0.000256542	1.66574	0.000557776	1.31758	0.010888	1.37525	0.0482807	1.29974	34.7644	33.3723	32.8504	52.4551	59.867	56.0934	49.7285	50.5161	52.1961	67.6506	69.2816	63.9898	47.1452	46.2275	49.1119	69.8893	56.9191	69.9838	21.8946	25.1963	19.4983	29.1934	31.3373	25.8161
BICRAL	BICRAL	BRD4 interacting chromatin remodeling complex associated protein like	1.94808e-08	1.56037	0.0201284	1.56037	0.0211768	1.33166	0.000619421	1.59604	0.000590927	1.81668	0.0389398	1.53529	1.26731	1.22137	1.05318	1.56401	1.43021	1.72095	2.50524	2.25508	2.3536	4.02353	3.79484	3.54062	2.44791	2.73731	2.89736	4.78348	5.22474	4.65742	1.47822	1.35564	1.23496	2.4867	2.24204	1.60637
POLR3H	POLR3H	RNA polymerase III subunit H	1.96317e-08	0.818353	0.162174	0.818353	0.00400889	0.811053	0.000969311	0.824704	0.000503897	0.840377	0.0500682	0.797885	16.1679	16.8189	14.9428	13.0869	12.882	12.859	14.9416	15.2837	15.4872	12.9846	12.5906	12.1343	20.3109	19.9348	20.1199	16.3897	17.0681	17.2836	9.3109	8.90663	7.65833	6.97189	7.48571	6.18126
MKRN1	MKRN1	makorin ring finger protein 1	1.98346e-08	1.52755	3.63368e-06	1.52755	0.00752939	1.29885	0.000112875	1.46553	3.38101e-05	2.07383	0.00337272	1.3793	14.6339	12.9788	13.1581	16.5838	18.792	17.5716	16.6558	16.3104	15.9504	23.7415	23.0787	24.8922	14.2176	13.3032	13.7188	28.6346	29.9437	26.9909	17.3838	18.9661	19.5254	26.1058	27.1207	23.8595
C11orf98	C11orf98	chromosome 11 open reading frame 98	2.00875e-08	0.631589	1.23324e-06	0.631589	0.00229075	0.673793	0.00461755	0.655068	0.000274119	0.47306	0.0116486	0.762093	48.7527	49.4833	54.7896	37.4354	33.1609	32.5704	52.0592	55.271	59.8509	34.3815	41.2471	34.1355	60.8494	65.2502	53.2105	28.7357	27.2316	28.5817	71.4098	59.8878	60.7491	47.2133	47.6654	51.0968
PSMG2	PSMG2	proteasome assembly chaperone 2	2.00928e-08	1.39392	2.65166e-07	1.39392	0.0005126	1.51285	0.00287451	1.3197	0.00677047	1.53852	0.0500363	1.22908	22.9452	21.323	23.1234	32.5812	36.0938	33.3102	25.4905	23.385	22.7643	29.9391	31.9996	32.5544	18.5558	17.71	21.5653	31.1895	31.5035	26.2659	19.363	21.4107	23.861	25.8713	24.7626	28.669
LSM10	LSM10	LSM10, U7 small nuclear RNA associated	2.01037e-08	0.591739	4.05637e-08	0.591739	0.00214797	0.611799	0.00380073	0.603501	0.00168702	0.465309	0.0562371	0.713662	27.1536	31.8842	31.3514	20.1815	17.237	17.8678	29.4085	34.4841	31.2824	18.6235	21.7875	17.1854	36.0276	36.0758	31.6004	14.0967	15.306	19.1772	28.9735	23.1428	19.0011	16.9819	15.5867	17.4957
MED13L	MED13L	mediator complex subunit 13L	2.02628e-08	1.31994	0.175543	1.31994	0.000600845	1.4834	0.0109512	1.18242	0.0104577	1.21291	0.00256027	1.42678	16.9965	17.3423	17.4445	27.5867	24.1378	25.2057	8.20646	7.2672	7.72123	9.25723	9.2403	8.89941	6.30781	6.09954	6.02157	7.78464	7.72369	6.87548	12.4755	14.5724	12.986	19.3125	18.0826	19.6352
ELF1	ELF1	E74 like ETS transcription factor 1	2.03928e-08	1.20057	0.0169678	1.20057	0.00839762	1.25216	0.000211798	1.11763	0.00895893	1.21233	0.00888125	1.22454	7.36155	6.28163	6.677	8.39709	8.53914	8.45398	6.23669	6.15705	6.11211	6.87124	6.83258	6.97895	8.47986	8.04376	7.72551	10.0299	10.1519	9.22124	4.97846	5.30815	5.45689	6.35949	6.10114	6.82448
MXI1	MXI1	MAX interactor 1, dimerization protein	2.05712e-08	2.25261	7.6971e-07	2.25261	0.000590195	1.7588	0.000336755	2.00225	2.1279e-05	4.23784	0.000133501	1.72531	5.04803	4.61612	5.29023	8.30298	9.48666	8.51484	8.81096	7.4652	7.44257	15.1065	15.8274	16.435	3.97865	4.04621	3.56673	17.2942	17.0362	14.8324	5.22681	5.14004	5.69513	8.8591	9.43315	9.40286
SRA1	SRA1	steroid receptor RNA activator 1	2.05854e-08	0.688738	0.00209411	0.688738	0.00200402	0.756558	0.000634904	0.660215	0.00349724	0.563955	0.00324283	0.79881	18.8947	20.1959	21.118	15.6087	15.3795	14.5369	10.9886	12.6172	12.3285	7.94265	7.86371	7.87544	14.9312	16.204	13.7938	7.67911	7.8827	9.88897	18.1133	16.12	17.3773	13.9361	13.458	13.7899
URB2	URB2	URB2 ribosome biogenesis homolog	2.05972e-08	0.565435	3.83982e-07	0.565435	0.0171242	0.783622	0.000218883	0.509268	0.000178604	0.444433	0.0162679	0.576332	9.25684	7.88505	8.0732	6.3363	7.07108	6.3287	7.52306	8.60837	8.07812	4.2981	4.20501	3.8232	10.8299	10.2043	10.9965	4.25958	5.143	4.86966	10.1401	11.0606	11.3006	7.0388	7.22351	4.77192
APOLD1	APOLD1	apolipoprotein L domain containing 1	2.1316e-08	1.77435	0.499841	1.77435	0.000827762	1.59924	0.00215747	1.76432	0.000202506	2.59645	0.00398365	1.35295	48.4401	43.8684	47.4271	68.8536	79.6223	75.1916	0.781863	0.658125	0.694785	1.10779	1.30053	1.36283	0.530554	0.475079	0.453942	1.39497	1.25362	1.14526	23.1575	25.7603	26.5695	34.8189	35.1441	32.0782
SPRTN	SPRTN	SprT-like N-terminal domain	2.1405e-08	0.638038	0.000959792	0.638038	0.0155557	0.811009	0.00225911	0.646265	0.000117062	0.483427	0.00143742	0.654063	3.77846	3.91421	3.35053	2.9288	3.10967	2.90235	2.50653	2.04574	2.26732	1.41889	1.44561	1.52992	4.02436	3.88283	3.75801	2.04559	1.84252	1.76022	3.93079	4.62826	4.3999	2.96152	2.74647	2.75366
KANSL1	KANSL1	KAT8 regulatory NSL complex subunit 1	2.1558e-08	1.39706	4.02405e-09	1.39706	0.000134176	1.29865	0.000293412	1.46285	0.000741015	1.51323	0.102951	1.32514	4.56094	4.33842	4.30562	5.72184	5.72121	5.69999	4.1833	4.30606	4.49185	6.4082	6.55202	6.03264	4.39146	4.23455	4.31766	6.06467	7.04422	6.51231	4.56616	4.84706	4.60426	7.11261	7.0179	4.7505
UXS1	UXS1	UDP-glucuronate decarboxylase 1	2.16242e-08	0.715192	0.0045123	0.715192	0.021096	0.845435	0.000224085	0.624696	0.00121676	0.63989	0.00859536	0.774171	7.16839	6.29593	6.97614	5.97662	5.76104	5.52563	8.31646	9.02396	8.55009	5.50793	5.57638	5.09294	10.146	10.3446	9.83933	6.66576	6.9523	5.83863	12.5768	12.6628	14.2448	10.1986	9.56808	10.7868
CCND1	CCND1	cyclin D1	2.17097e-08	0.683976	4.77437e-05	0.683976	1.36456e-05	0.808151	9.76292e-05	0.677902	5.81478e-05	0.519017	0.00169938	0.769704	81.8131	82.2241	81.8647	65.8431	67.318	65.5775	80.736	84.0287	81.4278	57.6836	55.7496	53.5149	108.535	111.035	118.222	61.2785	58.1126	55.9366	109.521	122.225	115.666	90.7931	89.8951	86.5055
PUSL1	PUSL1	pseudouridine synthase like 1	2.1876e-08	0.638634	0.0114977	0.638634	0.000164311	0.647944	0.00111081	0.678481	0.00153603	0.496861	0.0515308	0.76155	22.0134	23.1272	23.3068	15.1369	15.2023	14.0269	8.47774	8.76078	9.32756	6.16299	6.28956	5.58199	11.8954	11.7996	9.93528	6.03645	4.83669	5.85866	14.1522	13.3987	11.9982	9.90866	11.6936	8.67221
TADA3	TADA3	transcriptional adaptor 3	2.23036e-08	1.31655	0.0140384	1.31655	0.00672928	1.20136	0.00654439	1.27192	0.00260349	1.46625	0.0150988	1.34097	16.9373	17.1767	16.4153	19.1844	21.4911	20.0837	24.0109	26.8532	27.684	34.1504	33.3381	32.2606	24.5262	22.8836	23.881	33.4872	32.5824	38.7222	30.0987	31.2532	28.1258	41.8591	43.3644	35.1463
GMNN	GMNN	geminin DNA replication inhibitor	2.23301e-08	0.641477	0.112705	0.641477	0.0361949	0.795679	3.35962e-05	0.598051	0.000874615	0.526744	0.0186248	0.675537	10.69	12.4247	13.0942	10.0777	8.81121	9.86644	4.61794	4.45381	4.29813	2.71501	2.59122	2.68781	5.77247	6.18186	5.40457	3.22183	3.24444	2.6965	20.4782	17.4532	17.5337	11.3073	11.5095	14.8448
EGR1	EGR1	early growth response 1	2.2798e-08	1.71216	0.0524888	1.71216	0.0225131	1.29542	0.0028756	1.72777	0.00014492	2.27132	0.00752868	1.69045	4.51023	4.45288	3.64187	5.41796	5.5928	5.24717	5.53637	6.75179	7.3023	11.2193	11.5258	10.8873	12.1234	10.9287	12.5371	26.6285	25.2103	28.9935	17.887	16.9423	14.8874	29.6356	31.4169	23.4077
HEXA	HEXA	hexosaminidase subunit alpha	2.28271e-08	1.33122	4.92721e-07	1.33122	0.0456214	1.14213	0.00296754	1.33465	0.000646461	1.40681	0.00453177	1.46448	22.9934	21.7757	21.7346	27.1816	25.4223	23.4631	19.7546	20.3752	22.5713	28.0057	26.8604	28.7126	20.9929	20.8867	19.6592	27.5878	30.4105	28.6071	24.4542	23.0292	22.0207	37.1649	34.5097	30.3693
PINK1	PINK1	PTEN induced kinase 1	2.3024e-08	1.42552	0.101267	1.42552	0.00189545	1.3771	0.0107016	1.40101	0.00729921	1.55583	0.0380788	1.3757	7.56054	8.65318	7.68098	11.077	11.0592	10.7126	4.98347	5.23852	6.34478	7.89041	7.58248	7.61318	6.0514	6.15036	5.61576	8.1851	8.87932	10.8305	20.2396	19.7671	16.9392	27.0012	29.6996	22.0029
ZNF564	ZNF564	zinc finger protein 564	2.32257e-08	1.46542	0.000128512	1.46542	0.0152931	1.44557	0.00208666	1.50926	0.000622803	1.75132	0.00352723	1.20691	1.87566	1.8034	1.96756	2.70945	3.16745	2.34263	2.46781	2.41833	2.21157	3.48508	3.33297	3.90635	2.03414	2.19073	2.38502	3.72041	4.12653	3.71868	3.48858	3.16222	3.35674	4.00619	3.958	4.10568
IKZF5	IKZF5	IKAROS family zinc finger 5	2.35971e-08	1.56115	6.79775e-07	1.56115	0.00394208	1.61059	0.000650548	1.44058	0.000493518	2.04359	0.00157951	1.25275	2.36115	1.89906	2.03318	3.06868	3.58686	3.46043	1.98647	1.99141	2.01833	2.78694	2.75979	3.1034	1.78915	2.2186	1.93923	3.89067	4.27262	3.95202	2.83935	2.82817	3.00972	3.75924	3.62347	3.48834
TSR1	TSR1	TSR1 ribosome maturation factor	2.37845e-08	0.783499	0.000478183	0.783499	0.000255904	0.835019	0.0011374	0.848191	0.00317846	0.75003	0.0097376	0.709389	33.6994	32.4818	32.6611	28.0185	27.3074	27.2052	24.1793	23.6331	24.7194	19.9104	20.9052	20.7086	30.1461	29.975	29.0902	21.7686	24.2898	20.9757	36.392	34.4445	37.0888	23.5117	24.0432	29.3592
ELK1	ELK1	ETS transcription factor ELK1	2.41047e-08	1.51132	2.31178e-06	1.51132	0.0109998	1.40585	0.00114413	1.35932	0.00463309	1.68204	0.0178444	1.62306	11.8351	10.3805	9.30883	14.0758	15.6143	14.4581	13.8113	15.4198	14.7683	19.2335	20.4686	20.066	12.0807	11.3589	12.4501	17.5304	19.6364	23.6187	11.6182	12.0945	10.3695	18.6143	22.3606	14.968
OTUD5	OTUD5	OTU deubiquitinase 5	2.47591e-08	1.33622	0.00242445	1.33622	0.00661462	1.16869	0.000214293	1.34111	0.00024709	1.55006	0.0289287	1.31221	16.0164	15.2358	15.4231	18.5799	18.7346	17.2588	9.07917	8.97916	9.43806	12.396	12.5947	11.8876	11.0004	10.6859	10.5202	16.1135	16.0823	17.7726	9.911	10.0762	8.52967	13.0578	13.3973	11.002
RAB8A	RAB8A	RAB8A, member RAS oncogene family	2.49048e-08	0.838809	0.253161	0.838809	0.0179933	0.841563	0.000403944	0.783261	0.0108886	0.838793	0.0203375	0.895373	25.3408	22.4307	23.2645	19.8429	20.8492	19.0512	42.6795	44.1567	43.7812	33.2998	35.4799	33.5584	46.8657	45.8614	48.9165	37.2485	41.9332	39.7243	19.9292	21.0965	20.4541	18.5831	18.9928	17.4898
CSTF2	CSTF2	cleavage stimulation factor subunit 2	2.50914e-08	0.832015	0.160635	0.832015	0.0299644	0.88652	0.00640433	0.788934	0.00104065	0.795349	0.012379	0.861465	21.4588	19.7092	20.5613	18.6941	18.7647	17.272	10.5697	10.5581	10.5808	8.57704	7.63025	8.85953	11.2808	10.5124	10.9522	8.4294	8.95287	8.65888	11.3661	12.1608	10.9117	10.0638	9.61762	9.96203
PDCD4	PDCD4	programmed cell death 4	2.51695e-08	1.94762	0.0738959	1.94762	0.000784142	1.70776	0.00130461	1.88816	0.000208329	3.08826	0.00785922	1.4449	3.31995	2.98004	3.59368	5.47952	5.51431	5.86048	5.31055	5.30282	4.59718	10.0958	8.42274	10.2485	3.87037	4.60841	4.77027	13.6809	14.9821	12.2264	28.538	30.748	35.342	45.7617	42.1646	48.4834
FRAT1	FRAT1	FRAT regulator of WNT signaling pathway 1	2.53871e-08	5.68865	6.1694e-05	5.68865	0.00580348	3.6347	8.17709e-05	4.2151	1.6617e-05	21.6997	0.000389269	3.14998	0.292002	0.435955	0.198839	1.00066	1.25069	0.971173	0.398273	0.419185	0.424386	1.65498	2.06262	1.55439	0.0565649	0.0456776	0.0694506	1.28243	1.14328	1.25054	0.977208	1.25416	0.979208	3.05716	3.78321	3.24309
WDR81	WDR81	WD repeat domain 81	2.54128e-08	1.70909	2.13647e-07	1.70909	0.00212513	1.30644	0.00273566	1.79967	0.000886591	2.0593	0.0201361	1.76221	4.25427	4.66837	4.7107	6.13269	5.93085	5.73562	2.41046	3.01179	3.17316	5.33268	5.1987	4.84343	3.69788	3.04516	2.93868	6.49842	6.24491	7.12105	3.59836	3.42784	2.81115	5.88128	7.125	4.52821
FLNA	FLNA	filamin A	2.55416e-08	1.36104	4.25913e-06	1.36104	0.00794963	1.22577	0.00478788	1.3374	0.000683482	1.43758	0.0248934	1.45608	144.472	160.373	145.635	192.115	183.081	176.683	158.199	168.391	173	231.706	233.405	203.852	153.288	151.849	150.572	216.98	205.218	233.844	174.644	198.178	163.368	281.338	286.933	216.231
SESN2	SESN2	sestrin 2	2.57737e-08	0.652691	0.0926525	0.652691	0.000207903	0.59555	0.00823121	0.708359	0.00474785	0.667308	0.0546162	0.644663	29.0267	26.4158	25.7427	15.9865	16.6156	15.6964	20.6102	22.8074	26.241	16.4155	16.0471	16.6435	45.9407	42.3673	45.9076	27.3921	28.5354	33.9688	9.44447	9.89301	9.34367	6.85369	7.61746	4.48007
HECA	HECA	hdc homolog, cell cycle regulator	2.58039e-08	3.50524	0.0159092	3.50524	1.1766e-06	2.78445	0.000179781	2.64581	0.00309385	8.28329	1.97097e-05	2.47383	0.539492	0.534567	0.528391	1.47805	1.4399	1.54574	0.158254	0.144149	0.13861	0.409385	0.416105	0.343797	0.0269566	0.0274818	0.0711565	0.367649	0.284458	0.286473	1.16592	1.09874	1.02256	2.74196	2.67111	2.70776
MACO1	MACO1	macoilin 1	2.6197e-08	1.29684	0.268174	1.29684	0.00435626	1.41307	0.00537182	1.11607	0.00157587	1.36814	0.00334766	1.31088	1.03822	0.958196	0.858451	1.28215	1.37448	1.36732	3.57645	3.41054	3.49078	3.80016	3.8971	3.99695	3.13851	2.85755	3.00789	4.23174	3.85821	4.23127	3.87114	3.48013	3.90976	5.05524	4.98938	4.70423
LPXN	LPXN	leupaxin	2.69487e-08	1.8979	0.00039034	1.8979	0.000462071	2.20827	0.00316151	1.67658	0.004867	2.32108	0.0710809	1.50982	0.300842	0.309414	0.258971	0.586561	0.632285	0.699933	0.364876	0.304303	0.356237	0.620413	0.510491	0.588566	0.31411	0.490821	0.429783	0.937212	1.05992	0.834093	0.792952	0.957381	0.625344	1.22751	1.40413	0.947966
BAG5	BAG5	BCL2 associated athanogene 5	2.70261e-08	0.710622	0.000466653	0.710622	0.0748578	0.88703	0.000318255	0.666783	0.000303367	0.636714	0.00554819	0.677155	10.8995	10.1856	10.6077	8.73701	9.20591	10.2188	8.00877	7.6508	7.29582	4.87983	5.25339	5.16955	10.1089	11.3335	10.7813	6.83443	7.06755	6.60093	11.0734	10.6789	11.8144	8.06643	6.64321	8.09516
EEF2KMT	EEF2KMT	eukaryotic elongation factor 2 lysine methyltransferase	2.72441e-08	0.786675	0.000607202	0.786675	0.00924091	0.829243	2.00967e-05	0.739248	0.123102	0.873057	2.81826e-05	0.715594	16.1344	15.3566	14.2612	12.2363	12.9792	12.6867	18.5385	19.1861	18.7871	14.1316	13.9093	13.734	16.2415	14.6425	13.7612	12.0056	12.7347	14.2447	13.5763	13.0181	13.4421	9.43649	9.72238	9.48896
NIPAL3	NIPAL3	NIPA like domain containing 3	2.7461e-08	1.60651	0.157605	1.60651	0.0594303	1.28197	0.000267451	1.66219	5.85682e-05	1.95672	0.0242187	1.59753	0.964542	0.801246	1.07206	1.16254	1.31065	1.14563	4.89673	4.79862	5.42619	8.14757	8.30529	8.65318	4.53744	4.38659	4.78553	8.53819	8.88942	9.40195	2.02101	2.05667	1.80255	3.54771	3.54432	2.42928
MCM8	MCM8	minichromosome maintenance 8 homologous recombination repair factor	2.78257e-08	0.737225	0.0258594	0.737225	0.000490253	0.863688	0.000315306	0.659561	0.0215714	0.696536	9.41533e-05	0.744466	4.28748	4.26679	4.16501	3.6071	3.63841	3.74042	3.68711	3.37171	3.30337	2.22129	2.29678	2.30958	2.53162	2.99775	2.87655	1.99548	2.22303	1.66303	5.73403	5.83147	5.52874	4.17889	4.22154	4.32377
SUMF2	SUMF2	sulfatase modifying factor 2	2.81165e-08	1.32944	6.62696e-08	1.32944	0.00357552	1.12751	1.93395e-05	1.37528	6.07931e-06	1.5724	0.0159201	1.28115	36.1234	35.9473	34.612	39.5271	41.2385	39.5227	34.3779	35.228	34.1002	47.7206	48.2053	46.698	31.5216	32.2382	30.8928	49.2991	50.3427	49.1756	32.4503	32.4796	29.8815	43.4122	42.0374	36.29
RNF6	RNF6	ring finger protein 6	2.84197e-08	0.784285	6.99071e-05	0.784285	0.0233598	0.872959	0.00432489	0.791946	0.00593667	0.775977	0.00279003	0.705275	11.3736	10.839	11.371	10.4547	9.33655	9.55364	10.5488	10.1867	9.29136	7.78852	7.83906	8.12242	12.633	14.1272	13.4035	10.2542	11.0803	9.83728	11.9173	11.6083	12.1338	8.9476	7.56956	8.69442
RPIA	RPIA	ribose 5-phosphate isomerase A	2.84489e-08	0.805482	1.30298e-05	0.805482	0.0204058	0.889487	0.00434218	0.754794	0.000408312	0.738606	0.00455919	0.848875	16.4496	17.5909	17.5778	14.6424	15.7443	15.5272	20.5491	20.7926	21.4998	17.2669	15.505	14.7548	22.7673	22.7441	22.327	17.2409	17.0774	15.8222	22.0569	20.1243	21.2559	17.9091	18.2718	17.6368
PGP	PGP	phosphoglycolate phosphatase	2.8757e-08	0.662331	0.0156031	0.662331	0.000893114	0.790725	0.000560369	0.601977	0.00377343	0.571779	0.0320907	0.707079	17.8673	19.3173	18.8976	14.4713	15.1194	14.7383	37.8702	36.6352	42.7941	22.9552	23.1646	24.3566	48.1732	50.4646	46.9626	32.6228	23.9043	27.3671	23.3036	20.1734	16.3489	13.7323	14.8113	13.3584
G3BP1	G3BP1	G3BP stress granule assembly factor 1	2.93582e-08	0.753736	0.000150251	0.753736	0.0167511	0.918193	0.000183751	0.676657	0.00254209	0.727835	0.00110645	0.713743	51.9798	48.3871	49.7398	45.5131	45.8672	46.3906	55.2403	56.328	55.3124	36.4614	36.6952	39.8534	61.9898	66.7798	69.4374	49.3456	49.9776	44.9401	70.3506	74.9715	78.7201	55.4986	53.1917	51.1382
DBP	DBP	D-box binding PAR bZIP transcription factor	2.95781e-08	1.65144	0.317938	1.65144	0.0143809	1.37032	0.000155347	1.90723	0.00462092	1.95198	0.0300507	1.45798	10.9391	11.5947	9.93844	14.3141	16.6753	13.5889	1.62228	1.62654	1.54137	3.07465	2.81323	3.26217	0.896736	0.611735	0.772459	1.41182	1.41731	1.57501	13.7909	14.744	10.6478	18.7243	20.8867	17.1572
SIAE	SIAE	sialic acid acetylesterase	3.00411e-08	1.27605	0.164331	1.27605	0.00737307	1.25454	0.00986344	1.32182	2.85708e-05	1.2944	0.071814	1.2352	1.55885	1.46097	1.48883	1.79338	2.04372	1.82664	3.23927	3.22478	3.85756	4.49092	4.64752	4.45891	3.51484	3.57598	3.45417	4.60714	4.54062	4.50095	1.83404	1.60895	1.91193	2.52109	2.10018	2.00813
WDR5	WDR5	WD repeat domain 5	3.06405e-08	0.818612	0.00924922	0.818612	0.000395312	0.856238	0.00536857	0.87314	4.32176e-05	0.800901	0.0151558	0.749991	26.9754	26.6034	25.7945	22.8088	22.717	22.4265	26.5276	27.6623	28.0042	23.3665	24.8059	23.5999	35.1741	34.6072	34.2568	28.2177	27.7132	27.3944	23.7047	22.7796	22.6216	18.3961	18.6169	15.0464
KIAA0586	KIAA0586	KIAA0586	3.12155e-08	1.47071	0.000320566	1.47071	0.00188485	1.59004	0.100148	1.23912	0.000699655	1.74033	0.000121126	1.36444	2.18207	2.26079	2.08905	3.09191	3.54184	3.78313	2.58558	2.77895	2.02373	3.09202	2.84875	3.14075	1.55614	1.65284	1.53475	2.76657	3.01112	2.4977	3.08662	3.11286	2.9776	4.16614	4.06279	4.29355
OS9	OS9	OS9 endoplasmic reticulum lectin	3.23204e-08	1.2156	0.0149491	1.2156	0.00371316	1.11425	0.00128912	1.18985	0.00357878	1.25832	0.00917148	1.30885	41.8417	42.2541	41.1283	47.6839	45.1455	46.7288	48.8491	48.9756	51.8758	60.4148	58.6988	58.952	51.6516	48.8691	51.3005	59.5781	65.907	65.7045	60.4056	62.7838	61.6248	85.8008	84.6988	72.1086
MRPL49	MRPL49	mitochondrial ribosomal protein L49	3.23283e-08	0.842502	0.127831	0.842502	0.00409763	0.867348	0.00115594	0.807982	0.00341324	0.791805	0.0587299	0.907967	63.0118	60.4793	61.1212	52.8789	55.5186	51.7702	47.8567	46.5923	49.4881	40.2322	37.861	38.2119	51.0214	50.4216	50.5245	37.2906	40.996	42.2073	30.4108	30.5992	28.9105	28.9807	26.0905	26.6326
YEATS2	YEATS2	YEATS domain containing 2	3.27868e-08	1.34034	0.000119789	1.34034	0.000250001	1.3132	0.00063247	1.22729	3.42969e-05	1.65793	0.0252563	1.20787	9.10785	8.56688	8.58138	11.4764	11.6785	11.3135	12.5872	12.3952	13.2272	15.8672	15.5492	15.4625	8.40024	8.18221	8.2446	13.3114	14.3715	13.4991	9.4621	10.8832	10.9323	13.2293	12.3576	12.135
FLAD1	FLAD1	flavin adenine dinucleotide synthetase 1	3.28259e-08	0.716924	5.00851e-06	0.716924	0.006836	0.790925	0.00240366	0.748364	0.00329901	0.592386	0.00693778	0.753422	14.2701	16.5073	15.3201	12.5531	11.8125	12.0413	17.5655	19.5101	19.9525	13.7857	14.5672	14.2709	18.6209	18.4873	15.1992	9.34672	10.4893	11.0944	16.0018	13.6575	13.5731	10.9751	10.959	10.5475
CEP44	CEP44	centrosomal protein 44	3.30952e-08	1.62221	0.00121784	1.62221	0.00160766	1.60501	0.000348024	1.74816	0.00503561	1.98048	0.0476712	1.24623	1.26831	1.34363	1.46051	2.31145	1.98353	2.24449	3.06176	2.81561	2.65303	4.7753	4.89898	5.22308	1.52493	1.83091	1.89258	3.98793	3.63471	2.8318	2.73929	2.42449	2.46632	3.18014	2.80685	3.55175
DHX57	DHX57	DExH-box helicase 57	3.36827e-08	0.809903	3.87496e-05	0.809903	0.00914703	0.818612	0.0138899	0.794495	0.00141831	0.759745	0.041489	0.870752	8.11409	7.77283	7.86295	6.97687	6.07132	6.42239	8.5755	7.27925	7.73355	6.20779	5.959	6.54467	8.07314	8.08653	8.0547	5.84333	6.56334	6.01277	8.97698	9.12801	9.27129	8.1872	7.26191	8.43618
PPRC1	PPRC1	PPARG related coactivator 1	3.38302e-08	0.76915	0.00169306	0.76915	5.74806e-05	0.736261	0.0191738	0.819108	0.0216835	0.833945	0.00792594	0.69588	21.6193	21.1841	20.9849	16.0811	15.6026	15.2878	16.3225	17.8105	19.3435	14.7851	14.901	14.0274	27.4037	25.376	26.1397	20.1065	22.5266	23.2763	19.4573	20.3749	19.1671	14.4395	14.9308	11.8769
JMJD1C	JMJD1C	jumonji domain containing 1C	3.38417e-08	1.48874	0.142428	1.48874	0.000202932	1.45126	0.00147438	1.48405	0.00519559	1.82481	0.0314021	1.24988	4.93079	5.29203	5.26429	7.60048	7.23183	7.63882	13.3671	12.7616	12.3896	18.388	18.0162	20.8521	12.9947	14.615	14.4898	28.8156	27.7872	20.8838	4.11733	3.71427	4.21774	5.35561	4.47954	5.24972
KCTD5	KCTD5	potassium channel tetramerization domain containing 5	3.41221e-08	0.772682	0.0403219	0.772682	0.000450398	0.777618	0.00772897	0.789493	0.000244776	0.687393	0.108582	0.844666	32.5763	31.7543	30.7966	23.8196	25.1872	24.9684	34.4184	35.3515	38.4278	26.8537	30.2325	28.3408	57.5455	55.8212	61.3959	39.2731	39.9336	40.8439	25.4487	27.2275	22.9734	22.9337	22.4249	18.6531
ZNF277	ZNF277	zinc finger protein 277	3.41886e-08	1.71003	0.00326375	1.71003	0.000845746	1.68652	0.0192805	1.54343	0.000218881	2.36111	0.0249952	1.3913	2.48861	2.6033	2.57253	4.70554	3.87743	4.38191	7.19852	5.42288	5.10273	8.67955	8.58596	9.82767	5.1451	4.92765	5.63666	13.5115	12.4421	11.1893	4.20463	3.64306	3.72322	5.7433	4.53682	5.89475
LMLN	LMLN	leishmanolysin like peptidase	3.44216e-08	1.31779	0.00246247	1.31779	0.00702814	1.28106	0.0492583	1.21429	0.000279663	1.45571	0.0196428	1.33176	2.38016	2.21393	2.07506	3.0077	2.75084	2.77845	3.02629	2.46971	3.04103	3.40015	3.52116	3.39902	3.00299	3.19107	3.20417	4.5137	4.76567	4.40331	3.56915	3.22804	3.39347	5.12329	4.01737	4.48675
SETMAR	SETMAR	SET domain and mariner transposase fusion gene	3.49343e-08	0.700396	0.000813985	0.700396	0.0506846	0.818666	0.00337065	0.733359	1.51498e-05	0.55978	0.00381593	0.716033	1.9886	2.38396	2.37395	1.87742	1.94112	1.69444	2.05234	2.05305	1.8275	1.46677	1.51712	1.36482	3.69507	3.93687	3.71718	2.07506	2.11773	2.15844	3.06545	3.10112	2.70618	2.18194	1.97419	2.19247
STX3	STX3	syntaxin 3	3.50713e-08	1.44822	0.361884	1.44822	0.00868349	1.46304	0.00300938	1.71625	0.000157321	1.47398	0.0168146	1.18852	0.309706	0.380841	0.312394	0.45729	0.478918	0.526878	1.60708	1.89642	1.66086	2.65136	2.89204	3.33713	2.67617	2.84751	2.77866	4.18675	3.90851	4.14376	4.22058	3.82293	3.93139	5.0517	4.5479	4.63542
CHMP7	CHMP7	charged multivesicular body protein 7	3.51076e-08	0.819428	0.00103796	0.819428	0.00238057	0.875892	0.00221999	0.80816	6.51418e-08	0.757317	0.0777601	0.841041	14.8253	15.0135	14.5701	12.9857	13.3479	12.5726	14.0996	14.6902	13.2834	11.3521	11.483	11.1404	17.646	17.5809	17.6117	13.2753	13.344	13.3964	13.2554	12.165	11.5347	11.3288	10.6089	9.20687
MRPL36	MRPL36	mitochondrial ribosomal protein L36	3.52888e-08	0.679761	1.76041e-05	0.679761	0.000540575	0.580129	0.00597879	0.768284	0.000656714	0.637375	0.0793172	0.751594	17.7772	18.9587	18.9711	10.6067	9.96887	11.8063	14.7355	14.0772	15.5204	12.1333	11.4133	10.5429	17.893	17.1404	16.7756	10.3702	11.9595	10.7415	13.3395	12.3128	9.42413	7.93434	8.46359	9.78641
RER1	RER1	retention in endoplasmic reticulum sorting receptor 1	3.53207e-08	0.854665	0.000224421	0.854665	0.00127327	0.860851	0.0245653	0.897446	0.00289689	0.80125	0.0257248	0.861945	20.3674	20.5666	21.4544	17.8366	18.2189	17.6426	20.8378	20.4184	22.3617	19.5318	18.8685	18.6607	24.4859	25.2047	22.5396	19.2334	19.5042	19.0751	20.2239	18.5363	17.9714	17.0641	15.7371	16.0657
ZNF16	ZNF16	zinc finger protein 16	3.57426e-08	1.49657	0.000394014	1.49657	0.0213685	1.25075	2.5591e-05	1.6723	0.000245113	1.77377	0.0513338	1.3521	4.75574	5.17748	5.73208	6.40185	6.88211	6.26802	2.65949	2.69557	2.64017	4.40814	4.31374	4.65493	3.77106	3.92456	3.83961	6.31529	6.80733	7.37667	5.19672	4.81795	4.06738	7.4437	5.8424	5.7883
L3MBTL2	L3MBTL2	L3MBTL histone methyl-lysine binding protein 2	3.57946e-08	0.654954	0.0105046	0.654954	0.00394802	0.808075	0.000133875	0.58763	4.09427e-05	0.521785	0.0337389	0.742672	15.2663	15.6679	14.6388	11.6859	12.9472	12.2115	10.7763	11.8139	12.0304	6.75259	6.94936	6.62279	14.0367	13.7604	14.0377	7.01474	7.0698	7.76685	6.05757	6.71157	5.83103	4.73056	5.22735	3.92706
MXD1	MXD1	MAX dimerization protein 1	3.61592e-08	1.66341	0.0168407	1.66341	0.00412051	1.76146	0.0566414	1.31299	0.000829249	2.17253	0.000246852	1.52371	1.35818	1.13036	0.988854	1.91948	2.06047	2.09783	1.88742	1.66287	1.58736	2.55641	1.89448	2.32842	1.22681	1.23105	1.03901	2.87209	2.40284	2.3316	3.88399	3.75939	3.79695	5.9813	6.02433	5.44292
SAPCD2	SAPCD2	suppressor APC domain containing 2	3.62827e-08	0.752116	0.069711	0.752116	0.00852974	0.816695	0.00341621	0.770648	0.00684233	0.737505	0.0166148	0.689382	29.0392	31.9112	28.6021	25.1297	24.7528	23.2111	15.441	15.4916	15.6738	11.9912	12.8581	11.1294	12.98	12.2872	12.3986	9.21089	8.41008	10.2398	17.6596	16.9971	14.3737	11.6917	12.332	9.80379
EMC6	EMC6	ER membrane protein complex subunit 6	3.68202e-08	0.761558	0.0143884	0.761558	0.00131335	0.745046	0.00561211	0.781641	0.0127773	0.712976	0.0538618	0.810115	42.8651	40.2534	40.5826	32.5984	30.2309	29.3865	25.0796	25.8243	28.6029	20.9904	21.2737	19.8114	26.4314	25.5902	21.4306	16.86	16.4205	18.9761	39.1522	39.1823	33.0691	28.4335	28.4105	33.3883
DDB2	DDB2	damage specific DNA binding protein 2	3.69642e-08	1.29422	0.182209	1.29422	0.00338078	1.06884	0.000143862	1.32849	0.000350982	1.45721	0.000873814	1.35593	25.4328	24.8754	25.3482	27.0446	27.2828	26.5386	30.3872	32.0989	31.842	41.0085	41.7588	42.5241	29.9815	30.6682	30.0793	41.8977	43.6098	46.8378	11.3491	10.7599	10.2533	15.1223	14.4603	14.274
UBE2H	UBE2H	ubiquitin conjugating enzyme E2 H	3.72173e-08	1.36469	0.153045	1.36469	0.0167362	1.31232	0.00176282	1.37484	0.000418821	1.61074	0.0362809	1.19349	24.3914	20.9718	20.0179	26.6636	29.8508	29.0761	28.4138	26.4404	25.8206	36.4445	35.2402	39.2505	20.9743	21.2938	23.1154	36.5143	35.9074	32.9053	72.4071	80.3831	79.0651	98.136	94.8424	84.0543
NAT6	NAA80	N(alpha)-acetyltransferase 80, NatH catalytic subunit	3.7259e-08	1.79656	0.00273811	1.79656	0.000295275	1.89517	0.00635847	1.32874	0.000928339	1.93525	0.0188375	2.13766	2.56892	2.63889	2.2308	4.77013	4.7427	4.55007	7.6211	7.25588	7.92516	10.3871	10.7684	9.19156	5.17924	4.97964	4.53949	9.34283	8.5315	10.6458	4.00061	2.53492	2.12422	6.09962	6.5448	5.27109
IK	IK	IK cytokine	3.72882e-08	1.18526	0.0568428	1.18526	0.0525602	1.09213	0.00557424	1.12586	0.000857302	1.25544	0.000119429	1.27849	47.2254	44.6634	44.7182	52.3269	49.0513	47.8693	39.0329	41.1135	41.5734	45.1471	45.2784	46.5762	35.0786	35.1921	34.7331	42.4376	46.1324	43.338	59.8268	57.2768	56.9483	74.9528	73.5585	73.9644
RNF214	RNF214	ring finger protein 214	3.75234e-08	1.3994	0.000172799	1.3994	0.0149444	1.19484	0.000235901	1.59621	0.00433524	1.59475	0.000117211	1.26088	6.65925	6.11516	6.67247	7.94959	8.03963	7.25221	6.16192	6.58485	6.70185	10.3763	9.84759	10.8231	6.06056	5.26353	5.56195	7.81015	9.52573	9.67231	9.12503	8.99143	9.47128	11.5622	11.6083	11.606
C16orf91	C16orf91	chromosome 16 open reading frame 91	3.76609e-08	0.723045	0.012659	0.723045	0.0132425	0.667	0.0513396	0.861095	0.00136214	0.71219	0.000164147	0.668171	12.8406	15.9675	15.1793	10.4895	8.48215	10.3797	18.8749	22.5248	21.4905	17.9365	17.6459	18.4316	23.6568	25.9539	22.5502	17.4577	16.8004	17.0526	14.1043	14.3821	13.0698	9.2412	9.19264	9.30973
ARL8A	ARL8A	ADP ribosylation factor like GTPase 8A	3.76944e-08	1.38313	0.0638441	1.38313	0.109044	1.22704	0.00131651	1.4355	0.000875534	1.4761	0.0140623	1.40757	7.65334	5.89961	6.00981	7.34204	8.80211	7.75728	14.0704	15.5924	16.3449	21.5852	22.1839	22.1521	15.1961	13.9849	15.4337	20.6434	22.3147	22.9001	10.2197	11.4796	9.70838	15.7342	15.6506	12.8988
SERINC1	SERINC1	serine incorporator 1	3.79319e-08	1.77322	0.000971036	1.77322	0.000113782	1.96304	0.000942024	1.71956	0.00156474	2.35943	0.0566822	1.24137	39.9372	38.3241	41.7348	73.1766	79.3721	83.1947	31.6021	28.2297	26.5002	47.9059	47.463	52.8664	24.7901	26.943	30.1352	74.5672	66.2055	53.5517	71.8193	75.8685	86.4653	101.735	85.6992	103.37
PDCD11	PDCD11	programmed cell death 11	3.80254e-08	0.844806	0.0105379	0.844806	0.00272846	0.849886	0.0113134	0.880326	0.000805236	0.797697	0.0578532	0.853466	24.7291	24.5551	24.5888	21.9305	20.1834	20.7072	27.287	28.1414	29.8482	24.5903	25.5585	24.8801	32.6075	32.0564	31.8782	24.6759	26.7961	25.5797	22.7491	21.8205	21.4673	20.1728	19.5959	16.7584
KAT7	KAT7	lysine acetyltransferase 7	3.83387e-08	1.52781	2.89023e-06	1.52781	0.000495555	1.27005	0.000148955	1.6398	0.000275664	2.0065	0.0144263	1.30383	11.6184	10.9628	11.638	14.2129	14.818	14.419	9.20049	9.31677	8.43823	15.1132	14.2823	14.7756	8.04415	8.31364	8.95634	15.8107	18.5832	16.4682	13.4039	14.1251	13.7504	19.4889	18.6507	15.8753
GTPBP2	GTPBP2	GTP binding protein 2	3.87158e-08	1.32249	0.000366622	1.32249	0.00106208	1.24316	0.0447341	1.25264	0.00892303	1.39707	0.00584378	1.40603	13.0242	13.2766	12.8584	16.8886	15.5467	16.2694	17.1963	18.3183	21.4609	22.8867	25.7414	22.5544	15.2602	15.7551	12.6729	20.5133	19.5377	20.73	15.0302	12.4697	12.475	19.1024	18.6437	18.2486
TIGAR	TIGAR	TP53 induced glycolysis regulatory phosphatase	3.89331e-08	0.454957	4.01744e-06	0.454957	0.053588	0.819828	2.68955e-05	0.349053	0.000153549	0.317832	7.70162e-06	0.471053	4.53031	3.78966	4.44675	3.2233	3.78481	3.44822	3.73055	3.94222	3.47943	1.34384	1.2145	1.33337	6.50216	6.45501	7.51988	2.29783	2.32273	1.89865	4.30857	4.10892	4.15515	2.04068	1.89886	1.98422
MED12	MED12	mediator complex subunit 12	3.93555e-08	1.49018	6.12833e-05	1.49018	0.0239168	1.17147	0.000280184	1.63856	0.000206041	1.83229	0.00813701	1.40207	6.24019	6.41549	6.64721	8.17342	7.26544	7.20436	5.00389	5.0246	4.82283	8.70721	8.05497	7.60596	4.31446	4.32122	3.77111	7.38148	7.61656	7.69281	7.23418	7.62877	7.17376	10.8199	11.1737	9.02546
GCC1	GCC1	GRIP and coiled-coil domain containing 1	3.97755e-08	0.786987	0.00737039	0.786987	0.000250178	0.803503	0.0111815	0.789799	0.000140044	0.706642	0.105849	0.855393	7.40249	6.97363	7.21695	5.79051	5.81762	5.73709	9.10728	10.3269	10.1103	8.08059	8.02021	7.22832	12.3301	12.7075	12.7967	8.62067	9.27727	8.84627	8.70407	8.56652	7.86224	7.54724	7.77299	6.25457
POLR1D	POLR1D	RNA polymerase I and III subunit D	4.02649e-08	1.36368	5.55285e-08	1.36368	0.0505105	1.12193	0.00138057	1.41762	0.000127304	1.52805	0.00909851	1.42294	21.8236	20.9362	21.7854	25.9714	23.8414	22.7019	19.3464	19.0317	17.954	24.7317	27.1244	28.0732	20.0009	20.5364	19.7192	30.7979	32.0648	29.2639	21.2942	19.8423	21.2389	28.3833	26.8347	33.9462
NOP56	NOP56	NOP56 ribonucleoprotein	4.04737e-08	0.727011	0.000122878	0.727011	0.000103465	0.660523	0.0129785	0.927206	0.000347314	0.689101	0.00154578	0.661939	163.181	165.772	172.477	115.126	107.542	108.598	93.9304	99.6571	97.5845	89.4258	90.5737	89.9	147.273	146.99	139.573	98.1605	105.129	95.8077	164.514	145.265	153.747	102.945	94.9812	108.989
FARSA	FARSA	phenylalanyl-tRNA synthetase subunit alpha	4.13978e-08	0.761158	0.262487	0.761158	5.50553e-05	0.71755	0.0333912	0.810648	0.000649731	0.699364	0.0837466	0.825109	73.9557	77.2482	75.7157	53.607	55.7357	53.4871	22.5493	26.0224	25.7684	20.7573	21.2466	18.2642	26.1509	25.603	24.99	17.6456	16.9782	19.1041	73.1046	79.2177	71.1696	64.0994	68.3709	52.8287
KIAA1324L	KIAA1324L	KIAA1324 like	4.14864e-08	1.62544	0.00895583	1.62544	2.0115e-05	1.62393	0.000349672	1.76696	0.00161826	2.08633	0.00804668	1.16602	1.82144	1.83229	1.84586	2.97018	2.87677	3.08763	1.45439	1.318	1.42857	2.61696	2.28707	2.52405	1.38264	1.33464	1.2307	2.54658	3.28395	2.46615	4.3153	4.22646	4.59597	5.0502	4.97294	5.29126
SUPT3H	SUPT3H	SPT3 homolog, SAGA and STAGA complex component	4.17715e-08	1.29493	0.0109877	1.29493	0.00182777	1.27938	0.00920885	1.26191	0.0157845	1.36866	0.0342539	1.27251	1.07038	1.15498	1.15486	1.38079	1.48616	1.45696	0.66404	0.638859	0.749626	0.876303	0.863467	0.844564	0.762905	0.815057	0.790793	1.10742	1.21401	0.93772	1.19729	1.12268	0.952168	1.45365	1.40148	1.29451
POLR2M	POLR2M	RNA polymerase II subunit M	4.21864e-08	1.23183	0.0133414	1.23183	0.000657205	1.27184	0.00154722	1.25435	0.0183534	1.28925	0.0542772	1.11946	7.5227	7.93544	7.70065	9.51544	10.1808	9.7625	9.44742	8.87194	9.00952	11.0788	11.2671	11.9394	8.64964	8.96206	9.09391	12.2859	12.1869	10.0894	12.5313	13.7793	13.5098	14.5707	14.2588	15.752
NDUFA8	NDUFA8	NADH:ubiquinone oxidoreductase subunit A8	4.22481e-08	0.812506	0.000198191	0.812506	0.0137744	0.882278	0.00397535	0.776882	0.000737336	0.732075	0.00817119	0.868542	36.3539	35.0104	37.8143	32.4024	33.0276	30.8862	32.5675	33.2216	33.5537	26.559	23.6942	27.0493	32.4548	31.8811	29.9603	23.7611	23.2715	21.9956	35.5631	36.0403	34.7832	29.208	31.3473	31.903
CYB561D1	CYB561D1	cytochrome b561 family member D1	4.22714e-08	1.46792	9.5033e-05	1.46792	0.00994751	1.2039	0.000109952	1.72248	0.00116163	1.65347	0.0301365	1.35415	1.74721	1.87407	1.68033	2.18256	2.1735	2.02382	1.51827	1.58138	1.70174	2.68314	2.78375	2.79557	2.27223	2.34665	2.26299	3.43038	3.77106	4.21669	2.28728	2.10407	2.11533	3.03947	3.34865	2.48361
ZIC2	ZIC2	Zic family member 2	4.24868e-08	1.69008	0.24392	1.69008	0.000227547	1.79354	0.000146081	1.60109	0.000653495	2.2716	0.105569	1.25074	63.9543	59.3201	58.7856	101.846	116.113	108.805	13.4481	12.6558	12.3805	21.1978	20.7489	19.6633	10.5094	9.21389	11.1093	26.3655	21.2054	22.5538	130.056	157.106	148.019	192.745	203.386	150.951
NANP	NANP	N-acetylneuraminic acid phosphatase	4.24917e-08	0.676664	3.49737e-05	0.676664	0.0397848	0.844602	0.00568399	0.75047	1.59184e-05	0.604461	0.000167138	0.547192	4.61279	4.35656	3.89742	3.43091	3.66852	3.74924	3.17296	2.98336	3.21578	2.33132	2.16263	2.55197	4.95828	4.74948	4.94795	2.88514	3.03499	2.93889	4.20956	4.58544	4.36427	2.53933	2.426	2.24045
TNRC6B	TNRC6B	trinucleotide repeat containing adaptor 6B	4.26664e-08	1.40904	0.00457165	1.40904	0.00838979	1.16706	0.00344185	1.34125	0.000131335	1.57954	0.00692008	1.59428	2.43137	2.35197	2.32131	2.9118	2.74836	2.63671	2.42392	2.26798	2.58619	3.34937	3.33607	3.07002	1.61405	1.77632	1.62049	2.65478	2.63067	2.6217	1.1781	1.31534	1.08222	2.04897	2.02029	1.64166
AKAP12	AKAP12	A-kinase anchoring protein 12	4.30637e-08	1.27916	0.524827	1.27916	0.0662222	1.11077	0.00253676	1.21431	0.000147331	1.39858	0.000865921	1.41923	7.00857	6.86495	6.84414	8.17739	7.10188	7.77089	3.68859	3.71505	3.87104	4.51173	4.40173	4.78272	2.96491	2.91291	2.91604	4.15302	4.23259	3.9195	26.5587	28.7229	28.897	41.8937	38.013	39.5704
HINFP	HINFP	histone H4 transcription factor	4.31303e-08	1.63103	1.11473e-07	1.63103	0.00472999	1.23265	0.00275958	1.59774	0.000412522	2.16027	0.00509088	1.66336	5.48712	5.35438	5.71994	7.24116	6.61967	6.56634	5.37085	6.47038	6.60189	10.1181	9.98353	9.26345	4.81008	4.84347	4.92076	9.42466	10.2243	11.9942	5.54513	5.75091	4.35339	8.42362	8.35014	9.08338
ELOC	ELOC	elongin C	4.34793e-08	0.766485	1.18389e-07	0.766485	0.0239933	0.904266	0.00119448	0.754953	0.00671986	0.725151	0.00105312	0.69722	16.3062	17.169	17.8894	15.3293	15.7662	15.3225	21.1866	19.8967	19.5787	14.6923	15.1399	15.9651	20.6057	20.8414	21.5726	15.8211	16.5144	13.5207	19.6898	18.5102	19.4192	13.2407	12.6087	14.3684
RNF220	RNF220	ring finger protein 220	4.36009e-08	1.26915	0.0262709	1.26915	0.0208221	1.16183	0.0324692	1.23384	0.000453875	1.32965	0.00663784	1.36116	7.22797	6.79998	6.76219	7.73762	8.61995	7.81486	9.88684	11.0777	12.2188	14.0134	13.8036	12.9952	11.4876	11.9609	11.9261	15.9356	14.9626	16.1559	9.67962	10.0161	9.11745	13.7566	13.7892	11.752
ZNF548	ZNF548	zinc finger protein 548	4.43873e-08	1.51293	8.91653e-05	1.51293	0.00433586	1.39115	0.00011594	1.4709	0.012639	1.78994	0.0257144	1.43046	1.54688	1.4161	1.50924	2.10106	2.24351	1.88828	1.45903	1.38694	1.37264	2.00992	2.13526	2.05968	1.13477	1.74264	1.24547	2.59221	2.38105	2.28834	1.92674	2.18168	2.50443	3.6082	2.93258	2.91214
CASP2	CASP2	caspase 2	4.50918e-08	0.76845	0.0066958	0.76845	0.0664474	0.841908	0.000762508	0.719124	0.00366757	0.739462	0.0261987	0.778892	9.9288	8.81848	8.74956	7.46137	8.57787	7.1428	14.2396	14.0965	14.1061	10.5189	10.564	9.47608	15.9296	15.4168	17.662	12.1373	12.6105	11.4588	10.4421	11.381	11.3657	8.83359	9.52118	7.58863
UTP11	UTP11	UTP11 small subunit processome component	4.605e-08	0.65781	0.000320458	0.65781	0.00525859	0.811373	0.000258295	0.589777	0.000833141	0.591978	0.0443373	0.660979	25.0549	25.7805	25.9093	21.578	19.298	21.4673	17.0389	17.1876	16.1406	9.3484	10.6509	9.73898	22.4803	23.4597	21.9407	13.6266	14.5727	12.0883	22.8791	19.3194	22.3841	12.0077	12.8992	18.4464
MPHOSPH6	MPHOSPH6	M-phase phosphoprotein 6	4.61065e-08	0.618678	1.95337e-08	0.618678	0.00981952	0.863898	0.000646863	0.561087	0.00183691	0.525493	0.00284452	0.575173	10.3954	10.5962	10.0247	9.41375	8.78846	8.60545	11.6838	11.7028	10.299	5.7808	6.61614	6.50374	13.1156	13.0937	12.4857	8.03646	6.08894	6.35856	12.9735	11.6692	13.1494	7.54285	6.24547	8.04075
TIMM21	TIMM21	translocase of inner mitochondrial membrane 21	4.66355e-08	0.710069	5.2362e-06	0.710069	0.0230035	0.836814	0.000234129	0.656376	0.00154691	0.602297	0.019106	0.768438	24.2494	24.0976	25.8057	22.4283	19.2348	20.4829	23.2518	20.8528	21.3846	14.3184	14.1403	14.482	25.1726	26.4985	25.1839	14.984	17.4287	14.0543	21.2721	20.1375	18.6271	15.1428	14.0043	17.0734
FBXO42	FBXO42	F-box protein 42	4.71539e-08	0.688096	7.47256e-06	0.688096	0.00116803	0.8001	0.000221198	0.680395	8.31477e-05	0.542563	0.0494192	0.758999	4.98323	4.69801	4.87685	3.83251	4.04231	3.77469	5.38639	5.75677	5.45175	3.60693	3.89272	3.79234	6.11342	5.89708	6.1819	3.06873	3.40518	3.40638	7.06863	7.04627	6.02558	5.07543	5.8781	4.39853
PIK3IP1	PIK3IP1	phosphoinositide-3-kinase interacting protein 1	4.75751e-08	2.64774	2.49784e-06	2.64774	0.0105794	1.40639	8.42193e-05	3.382	1.49378e-05	4.82957	0.000663786	2.1395	3.04491	2.8351	2.95523	4.774	3.94261	3.77038	2.93534	3.30136	3.77674	11.6445	11.0114	11.0415	3.30413	3.27649	2.75446	14.5012	14.8929	15.554	2.95707	3.19235	2.65029	6.47428	6.77457	5.58637
MCM6	MCM6	minichromosome maintenance complex component 6	4.76507e-08	0.752528	0.0469268	0.752528	0.126746	0.934709	0.000785034	0.698706	0.000111082	0.690751	0.000584971	0.710885	50.1849	46.8215	49.3251	43.4571	47.9178	45.4529	36.565	34.7456	33.3344	23.0071	25.1328	24.9826	25.0391	25.7948	26.6862	17.9933	18.2526	17.2966	47.7553	48.0742	52.3773	35.2869	33.9618	36.0471
HMOX2	HMOX2	heme oxygenase 2	4.82769e-08	0.717654	0.00186754	0.717654	0.000209642	0.738548	0.000412131	0.635479	0.00121521	0.638384	0.128156	0.885315	17.0842	16.9882	17.3878	13.0993	12.7853	12.1385	28.5293	29.5012	31.6247	20.021	18.8095	18.1382	27.2807	26.3567	25.4355	15.4652	16.6823	18.4426	17.4628	16.626	14.9698	14.9433	15.2586	13.2265
NCOA5	NCOA5	nuclear receptor coactivator 5	4.86298e-08	0.790344	0.00519841	0.790344	0.0169015	0.831996	0.00022371	0.764117	0.00533138	0.83042	0.0251098	0.73907	24.1791	21.8568	23.5976	17.9915	20.1634	19.7984	17.8662	17.2166	16.9843	13.6332	13.1966	12.9552	24.2748	24.5559	26.1867	19.7922	21.4294	21.0756	24.7641	27.7143	26.9583	21.3631	20.9708	16.6723
TMEM59	TMEM59	transmembrane protein 59	4.86708e-08	1.25723	0.060143	1.25723	0.00232739	1.29217	0.0185169	1.16349	0.0132601	1.36955	0.00316715	1.21338	6.3017	6.1	6.31678	7.54233	8.15938	8.5129	7.17312	7.15256	6.65164	8.06978	7.74057	8.60503	5.53925	6.64537	6.16782	8.97748	8.60306	7.55138	11.8634	12.5459	11.9211	15.3865	14.1421	14.567
GIGYF1	GIGYF1	GRB10 interacting GYF protein 1	4.89572e-08	1.90387	1.85998e-06	1.90387	0.0398033	1.52725	0.00147609	1.73261	0.000510971	2.7333	0.0163617	1.81658	11.4498	15.5976	15.1895	25.2274	17.8196	21.4959	14.8353	14.4018	17.3282	28.3432	27.4773	24.7254	15.0319	14.5451	11.119	38.4073	35.6641	36.2422	27.0587	17.7209	18.0796	34.2298	36.363	41.7516
PAIP2B	PAIP2B	poly(A) binding protein interacting protein 2B	5.03664e-08	1.82534	0.272684	1.82534	0.0302115	1.84263	0.0325982	1.7322	0.00326034	2.14058	0.000785584	1.62482	0.323017	0.206795	0.173459	0.404724	0.418428	0.42805	0.232975	0.162415	0.205221	0.271131	0.344377	0.432254	0.185201	0.244404	0.242173	0.52237	0.507214	0.405786	3.94758	4.46701	3.90342	6.9116	6.81673	6.26693
KDSR	KDSR	3-ketodihydrosphingosine reductase	5.05706e-08	1.82456	5.1234e-06	1.82456	0.00476571	1.60824	0.000240185	1.85835	0.00012407	2.74292	0.0353332	1.35188	3.68823	3.23479	3.23999	4.71452	5.90047	5.78012	4.0647	3.9578	3.74727	6.7627	7.27148	7.86753	3.20206	3.72872	3.42119	10.2168	9.65027	8.5498	5.58226	5.92609	6.95312	9.27257	8.42981	7.27043
BRI3	BRI3	brain protein I3	5.1223e-08	1.45365	0.0110772	1.45365	0.0158084	1.11478	0.00199691	1.47483	7.72722e-05	1.64137	0.00238043	1.65462	5.09446	4.81652	5.04771	5.74374	5.58431	5.3496	7.25447	7.35706	8.5253	11.0887	11.2427	11.7084	7.46359	7.4069	8.12963	12.5843	12.5457	12.5879	4.43828	4.188	3.58775	6.4354	7.22536	6.49685
RAE1	RAE1	ribonucleic acid export 1	5.16504e-08	0.819295	0.0583132	0.819295	0.000261914	0.78885	0.00568739	0.887152	0.00801632	0.768472	0.0359796	0.837801	24.5704	23.1024	23.7901	18.5188	19.0362	18.8043	13.0231	13.2843	12.8656	11.2008	11.5553	12.0074	17.1704	16.5698	16.7197	11.6533	13.3888	13.8363	23.0881	23.3587	21.1419	19.2455	20.2262	17.2251
HIST2H2BE	H2BC21	H2B clustered histone 21	5.2406e-08	2.09225	0.13361	2.09225	0.00267288	1.38001	0.000769034	2.71477	0.000188732	3.0819	0.00299789	1.65965	2.65704	2.29366	2.4828	3.56668	3.29272	3.38607	0.887741	0.679904	0.631636	1.84771	2.0546	2.00927	1.50434	1.83712	1.46427	5.03248	4.49232	5.23972	17.2161	17.9772	19.3084	33.652	30.7864	26.3688
RABGAP1L	RABGAP1L	RAB GTPase activating protein 1 like	5.24779e-08	1.25105	0.542067	1.25105	0.000632746	1.18832	0.0184912	1.25709	0.000173148	1.39943	0.0530967	1.17176	5.32824	5.44277	5.60533	6.4724	6.38063	6.60501	1.21959	1.31995	1.12793	1.52952	1.43628	1.64196	0.905442	0.952527	0.956179	1.27052	1.34966	1.31804	6.55338	6.7749	7.01027	7.68002	7.37447	8.84162
INPP5K	INPP5K	inositol polyphosphate-5-phosphatase K	5.27859e-08	1.84299	2.50039e-05	1.84299	0.0212358	1.21602	0.00151855	2.13533	0.000550134	2.36747	0.00386005	1.87675	3.21986	2.99073	2.86201	3.69028	3.9309	3.41631	3.00195	3.28627	4.12419	7.57907	7.51327	6.95659	3.10534	2.42846	2.52601	5.85078	6.51308	6.63322	5.17031	4.34116	3.79845	8.10038	9.15773	7.59711
SFXN1	SFXN1	sideroflexin 1	5.32225e-08	0.737426	0.00121543	0.737426	0.0686527	0.919667	0.00204705	0.710052	0.000192436	0.646625	0.000851908	0.700329	26.578	24.5037	25.1689	22.2711	23.8567	23.9971	24.7201	22.5341	21.4342	15.5555	16.2748	16.8838	22.5241	22.2564	23.1662	14.6163	15.4628	13.8927	17.4899	17.7774	17.9491	13.0536	12.7654	11.5037
THG1L	THG1L	tRNA-histidine guanylyltransferase 1 like	5.40379e-08	1.45173	0.00116628	1.45173	0.0151837	1.14826	3.90627e-05	1.82214	2.41739e-05	1.57913	0.00601458	1.34433	8.77902	8.44185	9.31193	10.4395	9.80298	10.2094	5.01921	4.57683	5.00479	8.83806	8.82869	8.91411	7.64253	7.78825	7.6276	11.7629	12.5768	12.0848	10.5239	9.79164	10.5498	13.8052	12.6849	15.0824
STAT6	STAT6	signal transducer and activator of transcription 6	5.61558e-08	1.34549	0.189659	1.34549	0.0576894	1.14801	0.00072663	1.39705	0.000768445	1.59251	0.00392461	1.28316	20.2193	21.7203	20.2494	26.0305	23.2117	22.2685	30.576	29.788	33.5058	43.4797	43.8377	43.6561	30.407	28.2236	25.7653	43.5675	44.545	46.0152	9.8469	8.81549	9.0069	11.5041	12.4077	11.5722
LBHD1	LBHD1	LBH domain containing 1	5.65786e-08	1.98324	0.0543982	1.98324	0.00894002	2.18981	0.0320397	1.55863	0.0019176	2.69162	0.00517492	1.684	0.581644	0.951504	0.675567	1.63893	1.35971	1.76177	3.09668	3.71907	4.61324	6.60899	5.10478	5.9628	5.89005	5.65082	3.99474	12.3561	15.1492	13.8513	2.07864	1.71738	1.63825	3.24431	3.1947	2.69464
CLCN7	CLCN7	chloride voltage-gated channel 7	5.67513e-08	1.63811	2.27051e-06	1.63811	0.00794263	1.27614	0.00154854	2.00505	0.00025508	1.91481	0.0323486	1.46967	26.11	28.4739	26.5448	37.0723	32.0675	34.4992	14.9271	15.2767	18.9799	34.9292	33.5986	29.728	21.9503	20.2148	19.0877	39.172	36.725	41.3341	22.7861	17.7344	15.2275	27.2991	27.7695	25.7666
TRIP13	TRIP13	thyroid hormone receptor interactor 13	5.67846e-08	0.840484	0.0764413	0.840484	0.0139194	0.859609	0.000565271	0.851988	0.0285742	0.904696	0.000514474	0.753148	24.613	27.628	26.9518	23.0581	22.4187	22.5202	17.1744	16.6454	16.3514	14.2502	14.0674	14.421	13.9361	14.9118	14.6231	12.7113	13.6804	12.9399	19.8685	20.1317	20.43	15.2967	14.4371	15.8081
MARS2	MARS2	methionyl-tRNA synthetase 2, mitochondrial	5.69037e-08	0.410441	6.96836e-07	0.410441	0.00243824	0.656308	0.00066228	0.31155	3.45148e-05	0.247534	0.0128911	0.560702	7.67188	6.95818	6.34883	4.49565	4.84316	4.40039	5.95966	6.06497	6.19288	2.40267	1.73664	1.62227	9.67693	9.93025	9.75641	2.17959	2.75232	2.37038	6.45072	8.2711	7.53804	5.07125	4.09315	3.41548
RELT	RELT	RELT TNF receptor	5.69105e-08	0.414074	4.82814e-06	0.414074	0.000262858	0.555294	0.000134536	0.314279	0.000244523	0.248583	0.0246001	0.677646	3.09736	3.63912	3.35541	1.90019	1.87566	1.817	2.54212	2.68024	2.82331	0.958493	0.840912	0.740856	3.91442	3.8499	3.37718	0.89378	0.784957	1.11432	4.01408	3.24192	3.54265	2.57132	2.74777	2.03044
POLR1B	POLR1B	RNA polymerase I subunit B	5.70053e-08	0.784019	0.000610767	0.784019	4.92462e-05	0.779161	0.0582646	0.883271	0.0111242	0.783784	0.00308937	0.700469	14.9828	14.7584	15.2347	11.8054	11.7845	11.4539	17.0336	16.7392	17.8336	14.3406	14.7793	16.5327	19.2399	20.0036	20.1287	16.0559	16.6144	13.9829	14.4802	16.0875	15.9221	11.8069	10.1562	10.6307
EED	EED	embryonic ectoderm development	5.75723e-08	0.706751	6.50164e-07	0.706751	0.0603721	0.840946	0.0374187	0.710056	8.25897e-05	0.660412	0.000369849	0.632688	5.26517	4.5946	4.83729	3.73193	4.49104	4.1523	7.09037	6.47181	5.31754	5.11584	4.03327	4.23359	6.72908	6.73669	6.98834	4.64748	4.5514	4.31377	6.74496	6.07831	6.90274	4.05325	4.18309	4.22716
CFLAR	CFLAR	CASP8 and FADD like apoptosis regulator	5.7859e-08	1.44276	0.121284	1.44276	0.000528961	1.24244	2.33063e-05	1.50561	0.000108347	1.88761	0.00584907	1.22708	2.02317	1.97639	2.0225	2.50401	2.57573	2.40486	6.90265	6.78656	7.20401	10.5365	10.3979	10.5132	3.88125	3.91044	3.59096	7.15454	7.56028	6.77683	2.65058	2.4133	2.57698	3.10106	3.27801	2.99613
CHSY1	CHSY1	chondroitin sulfate synthase 1	5.83048e-08	0.714371	0.0022775	0.714371	0.0356305	0.868278	0.000189278	0.68268	0.00128997	0.612597	0.0152058	0.717205	5.46579	5.39133	5.47815	4.64578	5.14856	4.4179	9.45004	8.8342	8.80541	6.37383	6.01569	6.09975	10.1914	11.3991	12.5153	6.99629	7.0649	6.76233	6.7296	6.50334	8.08574	5.33734	5.28257	4.63025
LOC107986596	LOC107986596	arf-GAP with GTPase, ANK repeat and PH domain-containing protein 2-like	5.83411e-08	1.85984	0.0938821	1.85984	0.00306111	1.87245	0.0366706	1.82482	0.00695753	2.21079	0.0169751	1.58389	1.68699	1.70466	1.62654	3.65928	2.62099	3.20175	0.200161	0.184371	0.337498	0.386259	0.437462	0.4479	0.1891	0.174343	0.273138	0.481114	0.400033	0.505561	0.66589	0.456656	0.513432	0.801686	0.904155	0.855864
TUBE1	TUBE1	tubulin epsilon 1	5.86235e-08	0.679883	1.21403e-05	0.679883	0.00925633	0.844013	0.000134551	0.597984	0.000294311	0.564589	0.0244606	0.749835	7.89287	7.92456	7.81296	7.13212	6.49325	6.34443	6.53048	6.60258	6.49577	3.87614	3.69937	4.17669	7.98908	8.69641	8.5389	4.51004	5.14492	4.60126	7.44453	6.48376	6.93507	4.77338	4.92878	5.99853
KDM3B	KDM3B	lysine demethylase 3B	5.91041e-08	1.26296	0.122707	1.26296	0.0154913	1.09687	0.00170874	1.30183	0.000293049	1.42661	0.0111214	1.24894	12.7818	12.7887	12.3425	14.3847	13.4598	13.7514	15.0969	14.2451	15.63	18.9596	19.1808	20.393	12.1774	12.1651	11.8988	17.5675	17.8997	16.2756	25.6252	28.9371	29.5589	36.3358	34.9471	33.6273
FZD7	FZD7	frizzled class receptor 7	5.93033e-08	2.4082	0.0418992	2.4082	0.0341765	1.41896	0.000124104	3.10265	9.43641e-06	3.83475	0.0166136	1.99217	1.02684	0.851931	1.06382	1.16536	1.49468	1.52643	0.357774	0.433589	0.34569	1.15157	1.24181	1.12002	0.355581	0.398364	0.395371	1.55789	1.43736	1.41038	4.36678	5.30253	4.65819	11.9577	10.3292	6.90437
ARPC5L	ARPC5L	actin related protein 2/3 complex subunit 5 like	5.98219e-08	0.566325	9.98905e-06	0.566325	0.000119651	0.687741	0.000231253	0.52531	5.28677e-06	0.377534	0.0285256	0.754166	17.6997	17.408	18.632	12.6726	12.2109	12.068	12.0972	11.7204	12.8533	6.85364	5.91013	6.52184	19.505	19.3052	19.3324	7.09937	7.10586	7.76491	14.8349	12.2844	11.7977	9.08238	9.56543	10.6153
MYBBP1A	MYBBP1A	MYB binding protein 1a	6.02673e-08	0.737508	0.00612037	0.737508	0.000959809	0.772888	0.0196855	0.823644	0.000346544	0.627449	0.0321563	0.740681	37.9914	40.9278	38.5698	30.9344	30.7243	29.1325	39.1636	41.0099	42.6268	35.147	35.365	30.7759	65.5317	61.0204	59.2392	37.1979	38.4169	40.9477	33.3654	30.8032	27.6116	23.7057	24.9535	19.4938
PPL	PPL	periplakin	6.03586e-08	1.76684	0.491075	1.76684	0.130183	1.34983	0.000104767	1.64225	4.12307e-06	2.566	0.000519574	1.71321	0.89123	1.23024	1.43798	1.799	1.52548	1.41299	114.913	125.602	125.598	203.564	202.008	195.25	74.4366	73.453	73.751	194.985	179.653	194.488	13.5834	13.0843	11.5892	22.2617	22.3068	20.857
ARAP1	ARAP1	ArfGAP with RhoGAP domain, ankyrin repeat and PH domain 1	6.06505e-08	1.43039	0.0661692	1.43039	0.0575311	1.1716	0.00620337	1.42447	0.00178699	1.61214	0.00418147	1.5559	6.40607	6.56575	7.22952	8.59382	7.79052	7.30407	15.3088	15.8678	18.8207	24.6561	23.2251	23.0769	16.0425	15.2634	13.4187	23.0402	23.1707	25.788	9.04255	7.86616	7.25361	12.0245	13.4869	11.9834
CCNE1	CCNE1	cyclin E1	6.07805e-08	0.575366	0.000106479	0.575366	0.0033065	0.657521	8.94429e-06	0.616087	1.92846e-05	0.382353	0.0466093	0.707555	9.65128	8.12496	9.70831	6.1958	6.21012	5.62448	14.5965	14.8121	14.0977	8.87053	8.84376	9.08553	19.2711	19.4055	20.8238	7.86055	7.10345	7.79592	15.8247	17.7983	15.9664	14.0734	11.9741	9.45292
CTF1	CTF1	cardiotrophin 1	6.18768e-08	1.93147	0.00672801	1.93147	0.0129842	1.41679	0.000128662	2.58054	0.00123421	2.27413	0.050897	1.67385	1.37535	1.40804	1.24272	1.66937	2.14221	1.91382	2.89231	2.47914	2.54293	7.11449	7.0828	6.21821	4.28608	3.07185	3.71559	8.81384	8.02266	8.13685	1.86017	2.28431	1.35651	3.17336	3.50317	2.43166
TIMM23	TIMM23	translocase of inner mitochondrial membrane 23	6.20003e-08	0.757746	0.0132108	0.757746	0.00703507	0.87481	0.000585294	0.77517	0.00815945	0.696763	0.00567723	0.697747	77.3704	80.0328	80.294	71.4489	66.1803	70.3949	49.9149	51.1623	47.2123	37.5862	38.8715	38.4385	49.4439	51.7383	47.2309	35.7911	37.9172	30.1158	68.4852	64.1506	63.3134	46.9701	40.4198	49.7709
NCAPD2	NCAPD2	non-SMC condensin I complex subunit D2	6.43237e-08	1.46985	0.000166153	1.46985	0.00171689	1.37422	0.000174011	1.23307	7.77389e-05	1.92082	0.0166405	1.43406	36.0858	33.4715	33.2357	45.7655	50.2925	45.263	36.4024	34.8404	36.4152	43.9798	44.6844	44.0601	19.6381	19.0053	20.7218	35.8987	38.3446	39.8183	33.1811	36.6223	36.4155	54.9132	55.5467	42.7849
ABCF1	ABCF1	ATP binding cassette subfamily F member 1	6.46792e-08	0.845136	0.0801293	0.845136	0.00260975	0.890161	0.012189	0.8919	0.000512239	0.838285	0.00524009	0.76653	51.8988	50.1546	49.165	45.3921	44.9292	44.2612	29.6699	32.3593	30.403	27.2261	27.7043	27.4566	35.9102	35.4991	34.9079	29.2728	30.6187	29.2469	50.811	50.4167	54.1305	41.1206	41.6657	36.4524
C1orf43	C1orf43	chromosome 1 open reading frame 43	6.50267e-08	1.25531	4.7931e-08	1.25531	0.0277244	1.1198	0.000545993	1.33528	0.000636138	1.41855	0.00923998	1.17071	53.4304	55.0397	55.0668	63.8029	57.3686	62.1249	47.3292	45.44	49.3193	61.6372	62.8757	65.1602	44.279	47.0251	43.1076	63.9215	66.1285	60.6145	55.3461	52.1874	50.0376	63.3916	60.9486	60.0208
ATP6V1H	ATP6V1H	ATPase H+ transporting V1 subunit H	6.56729e-08	1.19822	0.397158	1.19822	0.000311283	1.16902	0.0375634	1.23335	0.0107017	1.16851	0.00968588	1.22349	12.4259	11.9952	12.2099	14.2752	14.4887	14.0571	5.36069	6.41567	5.7098	7.01285	6.73454	7.80073	6.28155	6.38072	6.92575	7.7475	7.75174	7.37458	19.3771	19.1549	19.6128	23.4736	22.1381	25.6559
ATP6V0A2	ATP6V0A2	ATPase H+ transporting V0 subunit a2	6.57735e-08	0.652466	0.0381189	0.652466	0.0252418	0.905932	0.00144082	0.605993	1.40787e-05	0.544737	0.00174173	0.606014	6.08033	5.75127	5.91197	5.11233	5.47823	5.48849	2.89596	2.4537	2.59226	1.47481	1.64618	1.68842	3.35011	3.17891	3.35602	1.74488	1.84343	1.7961	6.53782	6.4142	6.54095	4.36079	4.03352	3.47068
KLC4	KLC4	kinesin light chain 4	6.66384e-08	1.67413	6.55503e-05	1.67413	0.135013	1.17326	0.0039475	1.89551	0.000580544	1.95609	0.000546112	1.80573	2.30159	3.03051	2.60564	3.23429	3.1215	2.90734	2.06947	2.11559	2.87657	4.4259	4.50064	4.30598	2.93687	3.2776	2.87783	5.50201	5.72609	6.58092	3.70101	3.75653	3.23203	6.21847	6.19266	6.87033
AURKA	AURKA	aurora kinase A	6.6957e-08	0.767455	0.230551	0.767455	0.0189543	0.89112	0.000660074	0.661416	0.00355105	0.743865	0.00492339	0.791236	53.3823	49.3172	50.2102	46.1779	46.301	43.7497	17.2715	18.4792	15.9209	11.3566	11.3971	11.3595	17.0999	17.3043	17.2191	11.917	14.0232	12.5495	20.6265	18.9949	21.0038	16.5303	16.3146	15.1155
MAT2B	MAT2B	methionine adenosyltransferase 2B	6.69621e-08	1.33551	0.000164749	1.33551	0.000137849	1.5507	0.00320903	1.26494	0.0164344	1.3533	0.0558125	1.19839	15.3992	15.429	15.7571	23.0261	23.8015	25.4729	14.5095	13.9088	12.8794	17.7476	16.9798	17.4573	11.2479	13.0237	11.2459	17.4914	16.2869	14.3323	13.9172	12.3661	13.4923	15.5429	14.5304	17.6951
GPT2	GPT2	glutamic--pyruvic transaminase 2	6.72696e-08	0.626327	0.0166363	0.626327	0.00227363	0.725132	0.00117822	0.462354	0.000364593	0.703851	0.0211356	0.65213	11.5002	10.0135	10.2976	7.65456	7.94303	7.43653	12.0767	13.419	16.2379	6.84884	6.15454	6.17034	23.2025	22.8917	23.4044	16.0195	15.6313	17.3104	7.99734	7.76847	7.89752	5.90661	5.63678	4.08699
RETSAT	RETSAT	retinol saturase	6.74335e-08	1.40648	0.00696589	1.40648	0.0171024	1.12294	3.32998e-05	1.51541	0.000229859	1.67422	0.0142576	1.37353	13.9431	13.264	13.4896	15.7599	15.4743	14.4858	18.9543	18.9175	18.9451	29.5755	28.945	27.6152	16.2546	15.4821	15.8912	24.621	27.8391	27.3804	10.1908	10.8082	11	15.6274	15.8692	12.6596
DLG4	DLG4	discs large MAGUK scaffold protein 4	6.82764e-08	1.47465	0.00176144	1.47465	0.00760934	1.29336	0.00709798	1.54922	0.0118799	1.39149	0.0101838	1.69607	4.14761	4.65616	4.89097	6.09172	5.79187	5.79191	6.46648	6.81125	8.29165	11.7457	11.3041	10.2272	6.71162	6.31096	6.19953	7.88341	8.88678	10.0988	9.02996	6.6497	6.49734	11.4764	13.4271	12.3528
GPANK1	GPANK1	G-patch domain and ankyrin repeats 1	6.8747e-08	1.37788	0.0329073	1.37788	0.0161774	1.23159	0.0213664	1.22491	0.00152088	1.57629	0.00334619	1.51579	3.43571	3.67165	3.64291	4.10713	4.82935	4.32803	7.96299	9.20419	9.31606	10.3601	10.8118	11.2032	5.74	5.09051	5.06773	8.06811	7.9206	9.07539	4.87168	4.74316	4.7699	7.40023	8.06676	6.43023
FAM118B	FAM118B	family with sequence similarity 118 member B	6.90194e-08	0.672422	0.000666802	0.672422	0.0636732	0.854704	0.000411909	0.62519	0.000248514	0.544339	0.0106188	0.702863	5.89156	6.73258	7.02959	5.82998	5.2538	5.68397	4.80754	4.77907	4.77639	2.74643	3.15198	3.09775	6.08552	6.30178	5.79464	3.25192	3.57256	3.08517	8.16521	6.64565	7.85238	5.45773	5.60794	4.83394
MFGE8	MFGE8	milk fat globule-EGF factor 8 protein	6.92583e-08	1.33921	0.424356	1.33921	0.0309169	1.20073	0.00612056	1.46306	0.0161935	1.24233	0.0016284	1.47385	2.56372	2.45595	2.32677	3.05508	3.11143	2.66806	1.65197	1.99243	1.92344	2.83441	2.81741	2.48277	2.37051	2.22672	2.31843	2.91194	2.60131	3.09775	15.156	13.9787	13.2716	21.3029	21.7066	19.4672
SMIM12	SMIM12	small integral membrane protein 12	6.97037e-08	0.777107	0.000363486	0.777107	0.00542084	0.801066	0.0218022	0.828748	0.00250873	0.683107	0.0221837	0.80416	4.52777	5.10309	4.84639	4.00008	3.86905	3.71937	3.21601	3.35365	3.70212	2.97618	2.68198	2.84731	5.13306	5.10935	4.34866	3.24651	3.40803	3.28583	4.8946	4.64237	4.02598	3.72417	3.54924	3.59906
ICMT	ICMT	isoprenylcysteine carboxyl methyltransferase	7.03326e-08	0.706043	1.14031e-05	0.706043	0.0654465	0.859716	5.07538e-07	0.658696	0.000656551	0.601125	0.0241784	0.729995	25.3987	22.5162	23.5468	18.8085	22.26	20.4374	26.7705	26.6366	26.4576	17.6983	17.3275	17.582	20.8465	21.875	24.6554	13.6761	13.7412	12.9957	25.0792	28.2606	29.3126	21.6096	21.6794	17.2511
DDX23	DDX23	DEAD-box helicase 23	7.1533e-08	0.912873	0.139226	0.912873	0.00328523	0.909618	0.001661	0.892724	0.131807	0.937215	0.00507541	0.912487	38.0987	37.6798	38.191	35.0949	35.0254	33.5684	34.9437	35.5972	33.8999	31.3087	30.7885	31.123	28.4227	29.1243	28.7566	25.2213	28.071	27.679	42.822	43.2012	41.1563	38.8844	38.9959	38.1489
SMARCC1	SMARCC1	SWI/SNF related, matrix associated, actin dependent regulator of chromatin subfamily c member 1	7.1653e-08	1.16574	0.0898964	1.16574	0.00203219	1.15266	0.0171752	1.13488	0.00628823	1.26649	0.00430207	1.11469	35.2969	33.4353	33.8443	40.2964	38.9743	38.9481	32.3921	30.4578	29.6221	34.1118	34.549	36.2463	27.3055	27.1976	28.4067	33.9896	38.0707	33.1184	48.4284	50.1094	48.7865	56.4093	53.5962	54.2375
GATAD2A	GATAD2A	GATA zinc finger domain containing 2A	7.2561e-08	0.721593	0.000681349	0.721593	0.0102646	0.817199	0.00340149	0.729644	0.00375813	0.705157	0.0188616	0.644829	24.5071	22.2025	21.3419	18.0842	19.0905	18.3568	21.5008	21.2995	21.666	16.1897	16.7617	14.203	25.9748	23.5294	26.2674	17.0287	16.9533	19.4983	15.3745	18.0763	17.474	11.2961	12.8226	8.98943
PLA2G6	PLA2G6	phospholipase A2 group VI	7.30312e-08	1.78412	3.37619e-07	1.78412	0.0787387	1.40835	0.00960966	1.97094	0.00047502	1.89299	0.013278	1.92823	1.63304	2.11741	2.26861	3.35223	2.32138	2.81589	1.03962	1.2783	1.70662	2.48721	2.70041	2.58537	1.70037	1.64922	1.75458	3.26782	2.89062	3.53338	1.84017	1.15891	1.16801	2.54457	2.74904	2.55289
KIAA1107	KIAA1107	KIAA1107	7.35429e-08	2.66812	1.86126e-06	2.66812	0.00731887	2.67037	0.000141626	1.9992	0.00577828	4.77644	0.000393179	1.98742	0.244262	0.240657	0.137266	0.570367	0.489761	0.550039	0.322513	0.288581	0.282124	0.566887	0.61932	0.597601	0.0718026	0.149008	0.179611	0.586216	0.685465	0.52114	0.345942	0.389898	0.400324	0.816065	0.703668	0.73814
SPACA9	SPACA9	sperm acrosome associated 9	7.38291e-08	2.01527	2.76142e-07	2.01527	0.0328969	1.36234	0.00118055	2.57597	1.53408e-05	2.79469	0.0182544	1.6818	2.16183	1.86456	1.92088	2.34242	3.14565	2.65689	0.901346	1.24169	1.29583	2.89499	2.89582	2.95703	1.22207	1.20141	1.13069	3.1541	3.25255	3.53208	1.32951	1.25505	1.10364	2.47373	2.17216	1.63026
GEMIN7	GEMIN7	gem nuclear organelle associated protein 7	7.40095e-08	0.714604	6.20707e-05	0.714604	0.00647928	0.747732	0.0169134	0.735753	0.00722192	0.618983	0.0182584	0.76578	11.8279	12.925	11.7132	9.42916	9.58548	8.28258	7.81573	8.33724	9.58574	6.906	6.16504	5.84316	10.2959	10.6424	9.93755	5.37144	6.50117	7.39495	9.93569	8.54719	8.99934	7.05746	7.64661	6.35953
PAN2	PAN2	poly(A) specific ribonuclease subunit PAN2	7.42334e-08	1.48587	0.00842613	1.48587	0.00210663	1.19775	0.000218894	1.60082	0.00382348	1.78314	0.0194064	1.42572	6.43634	7.02876	6.71162	8.06604	8.06665	8.01838	2.83467	2.72353	2.91754	4.40295	4.80988	4.36312	3.37461	3.04038	2.51875	4.83763	5.56511	5.44239	5.92346	4.4742	5.52697	7.85287	7.80549	6.92546
FBXO22	FBXO22	F-box protein 22	7.4659e-08	0.75787	0.018457	0.75787	0.159933	0.922533	0.00109587	0.705522	0.00274582	0.725637	0.000436493	0.6985	9.27855	9.35651	9.8828	8.19998	9.48357	8.6623	17.1812	16.4515	15.4052	11.8641	10.9216	11.8016	14.6118	16.5758	14.7577	11.1746	11.5797	10.5543	9.49705	9.2702	8.58995	6.5148	6.38665	6.19434
PELO	PELO	pelota mRNA surveillance and ribosome rescue factor	7.51003e-08	0.746416	0.0323894	0.746416	0.011324	0.83106	0.00157433	0.669545	0.00219651	0.671586	0.036569	0.830637	14.149	15.2136	14.9932	13.1147	12.155	11.6209	8.26755	8.26268	8.38099	6.06396	5.06152	5.59877	9.02877	9.2911	8.40402	5.47034	6.03925	6.46383	7.72058	7.63374	6.66147	6.34188	6.27798	5.65137
ZNF391	ZNF391	zinc finger protein 391	7.72528e-08	1.55013	0.000292104	1.55013	5.07993e-05	1.7478	0.000138755	1.88325	0.00198608	1.58569	0.129242	1.10625	3.19813	3.08896	3.23024	5.39263	5.85208	5.39892	1.8345	2.04671	1.8009	3.45748	3.69056	3.53946	2.8812	3.05159	3.31273	5.05216	5.19726	4.42268	2.68643	2.43478	2.65485	2.85688	3.08994	2.66311
EIF3C	EIF3C	eukaryotic translation initiation factor 3 subunit C	7.73286e-08	1.18415	0.0434268	1.18415	0.00271323	1.06703	5.50103e-06	1.16303	0.000405083	1.28068	0.0105953	1.23714	115.482	115.664	113.017	123.97	121.596	121.658	168.3	170.275	170.341	196.464	197.243	198.173	167.454	157.39	165.127	204.117	210.004	213.262	137.262	142.032	137.8	177.03	182.741	157.237
SLC24A1	SLC24A1	solute carrier family 24 member 1	7.86336e-08	1.63792	1.3181e-07	1.63792	0.0017492	1.33388	4.25946e-05	1.8805	0.00306444	1.93948	0.075753	1.47943	0.808524	0.764435	0.83177	1.1089	1.09216	1.00742	0.652621	0.642187	0.692593	1.26725	1.28123	1.18886	0.661988	0.837845	0.923603	1.48135	1.6448	1.53387	0.927781	0.822528	0.773485	1.57917	1.30414	0.928059
HSPA14	HSPA14	heat shock protein family A (Hsp70) member 14	7.86452e-08	0.690797	0.000193692	0.690797	0.00316271	0.855632	0.000336242	0.700294	0.000131044	0.521449	0.000734654	0.728824	8.00793	8.40472	8.47909	6.96667	6.98907	7.34193	7.30432	6.68149	6.68395	4.83032	4.73551	4.89758	8.50983	8.85971	8.99922	4.96788	4.47789	4.32446	10.8337	10.1022	10.4157	7.32699	7.50593	8.02466
KIF3C	KIF3C	kinesin family member 3C	7.90047e-08	1.33638	0.38488	1.33638	0.0402061	1.18618	0.0131297	1.26249	0.00116404	1.51932	0.00794973	1.4018	2.23831	1.98624	2.20892	2.38536	2.75586	2.49331	11.6948	13.687	13.547	16.6411	16.7182	15.6838	11.3843	11.3656	11.2693	15.8982	17.0118	18.9078	4.17356	4.3917	4.17362	5.96197	6.67163	5.29775
HS6ST1	HS6ST1	heparan sulfate 6-O-sulfotransferase 1	7.9471e-08	0.620198	0.501487	0.620198	0.000616373	0.661496	0.000193859	0.527272	0.00241304	0.513605	0.136839	0.825908	12.7788	12.8905	11.5278	8.53931	8.1413	7.90623	7.09469	7.37759	8.1993	3.88908	4.16016	3.88844	7.19867	6.86305	7.43839	3.0774	3.80546	4.25155	287.279	320.276	293.324	270.39	275.731	203.933
SLC39A3	SLC39A3	solute carrier family 39 member 3	8.08191e-08	0.646169	7.02984e-05	0.646169	0.000283401	0.700337	0.000428272	0.608775	0.00228371	0.500072	0.0537447	0.817688	11.7812	12.1136	11.579	8.54399	8.46359	7.84944	8.87717	9.65342	10.1301	6.09193	5.5823	5.75937	10.4585	8.44689	8.85941	4.5954	4.04354	5.26721	7.58238	7.02209	6.45215	5.99567	6.13741	5.10408
TPRG1L	TPRG1L	tumor protein p63 regulated 1 like	8.08569e-08	1.32134	0.00137596	1.32134	0.00108807	1.19473	0.0144032	1.30677	3.96434e-05	1.51825	0.0504619	1.28602	7.48099	7.3372	7.07686	8.4855	8.83788	8.83304	7.30771	7.00643	8.07594	9.02615	10.6729	9.57817	8.93278	9.0497	8.95957	13.2988	14.2125	13.4108	9.02208	12.0337	10.0217	13.9017	13.4427	12.3834
SUDS3	SUDS3	SDS3 homolog, SIN3A corepressor complex component	8.10453e-08	0.784411	3.08188e-07	0.784411	0.0100005	0.909566	7.3988e-05	0.737836	0.00296719	0.70926	0.0163638	0.795381	8.20345	8.11589	7.78464	7.36712	7.43256	7.12258	9.99073	9.38964	9.73695	7.1765	7.12885	7.17167	9.34724	9.72211	10.1402	6.77467	7.55515	6.42355	8.25204	8.15808	8.57734	7.37544	6.13154	6.42493
DHX30	DHX30	DExH-box helicase 30	8.2213e-08	0.759219	2.19778e-05	0.759219	0.00165566	0.794056	0.00444327	0.787528	0.0032869	0.680582	0.0691164	0.780674	31.9061	32.9972	31.7827	25.8932	26.6788	24.252	25.1342	27.4794	28.3214	22.0482	21.0842	20.5519	33.0361	31.7035	30.6724	20.0258	20.8935	24.2036	35.4853	36.0044	33.6718	29.6677	30.6692	22.4954
PIP4P1	PIP4P1	phosphatidylinositol-4,5-bisphosphate 4-phosphatase 1	8.24249e-08	1.26032	0.00244548	1.26032	0.0136601	1.17826	0.0902638	1.13725	1.92895e-06	1.43783	0.00110384	1.30953	16.4028	15.1907	16.3197	18.4896	19.9416	18.0404	15.419	16.0815	18.6493	18.8197	19.0992	18.923	21.0032	20.7026	20.4724	29.9881	29.5425	29.8678	15.7329	16.5199	15.3551	20.5473	21.7435	20.0599
LTV1	LTV1	LTV1 ribosome biogenesis factor	8.25066e-08	0.598207	0.000459204	0.598207	0.0207859	0.893348	0.000101852	0.545843	4.28417e-05	0.503837	0.00474711	0.521226	40.4049	42.0411	43.9338	38.9265	36.5313	37.4162	27.3584	26.5322	26.6237	14.5856	13.7479	15.6739	38.2588	36.8229	37.4837	19.0935	19.9299	17.7488	48.7203	43.7124	46.6388	23.556	20.2085	29.5466
HSPA5	HSPA5	heat shock protein family A (Hsp70) member 5	8.35585e-08	0.807061	0.0006428	0.807061	0.100868	0.925979	7.94523e-06	0.73701	0.000737251	0.766269	0.0161345	0.81128	200.827	184.2	179.51	169.713	176.391	176.123	158.73	159.431	155.215	115.207	117.666	116	166.846	168.724	177.695	129.713	136.441	127.168	181.376	194.324	195.832	169.208	149.627	145.569
SEPSECS	SEPSECS	Sep (O-phosphoserine) tRNA:Sec (selenocysteine) tRNA synthase	8.36836e-08	1.98865	1.42549e-05	1.98865	0.001079	1.81281	0.00125499	2.13851	0.00269602	2.99379	0.00754169	1.34756	2.60227	2.9396	3.28003	5.07715	5.45107	5.40101	1.96783	1.76877	1.44888	3.62525	3.52384	3.86069	1.10347	1.67495	1.34997	4.75604	4.32095	3.2578	3.25715	3.12646	3.18561	4.18417	3.94597	4.80801
ZNF688	ZNF688	zinc finger protein 688	8.37455e-08	1.75303	0.000361347	1.75303	0.00149763	1.34334	0.000450506	1.96743	0.0106351	2.01179	0.029519	1.77619	2.17492	2.18233	1.96353	2.90766	2.82283	2.75253	2.95732	3.39949	3.66626	6.58033	6.65561	6.40909	2.97677	2.81208	1.86523	5.00573	4.64645	5.46598	1.9118	2.25635	1.36994	2.84297	3.84779	3.02715
ZKSCAN8	ZKSCAN8	zinc finger with KRAB and SCAN domains 8	8.38212e-08	1.34793	0.0318356	1.34793	0.00066492	1.44611	0.0130818	1.31037	0.00154993	1.51957	0.0985843	1.14645	4.77103	4.50607	4.82256	6.3999	6.8525	7.14939	5.94881	5.02837	5.30848	7.0387	6.65325	7.6293	4.32851	4.53342	4.62762	7.50707	6.72913	6.30738	9.82454	10.786	11.3092	12.4017	11.1113	13.1047
TMEM138	TMEM138	transmembrane protein 138	8.42368e-08	0.642975	2.04666e-06	0.642975	0.00125645	0.677255	0.00375913	0.627471	0.0113049	0.534918	0.0420691	0.751871	6.18546	5.43327	6.09755	3.94939	4.18788	3.84875	4.56989	4.39018	4.49992	2.75698	3.24102	2.49609	5.27646	5.17569	5.46166	2.14974	3.36606	3.15491	4.9091	4.48162	4.14471	3.536	3.80638	2.87962
PYCR2	PYCR2	pyrroline-5-carboxylate reductase 2	8.47419e-08	0.766408	0.00101341	0.766408	0.00100929	0.838698	0.00698084	0.70727	0.00135993	0.680237	0.0174652	0.855044	47.3473	50.3183	48.5036	41.0665	41.4537	40.0464	38.546	43.8903	46.6987	29.122	32.7164	29.3372	38.1883	36.248	34.2355	23.339	24.1912	26.42	36.4412	36.6611	32.9876	30.8781	30.7998	28.9678
RNF20	RNF20	ring finger protein 20	8.61343e-08	1.18491	0.0357449	1.18491	0.00845194	1.07482	0.00303766	1.20628	0.0102395	1.27288	0.000235804	1.19446	10.9448	10.4386	10.708	11.51	11.6071	11.3702	11.9726	12.3911	11.9006	13.9533	14.5287	15.2864	11.59	11.705	11.962	15.0096	16.337	13.6485	15.9498	16.649	16.5849	19.7101	19.575	19.4527
ZNF649	ZNF649	zinc finger protein 649	8.65344e-08	0.6816	0.308042	0.6816	0.00743186	0.767576	0.000221947	0.644516	0.0201528	0.592509	0.0151677	0.736322	6.48848	6.56157	7.3105	5.49036	5.28484	4.85103	0.773826	0.820693	0.761585	0.533013	0.493629	0.492157	1.34901	1.31464	1.39004	0.701511	1.05697	0.691574	2.84177	3.14066	2.71176	2.33213	2.1866	1.89471
FABP5	FABP5	fatty acid binding protein 5	8.65551e-08	0.684496	0.193128	0.684496	0.000565112	0.700232	0.0139688	0.796079	0.00106717	0.598562	0.0427802	0.657925	14.0972	14.0397	15.6087	10.3474	10.0464	10.2033	55.7407	53.7115	47.6994	41.8191	39.5603	43.5497	64.5126	70.783	65.5589	41.2151	43.1465	36.1018	18.8803	17.9163	17.5428	9.86507	10.9102	15.7019
SUN2	SUN2	Sad1 and UNC84 domain containing 2	8.74983e-08	1.45518	0.164199	1.45518	0.000284232	1.3616	0.0112515	1.31255	0.000523713	1.67975	0.0545626	1.49368	3.54015	3.58149	3.79392	4.84313	4.92584	5.08991	11.8021	13.0029	14.216	17.4613	17.589	16.0621	10.9323	10.6936	10.8631	17.3206	17.2685	20.1234	3.74218	3.87469	3.23066	6.10258	6.26168	4.08524
UBXN6	UBXN6	UBX domain protein 6	8.75261e-08	1.38519	0.017023	1.38519	0.0370281	1.13542	0.00326134	1.4213	0.00109079	1.55374	0.0104541	1.46828	14.7724	15.1763	15.0334	18.3071	16.9323	15.9152	21.8735	23.7484	26.265	33.8478	35.0915	32.9802	23.242	24.8641	22.014	35.3371	34.4968	39.144	14.9571	15.0474	11.695	20.8652	20.2012	19.767
SWAP70	SWAP70	switching B cell complex subunit SWAP70	8.8007e-08	1.38488	0.145897	1.38488	0.000428325	1.27023	0.00059107	1.35427	0.000153435	1.77457	0.0351557	1.20494	21.868	22.6194	22.4602	27.2505	29.0191	28.7933	9.97924	9.79435	9.27656	12.9671	12.7107	13.6635	7.22376	7.45119	7.54233	13.7462	13.5769	12.156	27.1782	27.9987	30.9473	33.8267	32.3645	37.6313
NPLOC4	NPLOC4	NPL4 homolog, ubiquitin recognition factor	8.86063e-08	0.754796	0.000783589	0.754796	0.0296453	0.826248	0.00139697	0.733562	0.000622357	0.686295	0.0720365	0.780299	33.0166	29.7969	29.9215	23.7483	27.8661	25.0905	25.8552	27.4429	29.5216	20.0029	20.564	20.1013	30.6939	28.9594	32.1599	20.2417	20.7889	21.959	20.8108	21.9149	20.267	16.9462	19.0764	13.584
RFX1	RFX1	regulatory factor X1	8.87955e-08	1.66783	2.43381e-07	1.66783	0.00109835	1.25779	0.00287275	1.71476	0.002035	2.08319	0.0191287	1.72215	3.88518	3.62553	3.86053	4.82935	4.85479	4.61522	2.6154	3.38095	3.14805	5.34082	5.38714	4.87827	3.46703	3.08787	2.96405	5.92679	6.11804	7.91138	4.05677	4.37893	3.3473	7.0271	8.04554	5.37182
LRR1	LRR1	leucine rich repeat protein 1	9.00914e-08	0.668667	1.29124e-05	0.668667	0.0303285	0.889905	0.00332091	0.678092	0.000723942	0.58416	0.000871755	0.567122	11.3464	11.6788	11.7766	10.3063	10.9499	9.74519	13.344	11.9546	10.8479	8.1595	7.90333	8.36677	11.2509	12.0109	12.1595	7.37877	6.22265	7.1337	10.5585	9.88671	9.98948	5.54213	5.30506	6.46935
ZFP90	ZFP90	ZFP90 zinc finger protein	9.10452e-08	1.39179	0.0566955	1.39179	0.00306909	1.33899	0.00191713	1.34567	0.000139632	1.75574	0.0551644	1.18608	4.45801	4.77483	4.14215	5.73459	6.13188	6.01948	11.6425	12.145	12.2002	16.5712	14.9707	16.9447	8.44841	8.91275	9.07281	15.7521	16.1875	14.5009	9.28216	8.82123	9.19666	11.2786	9.55271	11.6621
MIEF2	MIEF2	mitochondrial elongation factor 2	9.1966e-08	1.91092	9.33368e-08	1.91092	0.000880998	1.55622	0.00490265	1.86928	0.000514675	2.65608	0.0723218	1.72577	2.49187	2.33281	2.17311	3.41257	3.72846	3.74185	2.43393	2.4261	3.29548	4.9643	5.46753	4.68283	2.05287	1.71912	1.61784	4.2688	4.7155	5.31485	2.41078	2.89477	2.17691	4.91612	5.60491	2.83382
PSMG3	PSMG3	proteasome assembly chaperone 3	9.27752e-08	0.686594	1.12065e-07	0.686594	0.0064703	0.768655	0.00140116	0.706147	0.0011933	0.537715	0.0352944	0.761416	27.2924	28.6911	29.4621	23.9226	21.2088	20.6501	25.43	27.2896	28.8262	18.2488	19.8243	19.4709	36.3527	35.9694	30.0691	18.918	19.2715	16.7671	28.3126	23.3277	23.5427	18.922	17.1622	21.1366
ABRAXAS1	ABRAXAS1	abraxas 1, BRCA1 A complex subunit	9.35946e-08	1.71543	0.00114528	1.71543	0.00324072	1.57987	0.00747605	1.74802	0.000683159	2.4097	0.0138471	1.30125	5.35342	5.72125	6.68371	8.93675	9.13586	9.88719	2.9165	2.20618	2.2705	3.93993	4.0503	4.88982	2.53543	2.53014	2.58207	7.37703	5.49462	5.71788	3.74457	3.55165	3.75674	4.53122	4.49447	5.40547
KDM6A	KDM6A	lysine demethylase 6A	9.36187e-08	1.99765	0.332207	1.99765	0.000470379	1.45404	0.000498879	2.30873	0.00504842	2.99106	5.18809e-05	1.58599	6.25582	5.86447	5.97936	8.41271	9.3	8.61948	0.261032	0.331925	0.273376	0.645038	0.709601	0.636814	0.308645	0.343986	0.570646	1.29565	1.08858	1.14945	17.3145	16.9204	17.9169	28.6035	26.8949	27.2205
ORAI3	ORAI3	ORAI calcium release-activated calcium modulator 3	9.42326e-08	2.12707	0.000179098	2.12707	0.0556628	1.40894	0.00015987	2.40316	1.4202e-05	3.45081	0.0161244	1.75199	11.5637	9.86986	7.91363	14.066	14.9732	11.9944	14.3049	16.5042	17.6913	38.7526	37.9345	39.4324	10.8848	11.0237	11.7843	36.3338	38.1442	41.9253	9.27952	9.73472	8.10454	17.8272	18.0994	12.2017
SLC25A22	SLC25A22	solute carrier family 25 member 22	9.42481e-08	0.63767	0.00185317	0.63767	0.000747576	0.656284	0.00660748	0.651734	0.000617394	0.491016	0.103427	0.787272	27.1703	30.6433	30.5661	19.5157	19.9191	18.5052	13.2338	15.3193	15.5376	10.5424	9.78329	8.45462	24.2636	21.7735	20.566	10.5158	10.1115	12.0966	27.4838	24.4207	20.4619	17.843	21.8615	17.1793
SLC25A17	SLC25A17	solute carrier family 25 member 17	9.43023e-08	0.817449	0.566096	0.817449	0.0162383	0.921475	0.000898593	0.799425	0.0191429	0.795219	0.00178068	0.762246	19.8481	19.4102	18.7427	18.1666	17.8379	17.4347	58.8847	56.3878	55.5825	43.897	46.0797	46.6136	55.6184	55.3703	58.4427	45.94	48.9623	40.2375	8.57175	8.55549	7.71925	6.18649	6.45072	6.28237
SMOX	SMOX	spermine oxidase	9.44684e-08	1.48499	0.606811	1.48499	0.182912	1.19174	0.00166602	1.58095	0.00026386	1.80097	0.00177234	1.43313	2.67094	3.03457	3.22451	4.26105	3.16012	3.28515	94.6493	106.199	115.056	169.867	169.45	158.764	120.543	115.242	107.448	200.417	197.19	220.622	4.81548	4.37493	4.37936	6.06522	6.50167	6.88659
TRMT61B	TRMT61B	tRNA methyltransferase 61B	9.61523e-08	0.725246	0.00481843	0.725246	0.0703443	0.851125	0.00527826	0.710076	6.42727e-05	0.701019	0.0136848	0.653002	6.01223	6.50428	7.25759	5.30609	5.49466	6.00194	7.16705	7.16621	6.68598	5.39746	5.11921	4.44955	7.83145	7.92203	8.01304	5.59318	5.71867	5.35442	5.18376	3.76265	4.99135	2.96868	2.99007	3.05389
SIK3	SIK3	SIK family kinase 3	9.61976e-08	1.21252	0.198463	1.21252	0.0089608	1.18878	0.017238	1.24111	0.0063617	1.1882	0.034091	1.23299	5.36363	4.81511	5.25001	6.16136	6.2376	5.92695	3.59437	4.01286	4.24575	5.11063	4.68065	4.89422	4.97349	4.69752	4.58662	5.39974	5.81444	5.72537	9.29059	9.89679	9.64172	12.5495	12.6943	10.4311
CIR1	CIR1	corepressor interacting with RBPJ, 1	9.67781e-08	1.57764	0.00139078	1.57764	0.0631289	1.20606	0.000107912	1.62003	0.00128087	1.94307	0.0158687	1.63173	9.51491	10.28	10.087	13.546	10.6435	12.0054	7.01187	7.19787	7.34392	12.1779	11.0363	11.7258	6.55634	7.20721	6.2698	13.5481	14.2418	11.2642	14.1582	12.9387	14.4853	21.6345	18.921	28.163
MTMR14	MTMR14	myotubularin related protein 14	9.72206e-08	1.53664	5.6235e-07	1.53664	0.0446294	1.16804	0.00025036	1.76462	0.000160943	1.93276	0.00805835	1.39959	11.1767	10.163	10.5245	12.6632	13.255	11.3495	8.17659	8.6175	8.92864	16.3233	14.6374	14.4684	9.69735	8.80047	8.7086	16.4542	17.6737	18.4517	13.112	11.2718	11.8456	17.6862	17.8584	15.1966
TTC13	TTC13	tetratricopeptide repeat domain 13	9.74406e-08	0.755031	0.0387652	0.755031	0.0175263	0.866688	0.000569336	0.649258	0.00186698	0.702681	0.0195796	0.821906	3.78867	3.47514	3.77532	3.31666	3.19025	3.05826	2.94409	3.05779	2.92594	2.06882	1.79482	1.94148	2.41566	2.43513	2.14971	1.58488	1.72591	1.60397	4.80568	4.28237	4.4792	4.01859	3.59076	3.54685
LSG1	LSG1	large 60S subunit nuclear export GTPase 1	9.76634e-08	0.774805	2.83238e-05	0.774805	0.0118201	0.83521	0.00492978	0.772981	0.000219608	0.653609	0.0255188	0.854058	19.7091	17.9696	18.0463	15.3062	16.3497	14.8802	17.9185	18.6706	20.1396	15.4633	13.9392	14.437	19.9411	18.4646	18.4319	11.9431	12.846	12.3517	22.3106	19.9727	21.8767	19.227	18.2273	17.3286
KLHDC3	KLHDC3	kelch domain containing 3	9.82788e-08	1.35784	0.0777849	1.35784	0.00203901	1.17562	0.00629077	1.29964	0.00116363	1.65019	0.00917751	1.34827	43.4372	42.8731	40.5197	50.2134	49.8855	48.9457	19.1123	22.6599	21.3381	27.3301	27.3404	27.1487	16.2477	16.2255	14.4454	23.5039	26.7376	27.2307	41.6946	42.5997	36.8109	56.8867	56.6314	49.7419
DDX56	DDX56	DEAD-box helicase 56	9.88351e-08	0.792253	0.000324397	0.792253	0.000774302	0.783797	0.00777073	0.855422	0.000421906	0.698447	0.0862124	0.841276	39.0597	41.6689	40.4332	32.8488	30.9698	31.1483	29.7983	31.4357	31.7024	26.127	27.8019	25.5907	42.1208	41.651	38.4508	27.5168	28.6799	29.1241	47.3483	40.5846	40.1175	35.9545	39.2641	32.5138
RNMT	RNMT	RNA guanine-7 methyltransferase	9.90876e-08	1.42764	0.000155814	1.42764	5.96629e-05	1.63862	0.0932915	1.09958	0.000205039	1.69615	0.000565162	1.35929	10.6763	10.6058	10.2789	16.8945	16.7233	18.1253	9.78553	8.63353	8.79108	9.65061	9.94216	10.2909	7.23403	7.93219	7.97625	13.5393	13.2675	12.4331	11.1666	11.2211	11.6479	15.7994	14.5895	15.9023
APH1B	APH1B	aph-1 homolog B, gamma-secretase subunit	1.01494e-07	1.39112	0.208769	1.39112	0.0211641	1.30982	0.00171473	1.39391	0.000307178	1.56329	0.100293	1.31212	14.131	11.7153	11.9609	15.1417	16.7947	17.4978	3.34884	3.52067	3.61845	5.25704	4.70515	4.67129	3.06683	2.90494	3.03297	4.71468	4.96657	4.40863	2.55176	3.21284	2.92507	4.24817	4.18747	3.04531
KAT5	KAT5	lysine acetyltransferase 5	1.02804e-07	1.3073	0.0518186	1.3073	0.064505	1.10075	0.000348284	1.38451	0.000169728	1.54779	0.000918033	1.23823	20.1266	20.9441	20.7896	23.7039	21.1351	23.3304	11.8578	12.0613	11.8429	16.3989	17.3782	15.7733	14.3808	15.8358	14.743	22.5657	23.3054	23.6722	30.1096	28.33	27.8265	35.556	35.8726	35.3302
SRRM1	SRRM1	serine and arginine repetitive matrix 1	1.03277e-07	0.809254	4.02564e-05	0.809254	0.0496017	0.825867	0.000314136	0.767209	0.00244153	0.763944	0.0521029	0.88604	21.8436	18.9044	17.8719	15.8419	17.1541	15.2972	22.0119	21.6936	21.6947	16.4665	17.4767	16.2564	22.2093	23.622	24.46	18.7816	17.8559	17.0601	23.1691	22.534	24.1538	19.606	22.2854	20.0763
TRIM66	TRIM66	tripartite motif containing 66	1.03645e-07	1.74676	3.24887e-07	1.74676	0.0368748	1.36852	0.00272316	2.21243	0.000488349	2.10052	0.0237434	1.46382	0.652548	0.738436	0.682502	1.0994	0.792648	0.967259	0.693396	0.602056	0.906809	1.61628	1.58847	1.59679	0.654892	0.75211	0.594442	1.42586	1.42441	1.33606	0.801324	0.76527	0.625977	1.23557	1.00893	0.965861
SSU72	SSU72	SSU72 homolog, RNA polymerase II CTD phosphatase	1.043e-07	0.890911	0.327577	0.890911	0.0500987	0.912381	0.00193015	0.867533	0.000832904	0.86592	0.0734279	0.919175	81.3804	80.5644	85.9276	71.9095	78.7594	75.5511	78.6476	76.4005	74.4252	64.9443	67.5433	66.5645	77.5664	77.268	78.1281	69.2182	66.9453	65.6107	41.1232	41.675	42.5837	35.9742	39.2429	40.1464
MESD	MESD	mesoderm development LRP chaperone	1.04484e-07	0.856314	0.115681	0.856314	0.135135	0.923556	0.00492144	0.839386	0.000405148	0.817757	0.0131383	0.84817	17.3347	15.3208	16.0843	14.3308	15.4528	15.1954	12.1658	11.4864	11.2609	9.63136	9.50081	10.1703	10.7059	10.7279	10.9214	8.74362	9.11934	8.60276	16.7186	16.4226	18.436	14.72	14.825	14.153
C22orf46	C22orf46	CTA-216E10.6	1.04821e-07	1.48539	0.0129315	1.48539	0.0785084	1.15102	0.00121938	1.61185	0.000137276	1.71684	0.0176249	1.52835	5.87134	6.61417	6.10449	7.84917	6.79508	6.77786	2.54101	2.758	3.10331	4.45424	4.48809	4.55572	2.49407	2.45163	2.26512	3.94039	4.25603	4.17924	2.26177	2.66787	2.11307	3.88415	3.88345	3.01776
LMBR1L	LMBR1L	limb development membrane protein 1 like	1.0484e-07	1.60399	0.0397082	1.60399	0.016864	1.25201	0.0198441	1.41052	0.00031555	2.07701	0.00212982	1.8046	3.15264	2.68628	3.13579	3.86774	3.75827	3.58551	2.44306	2.42726	2.67467	4.01386	3.00443	3.69094	1.50792	1.60631	1.374	2.84134	3.23972	3.2395	7.07647	5.79344	5.36757	10.622	10.8977	11.172
RPA2	RPA2	replication protein A2	1.05385e-07	0.826281	0.282898	0.826281	0.00407838	0.888959	0.000263702	0.763867	0.00027174	0.765268	0.106614	0.897013	55.381	56.8899	57.6588	51.9651	49.7405	49.3726	28.8013	28.7751	28.0557	21.2883	21.4383	22.7075	24.0186	24.9637	23.3733	18.3606	18.8528	18.145	54.0447	50.7674	48.3569	45.6632	42.6324	49.1913
CEP57	CEP57	centrosomal protein 57	1.06348e-07	1.54771	7.28765e-06	1.54771	0.000317703	1.45113	0.00256451	1.49115	0.000703821	2.0437	0.0965678	1.29752	7.82234	7.75905	8.30707	11.1315	11.4593	12.0782	6.87071	6.35125	6.06518	9.67653	8.7817	10.327	5.06387	5.5933	5.30407	12.1982	10.9796	9.57472	8.82643	9.06533	9.52798	11.3398	9.909	14.8209
VMAC	VMAC	vimentin type intermediate filament associated coiled-coil protein	1.08119e-07	2.90665	1.08734e-05	2.90665	0.0143197	1.70538	0.00362439	3.05177	2.07262e-05	6.29569	0.00565861	2.1785	0.985469	0.977583	0.969159	1.29345	1.96563	1.82138	0.698607	0.760013	1.18464	3.06021	2.48883	2.34718	0.321553	0.341214	0.265816	2.00286	1.97219	1.84242	1.46667	1.18337	1.36747	3.15351	3.45013	2.25538
NPHP3	NPHP3	nephrocystin 3	1.08843e-07	1.35359	0.131222	1.35359	0.00333656	1.35211	0.00229277	1.46206	0.00625918	1.47456	0.117699	1.15161	3.45384	3.11739	3.13338	4.43474	4.08801	4.59999	2.12758	2.05807	2.4592	3.25138	3.19561	3.239	2.71225	2.73348	2.40767	4.21897	3.95712	3.42803	7.82256	7.33329	8.77872	9.62883	8.32921	9.58999
LAMB1	LAMB1	laminin subunit beta 1	1.09046e-07	1.29855	0.606765	1.29855	0.00882264	1.41359	0.0589859	1.09109	0.000149795	1.33815	0.00173854	1.37766	0.694352	0.754289	0.615138	1.02512	0.994211	0.892902	10.0599	9.95161	9.64319	10.9788	10.1555	11.2468	13.9973	13.9772	13.8989	18.795	19.2892	17.9724	8.27483	8.72056	7.75658	11.8964	11.3366	10.8519
MON1A	MON1A	MON1 homolog A, secretory trafficking associated	1.09239e-07	0.578468	1.69334e-06	0.578468	0.0207205	0.728595	0.00112218	0.518384	0.000861781	0.424779	0.0319626	0.697938	4.60391	6.01356	5.22413	3.77731	3.61461	4.09718	5.67933	6.11457	6.24833	3.60535	2.90875	2.88222	7.30493	6.28333	7.3144	2.73299	2.7109	3.47319	4.1318	4.0798	3.50688	2.73524	3.21229	2.2874
SCRN1	SCRN1	secernin 1	1.09249e-07	1.20429	0.133407	1.20429	0.016703	1.12746	0.00502377	1.20929	0.000965315	1.36441	0.00285369	1.1307	43.7072	41.0093	40.2189	45.4236	48.0968	47.2899	26.8076	26.3768	25.7191	30.4028	31.2833	33.8147	18.2197	17.5545	18.5134	24.5537	26.1594	23.4155	23.223	23.4813	22.7933	26.5044	26.7512	25.3415
SLC35C2	SLC35C2	solute carrier family 35 member C2	1.10195e-07	1.37074	0.0119388	1.37074	0.00115273	1.15898	0.0066955	1.40949	0.000818193	1.52569	0.0278664	1.41651	4.21677	4.10269	4.32659	4.95025	4.90241	4.80155	5.6324	6.45846	6.95056	9.24575	9.0127	8.49627	6.74795	6.70315	6.64464	9.53796	10.0269	11.1608	4.70036	3.93106	4.00388	6.53053	6.43045	5.00715
ETV1	ETV1	ETS variant transcription factor 1	1.10625e-07	2.17705	0.00833456	2.17705	0.000544027	1.8049	0.00771904	2.20191	0.0001613	3.85755	0.000790072	1.46524	1.40468	1.43158	1.59344	2.4712	2.87247	2.65413	0.702856	0.699032	0.646695	1.29211	1.27665	2.05631	0.262527	0.220019	0.275226	0.869266	0.948767	1.10649	1.81759	1.86372	1.68395	2.76163	2.59312	2.50578
MRPS26	MRPS26	mitochondrial ribosomal protein S26	1.11234e-07	0.73578	7.79506e-07	0.73578	0.0200024	0.748278	0.00532919	0.749728	0.000769184	0.639129	0.0801605	0.817406	43.5778	51.9053	50.7737	39.729	32.9307	36.7787	49.9849	56.5102	56.957	43.2674	38.9886	40.1907	56.0923	57.7412	49.6021	35.6952	34.1319	34.4258	62.3021	55.5082	48.8261	43.0903	42.8422	49.9544
TMEM42	TMEM42	transmembrane protein 42	1.11378e-07	1.57225	0.00290195	1.57225	0.139236	1.23542	0.000883861	1.65179	0.0016045	1.82878	0.0134431	1.6374	4.22494	5.04533	6.01656	6.82335	6.22973	5.68898	7.67145	7.67023	8.37895	14.302	12.7869	12.15	7.48219	7.98216	6.27972	13.9787	12.4196	13.2129	12.1319	8.74428	8.44027	16.0497	15.2498	16.06
MED27	MED27	mediator complex subunit 27	1.1211e-07	0.634493	0.00256075	0.634493	0.0186763	0.829446	0.000244879	0.527864	0.000150033	0.519431	0.032842	0.712638	4.69027	4.18994	4.10346	3.41146	3.72219	3.62397	2.9495	2.59524	2.79028	1.56823	1.38838	1.44285	3.17987	3.15916	2.86495	1.69383	1.56719	1.51946	4.32527	4.51429	3.78331	3.23335	3.31824	2.49185
C19orf54	C19orf54	chromosome 19 open reading frame 54	1.12539e-07	1.66092	0.00192073	1.66092	0.00791165	1.22128	0.000981715	2.00167	0.000238837	2.08143	0.0244821	1.49564	4.99232	4.57693	5.01048	6.08742	6.10728	5.60949	1.90526	2.18481	2.41372	4.19796	4.68828	4.09428	3.01992	2.8839	2.75135	5.47971	6.00257	6.56916	6.32011	6.46585	4.70743	8.3035	9.56	8.10774
LOC100130370	LOC100130370	uncharacterized LOC100130370	1.13979e-07	2.49731	0.103427	2.49731	0.0377536	1.83896	0.000673258	2.74603	0.000230474	4.07302	0.0708882	1.89103	4.39094	6.82108	6.69429	13.7101	8.50346	10.6954	0.522793	0.525833	0.716456	1.66025	1.5662	1.56843	0.517367	0.540677	0.410661	2.28715	1.83441	1.85004	0.272468	0.16432	0.130061	0.434055	0.342418	0.264937
CRBN	CRBN	cereblon	1.15315e-07	1.61232	0.00761326	1.61232	0.000957961	1.36667	0.0044043	1.74316	0.0020698	2.0755	0.0478366	1.36671	4.4646	4.8237	4.61615	6.59394	5.99995	6.41416	2.78742	2.36766	2.38153	3.72903	4.64098	4.81044	3.26588	3.75895	2.94429	7.64799	7.10124	5.95029	8.15955	7.32125	7.69537	9.92165	9.11833	12.9721
C7orf26	C7orf26	chromosome 7 open reading frame 26	1.15494e-07	0.719069	0.000186953	0.719069	0.00507157	0.759508	0.00933647	0.669895	0.00189614	0.661901	0.098962	0.793871	9.82509	9.33707	8.89121	7.33985	7.4305	6.55234	7.10301	8.37437	8.4795	5.91312	5.39663	4.75169	11.8494	10.5814	10.9348	6.90121	7.17013	8.03484	12.2245	10.5603	9.81549	8.17042	10.1644	7.63379
SLC2A12	SLC2A12	solute carrier family 2 member 12	1.15555e-07	2.30732	0.0503715	2.30732	0.00050128	2.03836	0.000480029	2.43356	0.00369868	3.9602	0.000701317	1.44274	0.418245	0.348993	0.403953	0.733113	0.842746	0.808258	0.176307	0.196692	0.217357	0.43389	0.469189	0.533621	0.168347	0.21864	0.103248	0.648523	0.655694	0.555064	2.35367	2.44903	2.49434	3.56388	3.69143	3.28206
DDX24	DDX24	DEAD-box helicase 24	1.16154e-07	0.72181	0.00393127	0.72181	0.00152351	0.836069	1.69264e-05	0.633658	0.000166575	0.601351	0.0411369	0.852052	50.3392	46.6728	47.4653	40.0475	40.5385	40.1445	39.2666	37.8928	38.6557	23.729	24.6655	25.0028	39.9915	38.6509	40.2959	22.2536	24.9476	24.3971	53.741	55.6037	55.6034	48.2973	50.3413	42.2729
ACACB	ACACB	acetyl-CoA carboxylase beta	1.17018e-07	1.5036	0.0123702	1.5036	0.0915039	1.1144	0.00670498	1.6634	0.000607602	1.5931	0.000231161	1.7308	1.50397	1.72569	1.6306	1.90122	1.72541	1.78543	2.41699	3.01314	3.25715	4.40441	5.05654	4.90207	1.95347	2.0137	1.85121	2.88038	3.08273	3.31588	2.95316	3.0499	2.82512	5.10818	5.42386	4.76188
TRMT10C	TRMT10C	tRNA methyltransferase 10C, mitochondrial RNase P subunit	1.1762e-07	0.634535	2.93662e-05	0.634535	0.0152334	0.780753	0.0058386	0.618816	0.0230517	0.614581	0.004947	0.54597	14.9142	16.4887	16.4648	11.5166	12.2145	13.6989	17.7345	14.9323	13.4474	9.2316	8.9674	10.1935	21.7836	24.9345	25.1748	17.4206	15.9124	11.4508	19.7137	19.848	25.8803	11.5734	10.7729	13.218
DCTPP1	DCTPP1	dCTP pyrophosphatase 1	1.17924e-07	0.720826	0.063128	0.720826	0.00831804	0.818357	0.00200378	0.797196	8.93819e-05	0.5697	0.0144951	0.726387	97.0469	106.628	99.3866	78.3103	86.9136	82.8133	98.6947	101.164	108.997	83.7159	81.315	80.9933	90.3999	88.3734	81.8097	48.4391	48.6814	51.2479	45.4151	42.9343	38.3214	32.789	32.1113	27.1995
KIF5A	KIF5A	kinesin family member 5A	1.1826e-07	1.59249	0.00128008	1.59249	0.0224873	1.16947	0.000151589	1.81109	0.000581958	1.92294	0.0235055	1.57911	4.85449	5.32514	4.97281	6.30856	5.7157	5.70224	4.17571	3.89429	4.47886	7.45274	7.7647	7.47664	3.86862	4.09181	3.31378	7.21195	6.95432	7.43684	2.8789	2.2875	1.91587	3.34756	3.73061	3.97816
ZNF701	ZNF701	zinc finger protein 701	1.20601e-07	1.38696	0.00331188	1.38696	0.00577095	1.27791	0.0225328	1.29549	0.00072526	1.64831	0.0376716	1.35608	1.48045	1.4133	1.6438	1.89933	1.92831	1.95973	1.81269	1.47727	1.52987	2.06302	2.20308	1.95978	1.97628	2.02698	2.10214	3.48418	3.56596	3.0353	1.42735	1.11705	1.19966	1.90599	1.50846	1.65908
TBC1D15	TBC1D15	TBC1 domain family member 15	1.20781e-07	1.51166	0.0848279	1.51166	0.000325942	1.46467	0.00986678	1.40029	0.00155186	1.93634	0.0726852	1.31485	4.08847	3.92146	4.07342	5.57824	6.19275	5.94032	16.4461	14.1601	13.6302	19.8462	19.5142	22.5037	8.54334	9.18468	9.1957	18.8018	18.9246	14.7229	5.32223	4.70779	5.24226	6.26029	5.79669	8.2277
PMPCA	PMPCA	peptidase, mitochondrial processing alpha subunit	1.21167e-07	0.866145	0.0353598	0.866145	0.0323479	0.915149	0.0124797	0.879511	0.000583568	0.811337	0.0267767	0.861843	38.6482	41.889	40.6133	37.4816	37.4681	35.8835	26.137	28.3723	28.553	24.5026	24.5789	23.9194	34.9088	34.8006	33.2737	28.2412	27.0578	28.2522	32.5264	32.2367	28.821	27.4119	25.8249	27.3278
HNRNPUL1	HNRNPUL1	heterogeneous nuclear ribonucleoprotein U like 1	1.22752e-07	1.23726	0.000420986	1.23726	0.0815967	1.09102	1.17814e-05	1.27046	0.00181126	1.38088	0.0136287	1.22431	74.824	68.5864	67.6042	75.7514	79.7565	74.575	58.9422	58.215	58.6098	74.2171	75.5966	73.504	50.6226	48.0039	50.8706	64.1301	68.9854	73.5758	67.5311	73.8845	68.0508	86.5967	90.5869	79.4315
ABCD4	ABCD4	ATP binding cassette subfamily D member 4	1.23216e-07	1.3778	0.131171	1.3778	0.0129941	1.11525	0.00477139	1.57813	0.00397981	1.43627	0.00129109	1.4256	14.6434	15.0892	14.5169	17.1987	16.2021	15.967	4.82832	5.65176	6.26576	8.93087	9.06257	8.30304	5.7987	5.69541	4.84192	7.74503	7.55798	8.09393	16.6122	14.5811	16.1284	21.9963	22.042	23.3455
NCS1	NCS1	neuronal calcium sensor 1	1.23221e-07	0.780814	0.244129	0.780814	0.00622653	0.806168	0.000127533	0.725314	0.0111758	0.833637	0.0594344	0.76254	16.6198	15.3722	14.8339	12.0384	13.0459	12.6431	23.5529	23.2763	24.8954	17.5747	17.145	17.2833	22.0578	20.5867	21.8579	17.2272	17.3893	19.1952	6.80356	7.62174	6.79706	5.7541	6.09971	4.45261
ALDH6A1	ALDH6A1	aldehyde dehydrogenase 6 family member A1	1.24018e-07	1.48399	0.0155914	1.48399	0.0255376	1.33049	0.00601767	1.66344	0.00988688	1.45944	0.0308287	1.50149	2.58589	2.34626	2.13434	2.78304	3.4193	3.20501	1.31692	1.24832	1.54706	2.224	2.03241	2.58982	2.8615	2.49401	2.89865	3.52651	4.40347	4.14103	3.3014	3.8427	3.76685	6.05963	6.16337	4.33124
VIPAS39	VIPAS39	VPS33B interacting protein, apical-basolateral polarity regulator, spe-39 homolog	1.24028e-07	1.54951	0.0004376	1.54951	0.0285827	1.23958	0.000875027	1.66318	4.83226e-05	2.06732	0.0210316	1.35254	4.47417	3.99551	3.67326	5.18876	5.10482	4.72194	4.94452	5.29566	5.17171	8.81677	7.69569	9.18201	3.58377	3.92029	3.68639	7.43215	8.15073	7.55394	7.63184	6.6635	6.51574	9.96252	10.0185	8.21431
WDR53	WDR53	WD repeat domain 53	1.25637e-07	0.709643	5.96078e-05	0.709643	0.0097333	0.732353	0.0159303	0.728629	0.028374	0.638223	0.000998473	0.744666	3.45642	3.62643	3.75122	2.99625	2.49976	2.46582	2.50259	2.64532	2.30835	1.84499	2.01182	1.59258	3.87171	3.41286	2.75909	1.81677	2.48172	2.1021	3.0597	3.01102	2.8204	2.23275	2.10777	2.27995
ZSCAN26	ZSCAN26	zinc finger and SCAN domain containing 26	1.25746e-07	1.49408	0.0100921	1.49408	0.0212407	1.45552	0.00211652	1.64881	0.0751781	1.40151	0.00941065	1.48153	2.09301	2.78806	2.813	3.82813	3.80596	3.47413	2.29334	2.04323	2.45246	3.72417	3.43105	4.03131	2.88	2.26635	1.89695	2.93223	3.73599	3.11141	5.31191	4.3565	5.14689	7.16825	6.66618	8.10544
FAM171B	FAM171B	family with sequence similarity 171 member B	1.26441e-07	1.26988	0.570254	1.26988	0.000512267	1.35201	0.0258389	1.30902	0.00804056	1.27348	0.071427	1.15379	19.2003	20.8613	20.3189	28.0854	26.8986	26.6243	2.30548	1.89854	1.79424	2.55393	2.56141	2.69282	3.64793	3.55377	3.27322	4.39392	4.75808	4.19186	15.3594	15.7587	15.3252	18.4638	15.954	19.3417
CTTNBP2NL	CTTNBP2NL	CTTNBP2 N-terminal like	1.26713e-07	1.35532	0.00337235	1.35532	0.00174729	1.19558	0.00219164	1.39976	0.000187967	1.67496	0.029269	1.20373	3.17433	3.18541	3.05913	3.86911	3.78274	3.61193	3.40709	3.31034	3.01594	4.30962	4.79476	4.51473	2.89479	2.89987	3.145	5.25034	4.94997	4.77354	4.92304	5.23098	5.78898	6.77204	6.1834	6.2096
IQCE	IQCE	IQ motif containing E	1.27675e-07	0.774445	0.183903	0.774445	0.00081133	0.741117	0.0431883	0.79969	0.00136345	0.750191	0.0889979	0.809064	11.8313	12.2683	11.4273	9.22098	8.65684	8.45831	5.65717	6.23038	6.75399	5.24096	5.25114	4.4236	7.79771	7.7314	7.52395	5.54885	5.5883	6.1759	3.54646	3.66568	3.04635	3.02767	2.91816	2.37388
DDX17	DDX17	DEAD-box helicase 17	1.28367e-07	0.790954	0.00260326	0.790954	0.0589427	0.843639	0.00122338	0.769657	0.00608846	0.709391	0.00492559	0.849699	107.55	118.7	117.751	106.072	87.2075	97.5757	99.324	91.2157	94.7602	74.5316	70.2127	74.7971	104.709	107.162	112.876	80.3452	82.7157	68.0357	75.5662	74.2701	76.9378	64.9182	61.0039	66.8891
BAG6	BAG6	BCL2 associated athanogene 6	1.28751e-07	1.29824	0.00114904	1.29824	0.00188667	1.17231	0.00061723	1.35936	0.00175694	1.44888	0.0903413	1.23031	57.1555	55.2867	54.0679	64.2551	66.9815	63.9565	44.1671	46.6773	49.2387	63.4496	63.1592	63.6276	49.4816	45.5867	48.6885	65.042	68.1948	75.3111	71.4623	76.5049	68.4591	93.1891	100	74.7945
MAP6D1	MAP6D1	MAP6 domain containing 1	1.29757e-07	0.568066	0.0578732	0.568066	0.00345427	0.637814	0.00198199	0.532609	0.0186101	0.527891	0.0627132	0.580694	5.5709	4.79377	5.20187	3.42238	3.57232	2.94825	1.13079	1.01386	0.877438	0.586146	0.501427	0.517114	1.71466	1.8946	2.38806	0.802277	1.13845	1.2495	3.87356	3.05184	3.04027	2.21079	2.4508	1.29888
PINX1	PINX1	PIN2 (TERF1) interacting telomerase inhibitor 1	1.31038e-07	0.63513	0.0014081	0.63513	0.0270027	0.763033	0.00773613	0.650738	9.46462e-05	0.454359	0.00226779	0.721277	18.7269	19.8025	20.7	17.4195	13.7373	14.2512	9.50272	10.5887	11.5274	6.16457	7.73601	6.70236	16.6981	19.1651	17.5108	7.73875	7.95025	8.54334	12.3318	11.5304	11.1115	8.38087	7.90398	8.94983
MAPKAP1	MAPKAP1	MAPK associated protein 1	1.31573e-07	0.78729	1.10288e-05	0.78729	0.102801	0.92856	0.0029851	0.7344	0.000234932	0.730492	0.00773437	0.771223	16.4304	16.4963	16.826	16.4781	15.0397	14.7332	22.8812	21.7979	23.0757	17.309	15.1694	17.3622	22.3675	22.0837	22.0556	16.2019	16.8975	15.5119	21.692	19.7757	18.1371	15.1903	15.5503	15.1089
NAB2	NAB2	NGFI-A binding protein 2	1.31731e-07	1.55227	0.00248212	1.55227	2.86947e-05	1.56247	0.0219296	1.22364	0.000236671	2.15543	0.00787383	1.40887	21.5445	20.6305	22.0244	33.5184	33.8569	32.9044	18.583	19.9607	22.4506	24.6675	25.0907	24.6511	15.048	13.6503	12.8228	30.347	27.5548	31.5426	36.9597	36.4721	32.6201	51.5036	53.6899	44.4697
TMEM136	TLCD5	TLC domain containing 5	1.32143e-07	1.39371	0.194776	1.39371	0.000564477	1.39753	0.00575747	1.51284	0.0172146	1.49392	0.0718895	1.19458	4.10704	4.16556	3.89316	5.81992	5.81347	5.37331	1.53078	1.38324	1.77435	2.23168	2.41747	2.41121	1.61627	1.49151	1.36838	2.01712	2.66375	2.0469	5.7551	6.40905	6.66757	7.65027	6.70218	8.17642
SLC35B4	SLC35B4	solute carrier family 35 member B4	1.32149e-07	0.7434	0.00801723	0.7434	0.00305098	0.850771	0.000307926	0.633981	0.00276647	0.688699	0.0507097	0.822191	5.23011	4.9873	4.99035	4.16848	4.46305	4.30863	10.881	10.7625	9.90708	6.34927	6.92402	6.7247	9.01002	8.98389	10.2486	6.55402	6.84272	6.04239	6.40483	7.61171	7.81204	6.16423	5.57101	6.16397
PGAM1	PGAM1	phosphoglycerate mutase 1	1.33021e-07	0.773754	0.000239059	0.773754	0.0112502	0.868986	0.000111468	0.643544	1.71846e-05	0.757916	0.0380434	0.845669	325.813	317.731	300.354	266.744	284.584	268.78	325.607	334.588	345.957	213.477	208.57	225.607	272.579	271.088	275.294	202.594	209.006	209.16	231.65	244.746	223.729	205.415	208.504	179.111
SENP3	SENP3	SUMO specific peptidase 3	1.33064e-07	0.85487	0.00155413	0.85487	0.00146978	0.817686	0.0113199	0.905798	0.0135767	0.856894	0.0375081	0.841504	37.5362	35.5819	37.0957	28.8776	30.3811	30.8744	38.0483	38.4281	40.1136	34.9713	36.2299	34.4027	33.4186	33.5098	31.7459	26.4671	29.4554	28.6917	32.6063	32.9981	29.27	26.9048	28.3534	24.6007
GARS	GARS1	glycyl-tRNA synthetase 1	1.33156e-07	0.7576	0.0591189	0.7576	0.0361338	0.841247	9.65238e-05	0.762821	0.00811509	0.84172	6.28384e-06	0.609883	161.844	139.721	138.83	117.329	126.623	125.804	69.0577	67.8464	67.4226	51.8108	50.6328	53.4516	77.0221	80.7147	83.6249	65.4132	71.2244	66.5446	82.6831	81.8619	84.5129	51.8934	49.7326	50.2816
MSH5	MSH5	mutS homolog 5	1.33293e-07	1.41349	0.000159902	1.41349	0.137215	1.1735	0.00415183	1.53275	0.00167261	1.45312	0.00777776	1.52726	4.09647	4.89205	4.60461	6.06892	5.07181	4.84471	4.60075	4.30941	5.364	7.67124	7.2788	6.85849	4.4832	4.11862	3.97579	5.73908	6.46948	6.06673	3.21692	3.19142	2.90728	4.3083	5.54436	4.4514
MAP2K5	MAP2K5	mitogen-activated protein kinase kinase 5	1.34432e-07	1.63019	1.94181e-05	1.63019	0.0561087	1.19319	0.00252788	1.59627	4.42208e-05	2.13585	0.00999489	1.73606	1.35207	1.46737	1.27663	1.49209	1.7888	1.61204	0.797661	0.737002	0.863996	1.18029	1.24402	1.40702	0.716141	0.788469	0.78586	1.55507	1.68638	1.64869	0.819993	0.733196	0.678988	1.45206	1.41259	1.04133
DOCK1	DOCK1	dedicator of cytokinesis 1	1.34617e-07	1.17798	9.45965e-06	1.17798	0.0165366	1.14432	0.0527773	1.08995	0.00340288	1.23476	0.00331582	1.25029	8.97717	9.31651	8.91967	11.0198	10.2188	9.92695	10.0221	10.1631	10.3363	10.7572	10.7564	11.7817	8.69484	8.43981	8.46406	10.149	11.2411	10.2491	9.44984	9.79401	9.16211	12.5661	11.4933	11.4753
TMEM129	TMEM129	transmembrane protein 129	1.35632e-07	1.64656	5.99251e-06	1.64656	0.000778823	1.32325	0.000486878	2.02005	6.62957e-05	2.07491	0.0962776	1.32529	8.0964	7.89008	7.49361	10.1537	10.7799	10.1332	8.2386	9.18233	10.331	18.8812	19.0016	17.9562	8.93916	8.65606	8.60276	18.1864	16.8553	19.3986	10.1145	11.7993	8.32534	14.1354	14.5651	11.2335
HACL1	HACL1	2-hydroxyacyl-CoA lyase 1	1.35829e-07	1.33058	0.150151	1.33058	0.019178	1.14609	0.00385899	1.37851	0.00110717	1.4506	0.0324901	1.36768	11.5569	12.542	12.7554	14.4975	13.5803	14.1371	13.0905	11.8944	11.7081	16.5298	15.8765	18.1968	17.518	16.7688	15.7116	22.875	25.4789	24.1716	5.58788	4.89959	4.91656	7.39602	5.9089	7.8797
PITPNA	PITPNA	phosphatidylinositol transfer protein alpha	1.37504e-07	0.802956	0.00421418	0.802956	0.0135713	0.870615	0.000546887	0.769206	0.0043105	0.724662	0.0552416	0.856572	20.8417	18.7559	20.257	17.0962	17.6623	17.3052	18.1135	17.5076	18.5771	14.4443	13.5754	13.6736	26.6987	26.5948	29.5429	18.3872	21.251	20.4292	22.5418	23.5867	23.9033	20.7985	21.4169	17.9314
TOR3A	TOR3A	torsin family 3 member A	1.38104e-07	0.692495	8.39728e-06	0.692495	0.0040493	0.797155	0.000654907	0.736313	1.42193e-05	0.50988	0.013218	0.768412	23.7083	25.7405	22.6618	19.2359	19.3484	18.8228	32.1392	32.8985	32.5749	22.5171	24.589	24.8331	35.4352	34.9277	32.7947	17.1319	17.6277	17.8161	24.4332	23.8274	24.4081	19.7748	19.8111	16.4572
ARRDC3	ARRDC3	arrestin domain containing 3	1.40421e-07	1.48178	0.195009	1.48178	0.000331611	1.6663	0.133397	1.18407	0.0212499	1.40206	0.000516082	1.74275	5.36966	5.37249	5.64651	8.40833	9.27129	9.66748	34.082	27.7797	26.9761	33.1788	33.0471	38.6699	27.6211	31.7937	34.4939	48.5137	44.3715	38.784	8.96666	9.10646	10.4209	17.3892	16.1747	16.0132
FBXO38	FBXO38	F-box protein 38	1.40505e-07	1.23816	0.00140861	1.23816	0.000202873	1.26082	0.00440819	1.22106	0.0113925	1.27053	0.113894	1.20153	4.76306	4.65777	4.90033	6.13129	6.00149	5.92153	5.17052	4.59639	4.85917	5.95334	5.88503	6.0009	4.55074	5.02161	4.55898	6.07275	6.38364	5.51167	7.13657	6.74332	5.71705	8.00594	6.94734	8.58031
ACAT2	ACAT2	acetyl-CoA acetyltransferase 2	1.40866e-07	0.744128	0.15898	0.744128	0.0164509	0.888536	3.48996e-05	0.645467	0.000506561	0.702054	0.0446106	0.761503	54.271	59.9887	57.0458	50.6668	50.1098	51.3147	143.068	146.337	147.44	92.4358	91.8941	97.7246	199.238	202.552	195.371	142.427	146.138	131.077	216.146	190.562	186.473	145.432	132.796	175.62
IGF2BP3	IGF2BP3	insulin like growth factor 2 mRNA binding protein 3	1.42122e-07	1.2671	0.410862	1.2671	3.64154e-05	1.40005	0.079315	1.13099	0.0111527	1.32869	0.0164001	1.22524	22.2956	23.2059	22.3659	31.884	31.0055	32.1238	8.5893	7.46758	7.45914	8.44425	8.96498	9.14295	6.85844	7.27108	7.38266	10.3767	9.80053	8.49186	30.3623	30.8903	33.4425	39.6924	35.6201	40.8052
EIF1	EIF1	eukaryotic translation initiation factor 1	1.42795e-07	1.35842	0.0011553	1.35842	0.0237941	1.16631	3.55953e-05	1.54085	4.26431e-06	1.61576	0.0239715	1.1727	435.685	390.847	389.973	454.385	492.384	470.904	237.552	244.854	227.448	363.847	364.34	365.093	323.544	320.165	317.691	524.086	524.926	504.594	412.346	425.33	430.127	512.884	521.596	454.769
SLX4IP	SLX4IP	SLX4 interacting protein	1.43501e-07	1.49434	2.96642e-06	1.49434	0.00105683	1.39959	0.00189677	1.76428	0.00667917	1.60439	0.126501	1.25867	0.471853	0.488737	0.452826	0.651958	0.62645	0.700989	0.562339	0.489415	0.57478	0.857779	0.960645	1.05425	0.54055	0.598814	0.549272	0.904084	1.04566	0.776691	0.565728	0.625208	0.467271	0.811838	0.661195	0.613956
HSPA1B	HSPA1B	heat shock protein family A (Hsp70) member 1B	1.4533e-07	0.497654	0.016717	0.497654	2.55867e-05	0.492834	6.90326e-05	0.328685	4.16309e-06	0.424696	0.0462282	0.891561	91.2005	101.259	93.5561	47.3158	47.2205	46.2884	68.4942	72.4147	68.7077	23.28	25.3941	20.4696	68.271	66.7007	72.4448	29.2897	29.2404	29.5061	188.928	205.659	194.664	181.905	179.269	164.373
ACP6	ACP6	acid phosphatase 6, lysophosphatidic	1.48829e-07	1.40038	0.028032	1.40038	0.00292004	1.33402	0.00220549	1.45707	0.060127	1.38298	0.0290474	1.43064	1.14211	1.29351	1.18357	1.67071	1.61829	1.53533	1.04281	1.00643	1.09689	1.67967	1.46412	1.44807	1.02472	1.09964	0.79287	1.15173	1.48329	1.38335	2.58445	2.22822	1.79276	3.15072	3.18129	3.01594
EIF2A	EIF2A	eukaryotic translation initiation factor 2A	1.50908e-07	1.30862	2.67983e-05	1.30862	0.00423133	1.29243	0.0362264	1.23107	0.00397646	1.4613	0.0436225	1.26133	17.4574	18.5486	19.0523	25.2358	22.3323	23.6323	22.681	20.3054	18.454	24.3627	24.361	26.7169	19.61	21.0158	21.2935	30.4815	33.1411	27.1075	17.6268	17.1805	16.8368	21.7081	18.9459	24.8782
RNF115	RNF115	ring finger protein 115	1.51792e-07	1.2193	0.070343	1.2193	0.0057936	1.10067	0.00587199	1.30846	0.000453589	1.33737	0.0121177	1.14753	10.64	10.3351	10.4562	11.6248	11.7907	11.1861	5.56959	5.48154	6.19086	7.04051	7.68657	7.82386	5.07652	5.34437	5.47417	6.868	7.25547	7.12925	8.21226	8.30644	8.95138	9.45561	9.75134	10.0072
YWHAG	YWHAG	tyrosine 3-monooxygenase/tryptophan 5-monooxygenase activation protein gamma	1.52147e-07	0.762256	0.00593059	0.762256	0.141776	0.917663	0.00104181	0.737027	0.00368988	0.734814	0.00210941	0.679296	122.136	112.897	117.054	99.1479	112.642	111.681	82.6991	79.7272	74.9741	58.3306	56.1152	60.4634	81.7989	83.9972	92.019	67.1014	63.1066	59.2396	83.0064	93.5114	97.548	65.1462	60.6304	60.089
MCM3AP	MCM3AP	minichromosome maintenance complex component 3 associated protein	1.52344e-07	0.86221	0.00393694	0.86221	0.0280931	0.908795	0.00196063	0.804709	0.000136966	0.819967	0.0540057	0.921618	22.4666	23.0803	23.5279	21.9738	20.5904	20.2391	29.2047	30.6848	31.5695	25.1351	24.8725	23.581	28.3308	28.6988	27.7387	22.8409	23.5971	23.0688	22.586	23.1884	21.7263	21.5927	20.7289	19.9006
TSC1	TSC1	TSC complex subunit 1	1.52908e-07	1.26827	0.0111755	1.26827	0.0409369	1.09245	0.000821981	1.28264	0.000917766	1.45875	0.00979957	1.26579	4.26608	4.49649	4.14991	4.78212	4.53188	4.78899	5.9621	5.92227	5.98848	8.06291	7.5015	7.37698	5.7778	5.976	5.51626	8.33643	8.96181	7.9138	6.8719	6.50767	5.84973	8.37431	7.84765	8.07308
HPS4	HPS4	HPS4 biogenesis of lysosomal organelles complex 3 subunit 2	1.53194e-07	1.43881	0.0277003	1.43881	0.00435622	1.18598	0.00030269	1.55855	0.000287534	1.70991	0.0691244	1.35596	4.08088	3.79253	3.73594	4.49201	4.65816	4.60953	3.48551	3.50676	3.9035	5.74605	5.64123	5.57237	3.78295	3.68162	3.57683	5.83123	6.33178	6.74538	2.04653	1.8301	1.42095	2.51916	2.50764	2.10035
RUNDC1	RUNDC1	RUN domain containing 1	1.55347e-07	0.705694	8.12367e-05	0.705694	0.0269611	0.853011	0.0007683	0.604968	0.000209452	0.611068	0.0368102	0.786483	4.96568	4.29379	4.54891	3.82646	4.07443	3.86123	3.77211	4.21941	4.27534	2.35855	2.65912	2.40224	4.99128	4.87743	5.13523	3.05885	3.24581	2.87308	5.16068	4.8701	5.72395	4.41071	4.35714	3.64164
RXRB	RXRB	retinoid X receptor beta	1.56555e-07	1.67903	4.70585e-07	1.67903	0.00335302	1.23673	0.000231681	1.78197	4.37606e-05	2.48423	0.0074767	1.45166	11.6769	11.4633	12.1311	14.6615	15.229	13.7567	12.2701	12.1522	13.4348	21.8571	23.9938	21.6141	10.5174	9.66728	9.08603	23.2242	24.4249	24.9684	12.1558	10.7313	10.8873	17.2177	17.5416	14.3849
PRCC	PRCC	proline rich mitotic checkpoint control factor	1.56687e-07	0.78032	6.80283e-05	0.78032	0.00127634	0.809393	0.000151844	0.723553	0.00356917	0.720053	0.200877	0.879216	30.4715	29.5235	28.9723	23.9348	24.9461	23.1466	25.2265	25.4453	25.9687	19.1567	18.5332	17.7851	32.3531	29.6317	32.0731	20.7817	22.7035	24.3296	29.3828	30.2734	30.13	27.5151	29.5847	22.3769
PRSS16	PRSS16	serine protease 16	1.57214e-07	1.70055	0.588896	1.70055	0.000353037	1.60815	0.0132562	1.82869	0.0027651	2.14582	0.0920765	1.32527	61.0513	65.1742	68.9319	107.401	99.7414	106.483	0.201366	0.202651	0.189721	0.363849	0.282684	0.460304	0.252688	0.312269	0.255179	0.554994	0.512424	0.699544	1.5674	1.42573	1.08631	2.00526	1.60257	1.75831
GPCPD1	GPCPD1	glycerophosphocholine phosphodiesterase 1	1.59303e-07	1.37744	0.285901	1.37744	0.00134814	1.42878	0.0015517	1.50746	0.0304528	1.4154	0.0919984	1.18086	5.09913	4.84864	4.87273	6.58996	7.00342	7.61361	1.69231	1.50024	1.56813	2.54346	2.21594	2.41977	2.66397	2.26542	2.63308	3.74966	4.03945	2.97484	10.5145	10.5568	11.2333	12.8567	11.1552	14.3159
NPC2	NPC2	NPC intracellular cholesterol transporter 2	1.59719e-07	1.1892	0.00852771	1.1892	0.107359	1.08081	0.00212325	1.1917	0.0106054	1.25708	0.00196329	1.23519	29.4501	27.4117	29.8751	31.1086	32.7515	29.886	34.1071	37.0256	36.2545	42.7727	42.7727	42.3518	33.1305	32.674	33.0198	37.5695	44.4663	42.5038	40.3839	36.8481	39.4368	48.8948	47.1966	47.9238
MAFF	MAFF	MAF bZIP transcription factor F	1.63125e-07	2.1973	0.000947104	2.1973	0.000932909	1.40816	0.00156542	2.28139	3.26899e-05	4.02124	0.00829391	1.80447	7.26398	7.25648	6.73282	10.1051	9.41604	10.4146	3.99606	4.85533	5.59695	11.7538	10.927	10.0397	4.4884	5.21534	4.41768	18.611	17.6945	20.4193	2.47439	2.49533	2.02333	4.32806	4.88829	3.46946
EIF3D	EIF3D	eukaryotic translation initiation factor 3 subunit D	1.64629e-07	1.2316	0.111318	1.2316	0.19912	1.05473	0.00206364	1.23597	5.53098e-05	1.38964	0.000501659	1.27006	78.707	76.8152	73.4148	85.0966	78.1845	78.2783	93.3721	90.5392	99.6446	114.749	116.915	118.553	102.893	102.124	99.8417	137.131	144.785	141.798	50.985	50.0362	49.5135	65.8846	64.1772	61.2013
ZER1	ZER1	zyg-11 related cell cycle regulator	1.64934e-07	1.42711	3.6301e-05	1.42711	0.0177301	1.30355	0.016532	1.29391	0.00407449	1.65161	0.0197204	1.48901	6.0408	5.7616	4.84098	7.06926	7.34046	7.19208	5.21808	6.1124	5.96545	7.1066	8.09881	7.16134	5.49466	5.15285	5.04198	7.69659	8.28482	10.0863	7.15296	7.76239	6.65556	11.2922	12.1886	8.86395
SEC23IP	SEC23IP	SEC23 interacting protein	1.65386e-07	0.771025	1.409e-06	0.771025	0.0156002	0.90537	0.00592476	0.7311	0.00138756	0.762979	0.00798541	0.699774	10.3141	9.72009	9.5537	8.90873	8.80693	9.05968	10.7322	10.0094	9.11094	7.01042	7.01518	7.77693	9.91553	10.7403	11.0191	8.11066	8.18657	7.84977	10.754	12.169	13.3252	8.83139	7.81714	8.6557
JDP2	JDP2	Jun dimerization protein 2	1.67644e-07	0.371029	1.21681e-05	0.371029	0.224488	0.669858	0.00230896	0.334582	0.000142065	0.227826	0.00422039	0.371146	0.128115	0.171924	0.188067	0.15391	0.122854	0.0658474	0.0763441	0.121678	0.117598	0.0316417	0.037799	0.03421	0.194653	0.271024	0.20794	0.0531491	0.0494159	0.0493916	0.26976	0.186291	0.170824	0.0904905	0.0741551	0.0654052
EIF4E2	EIF4E2	eukaryotic translation initiation factor 4E family member 2	1.68034e-07	0.760864	0.00689503	0.760864	0.00269845	0.813108	7.14334e-05	0.694733	0.000447868	0.663603	0.184724	0.894033	21.3619	21.3844	20.5192	18.1324	16.7419	16.5989	13.8868	14.7366	13.9316	9.687	9.85626	10.0128	18.7648	20.0315	19.9203	12.6943	13.8423	12.4527	22.2416	20.6486	19.5884	18.8557	16.6684	20.4541
CPSF6	CPSF6	cleavage and polyadenylation specific factor 6	1.68476e-07	0.802736	0.000111304	0.802736	0.002958	0.939229	0.000111955	0.824351	0.00108115	0.728914	0.00262192	0.735751	19.4643	18.8604	19.1417	17.8869	17.9867	18.0966	17.0143	17.6252	17.1228	14.088	14.1699	14.4092	20.4057	21.0756	23.0717	15.4377	15.7427	15.8117	17.5415	17.2382	18.056	12.4928	12.3098	14.1403
CCT6A	CCT6A	chaperonin containing TCP1 subunit 6A	1.68591e-07	0.788849	0.0450262	0.788849	0.0072649	0.900818	0.0142868	0.833723	0.00319024	0.707931	0.00152764	0.728327	195.216	191.056	186.4	166.747	175.819	173.342	109.981	101.977	95.7998	84.1097	83.6156	88.5352	118.824	126.095	134.895	94.3696	91.9145	82.671	156.439	155.514	173.061	118.331	112.878	121.783
EYA3	EYA3	EYA transcriptional coactivator and phosphatase 3	1.71034e-07	0.77387	0.00135359	0.77387	0.00720521	0.812988	0.00109617	0.742606	0.00236034	0.694824	0.142625	0.854978	5.02137	4.58582	4.5473	3.90849	3.95462	3.64026	7.46623	7.24673	6.69002	5.28231	5.17622	5.42142	6.90882	6.95495	7.80739	4.73269	5.34315	4.9765	5.94547	6.13733	6.47051	6.23021	4.89487	4.83867
SQSTM1	SQSTM1	sequestosome 1	1.71135e-07	1.70149	0.0165407	1.70149	0.0136008	1.05427	1.38373e-05	2.1221	6.97544e-06	2.05971	0.000348778	1.81884	103.817	103.326	101.299	109.705	109.245	106.245	59.538	60.5767	63.8321	131.336	134	125.009	92.4627	88.9042	91.5203	188.076	180.417	193.738	29.6428	29.7781	27.3673	53.6959	56.1502	48.21
HIST3H2A	H2AW	H2A.W histone	1.74301e-07	1.83999	0.098653	1.83999	0.043527	1.39313	0.00387087	1.71837	0.00707796	2.08023	0.00973849	2.30168	19.324	20.3839	25.6282	34.471	26.7339	29.6184	3.12544	3.27208	2.55673	5.58958	5.01796	4.73006	4.27516	4.36354	3.08802	8.507	6.72512	9.06414	15.8708	15.2555	10.5944	29.2373	26.5806	40.2473
NKRF	NKRF	NFKB repressing factor	1.75415e-07	0.811085	0.197721	0.811085	0.0352259	0.900391	0.019645	0.818489	0.00130352	0.734442	0.0103376	0.799585	10.2364	9.81386	9.44349	8.49433	9.23435	8.82827	3.47066	3.75674	3.8314	2.76217	3.15887	3.13934	5.85022	5.82448	6.41496	4.28564	4.37796	4.61541	5.56634	6.1432	6.18747	5.08698	4.71615	4.50841
CALML4	CALML4	calmodulin like 4	1.75944e-07	0.520419	0.00137138	0.520419	0.0172477	0.728241	0.00631243	0.476152	0.000492714	0.335942	0.000836374	0.629691	2.14533	1.89596	2.33284	1.42134	1.50981	1.70771	0.857031	0.896344	1.20444	0.386733	0.492758	0.524145	1.57712	1.45778	1.19206	0.500687	0.502295	0.413168	1.13729	1.06926	0.977833	0.698307	0.636908	0.667538
WBP2	WBP2	WW domain binding protein 2	1.76446e-07	1.60323	9.42018e-07	1.60323	0.0439965	1.21783	0.00106023	1.4625	0.00060286	2.08499	0.00762647	1.77908	26.123	22.0116	24.758	28.4012	32.3038	28.0259	17.4532	18.8134	20.3704	27.606	27.7318	27.3305	21.1476	18.6076	20.9	38.3331	41.0156	47.412	21.1885	23.9514	21.1329	41.8316	45.4428	31.7693
YPEL5	YPEL5	yippee like 5	1.77588e-07	1.63972	0.000112972	1.63972	0.000619779	1.58734	0.000283594	1.77628	0.000574231	2.2192	0.154145	1.15532	5.43903	5.08635	5.33345	7.76669	9.01202	8.43127	5.73964	5.29926	4.99557	9.57153	9.01577	9.86815	5.23043	5.64694	5.87704	13.253	13.3666	10.7094	10.5322	9.76534	11.57	13.7026	12.2854	10.9008
RFX3	RFX3	regulatory factor X3	1.77784e-07	1.46592	0.111503	1.46592	0.00345808	1.56735	0.176641	1.16688	0.00975749	1.62865	0.000124173	1.55031	1.94052	2.09825	1.65218	2.91687	2.897	3.06528	1.00534	0.792958	0.930377	1.19843	0.994419	0.988818	0.593795	0.698445	0.53206	1.08108	1.02597	0.859451	2.05319	2.16377	2.01726	3.35186	3.12055	3.19255
ZNF69	ZNF69	zinc finger protein 69	1.77814e-07	1.51004	0.17644	1.51004	0.00219881	1.58731	0.107709	1.38663	0.0122302	1.64303	0.00364355	1.43776	3.42566	3.69412	3.77245	6.42119	5.2382	5.6763	1.93337	1.2324	1.95394	2.43616	2.11998	2.40334	0.735516	0.662158	0.517564	0.951346	1.05033	1.1189	3.32829	3.25706	3.17338	4.89334	4.16853	5.01236
KDM3A	KDM3A	lysine demethylase 3A	1.77901e-07	1.62216	0.00114607	1.62216	0.000269575	1.53836	0.00572886	1.20813	2.3594e-05	2.44779	6.85179e-06	1.52204	13.6228	12.3828	12.3537	19.3654	20.2601	19.3367	11.8335	10.6776	10.8705	13.4614	13.0705	13.7657	5.48903	5.56549	5.36099	13.3581	14.3329	12.5454	14.2651	14.0074	13.7732	21.5043	20.9374	21.5527
YIPF3	YIPF3	Yip1 domain family member 3	1.78767e-07	1.36439	0.00164669	1.36439	0.109892	1.07985	0.00028257	1.53704	9.60825e-05	1.54679	0.0100019	1.34982	37.4385	38.8281	36.2729	42.5973	40.8323	38.1727	40.9029	39.448	43.1103	65.5825	63.9339	60.2413	40.5359	41.5659	42.0487	60.8397	65.2552	66.0419	58.7481	56.4973	54.3636	80.604	81.5611	67.503
RBL2	RBL2	RB transcriptional corepressor like 2	1.85461e-07	1.34094	0.00227091	1.34094	3.50691e-05	1.40791	0.000300737	1.30112	0.000254186	1.61765	0.205235	1.0911	6.6462	6.49055	6.78628	9.33099	9.18214	9.53538	7.59863	8.12558	7.95499	10.1251	10.1954	10.4804	5.47178	5.75881	5.75601	9.52811	9.44336	8.53298	12.3096	10.3001	11.0159	12.4831	11.601	12.5277
C18orf25	C18orf25	chromosome 18 open reading frame 25	1.8643e-07	0.75227	1.46565e-05	0.75227	0.0122401	0.840991	0.000994443	0.75815	0.00854739	0.674804	0.0358459	0.744339	5.40337	5.4315	6.08678	4.652	4.78199	4.77639	5.90043	5.77304	5.7668	4.28751	4.25651	4.69059	4.5519	5.24146	5.54259	3.66159	3.61614	3.06885	4.7797	4.79639	5.57322	3.91437	4.19474	3.20899
YIPF4	YIPF4	Yip1 domain family member 4	1.87469e-07	1.45862	0.000119304	1.45862	0.00576958	1.56359	0.00867755	1.44704	0.0108224	1.67737	0.00241357	1.19273	7.17063	6.08375	6.6067	9.11909	10.4739	11.535	6.57326	6.89409	5.68382	8.33753	9.85038	9.50278	5.04904	5.96445	5.27448	11.1582	8.37239	8.02427	9.58142	10.1143	9.80454	11.5355	11.4427	12.214
PAXIP1	PAXIP1	PAX interacting protein 1	1.89026e-07	0.786435	0.00338689	0.786435	0.0038875	0.836528	1.79691e-05	0.699168	0.00280822	0.724226	0.135698	0.903056	9.18997	8.57781	8.88425	7.45532	7.70428	7.1376	12.4381	12.425	12.0729	8.67606	8.41761	8.73162	13.1382	13.7548	12.5025	9.14923	10.3109	9.09763	8.5011	7.82706	7.80268	7.48571	7.71716	6.61866
ZBTB8OS	ZBTB8OS	zinc finger and BTB domain containing 8 opposite strand	1.9088e-07	0.747326	0.0039817	0.747326	0.0207395	0.831224	0.00288116	0.674733	0.00293103	0.692191	0.0711081	0.803457	6.45358	7.04622	6.86776	6.06514	5.6496	5.23446	5.86435	5.14864	6.07612	3.78872	3.64265	4.08343	6.1571	7.05326	5.90845	4.55743	4.26844	4.37451	4.59961	3.54427	4.01564	3.13992	3.0356	3.56228
CAPN2	CAPN2	calpain 2	1.91677e-07	1.12438	0.778007	1.12438	0.00702259	1.07571	0.000256123	1.19234	0.000244489	1.17374	0.12262	1.06164	24.5583	24.1679	24.3134	25.7059	26.8887	25.9876	189.212	187.454	195.803	225.173	227.761	229.546	213.217	215.966	222.626	254.346	254.685	255.902	43.1351	42.7461	46.2342	48.4344	45.7951	45.9885
RNASEH1	RNASEH1	ribonuclease H1	1.91933e-07	0.740929	0.034091	0.740929	0.0500647	0.910886	0.000817776	0.775909	0.000402847	0.683232	0.00161262	0.624111	16.861	16.0619	16.4739	14.1069	15.421	15.4997	9.06225	8.73193	8.89096	6.56448	6.99634	7.15574	8.94952	9.50193	9.72919	6.1091	6.61023	6.53429	14.3304	15.0277	16.8601	10.2663	9.58767	8.96759
MAF1	MAF1	MAF1 homolog, negative regulator of RNA polymerase III	1.94696e-07	1.43474	5.1579e-05	1.43474	0.000330492	1.36466	0.00144714	1.37466	0.000419076	1.78508	0.147449	1.26538	44.7858	43.7418	44.9722	58.0394	63.4435	60.8055	34.5947	34.3958	37.6981	51.4964	46.8391	48.309	27.205	28.4166	28.9895	50.8554	45.9072	54.6027	31.702	34.2597	32.1242	44.4481	49.4267	32.1773
PLEKHA5	PLEKHA5	pleckstrin homology domain containing A5	1.95745e-07	1.33387	0.372359	1.33387	9.03779e-07	1.39548	0.0201918	1.40527	0.0881498	1.29797	0.00126162	1.24367	3.34475	3.30582	3.31824	4.63324	4.59441	4.684	0.841089	0.788276	0.959284	1.11535	1.13798	1.39058	0.703801	0.945169	0.831934	1.01562	1.24308	0.958547	4.14425	3.93624	4.28531	5.23286	5.08053	5.05791
ERP29	ERP29	endoplasmic reticulum protein 29	1.96932e-07	1.19831	0.000242592	1.19831	0.0142206	1.09857	0.00454907	1.13281	0.002462	1.19894	0.000118084	1.38196	82.8678	85.9223	81.1579	94.316	90.4946	89.7643	66.3622	64.3898	69.0003	76.4503	74.2655	75.4909	71.6806	72.483	68.6273	82.0317	88.1892	84.9428	72.9168	71.9588	73.3111	97.29	99.8306	104.53
H2AFX	H2AX	H2A.X variant histone	2.01456e-07	0.714414	0.0606979	0.714414	0.00234278	0.801341	0.000570561	0.703005	0.00651876	0.595431	0.0542523	0.776593	113.021	114.67	116.744	86.7493	96.2831	93.2143	56.3549	60.0591	61.5689	42.2948	43.0139	39.7976	64.8637	66.5442	70.7452	40.1943	33.8929	47.3181	127.965	148.793	123.481	107.545	114.524	89.4048
PSEN1	PSEN1	presenilin 1	2.0161e-07	1.30793	0.000681359	1.30793	0.00813515	1.19707	0.00140373	1.2709	0.00155002	1.55539	0.0503103	1.23671	10.4542	9.62989	10.0718	11.3681	12.3925	12.346	7.72214	7.13394	7.60838	9.18844	9.57525	9.77909	6.64123	7.14706	7.74014	10.7389	11.9919	10.7348	10.2928	11.0542	10.6673	14.6772	13.664	11.4473
SMG8	SMG8	SMG8 nonsense mediated mRNA decay factor	2.02801e-07	0.76962	0.000107804	0.76962	0.0294233	0.756661	0.000173411	0.806679	0.0211389	0.756602	0.0310299	0.759687	11.8793	10.1474	10.7337	7.42268	9.42087	8.01582	8.61022	8.76382	8.88105	7.07147	6.895	7.21495	9.46938	8.88296	10.43	6.44732	7.85227	7.50572	11.3715	11.7849	12.5918	10.1716	9.34102	7.78674
CUL7	CUL7	cullin 7	2.02808e-07	1.30308	0.00521487	1.30308	0.0974234	1.11648	0.0019739	1.44891	0.000387252	1.39966	0.0264252	1.2734	12.433	13.5151	12.6565	15.5573	14.2542	13.347	14.1987	13.3724	15.6835	21.4006	21.2201	19.9459	14.5927	14.21	13.3834	19.6484	19.1191	20.2565	22.2592	20.4077	18.4418	26.3743	27.6186	23.7474
ELAVL1	ELAVL1	ELAV like RNA binding protein 1	2.04094e-07	0.793393	0.042326	0.793393	0.0814178	0.905727	5.24449e-05	0.750185	0.00103963	0.718445	0.0418595	0.811699	24.7177	23.3701	21.7715	20.4248	21.973	20.821	17.4144	17.9648	17.0982	13.0174	13.0621	13.2814	16.5421	17.021	17.8343	11.6885	12.2091	13.0488	26.2921	28.863	30.4912	25.1413	23.662	20.8011
RB1CC1	RB1CC1	RB1 inducible coiled-coil 1	2.04172e-07	1.63914	0.000101898	1.63914	0.000322308	1.72736	0.00049642	1.50021	0.00126922	2.29101	0.0824773	1.21593	3.73211	3.87592	4.19756	6.51096	6.64335	7.23504	4.1512	3.9028	3.66753	5.68425	6.01219	5.87053	3.02713	3.5136	3.62063	8.77902	8.03969	6.56084	6.98912	7.15544	7.598	8.79937	7.65631	10.1393
PPP1R15B	PPP1R15B	protein phosphatase 1 regulatory subunit 15B	2.08134e-07	0.669502	0.00142697	0.669502	0.0363753	0.899902	9.44397e-05	0.569558	0.000447231	0.563587	0.0143162	0.695525	14.87	14.3653	14.2481	12.3893	13.8089	12.9647	10.4864	9.89384	9.97385	5.62912	5.54778	6.1222	13.8125	14.3236	15.2438	8.04527	8.86143	7.57276	9.27058	9.87814	10.5287	7.7498	7.07961	5.91279
RRP15	RRP15	ribosomal RNA processing 15 homolog	2.0948e-07	0.692255	0.00574595	0.692255	0.0355351	0.895445	0.00267524	0.689129	0.0133071	0.650247	3.23632e-07	0.57233	5.3129	5.85062	5.40041	4.85611	4.83639	5.13182	3.28777	3.10239	2.74219	2.04307	2.16144	2.07287	4.68026	5.17404	5.52502	3.79713	3.45357	2.80512	4.86794	4.91128	4.89769	2.83043	2.75599	2.81411
ZNF740	ZNF740	zinc finger protein 740	2.10211e-07	1.42342	0.000415756	1.42342	0.00177835	1.35293	0.0811798	1.08211	9.05203e-06	1.65016	0.000374754	1.69926	9.35748	9.13934	8.2474	11.9762	11.8167	12.3425	13.9371	14.4349	14.5622	16.0375	14.5475	15.9112	12.8589	12.5195	12.6205	20.9222	21.4646	20.3288	10.841	11.4056	12.0359	20.458	19.7564	18.0666
FAM76B	FAM76B	family with sequence similarity 76 member B	2.10969e-07	1.37538	0.000214256	1.37538	0.000153605	1.36858	0.0168446	1.34313	0.00586085	1.50223	0.111962	1.29589	3.19922	3.0759	3.10831	4.13833	4.42286	4.28377	2.54774	2.04449	2.03452	2.99821	2.90686	2.94629	2.39552	2.93528	2.59478	4.27964	3.98265	3.62894	3.04352	2.83856	3.61644	3.89334	3.49836	4.9919
ICK	ICK	intestinal cell kinase	2.11388e-07	1.68527	0.000297618	1.68527	0.000914341	1.49359	0.00331827	1.75422	0.00152438	2.42166	0.0145671	1.27131	2.4403	2.63993	2.45743	3.94089	3.84531	3.48083	1.94565	1.83827	1.67798	2.77464	3.20428	3.64399	1.0018	1.4516	1.20022	3.08	2.99235	2.68943	3.01753	3.13379	3.39931	4.26655	3.68563	4.20035
C1orf174	C1orf174	chromosome 1 open reading frame 174	2.12791e-07	0.804422	6.5099e-05	0.804422	0.0601612	0.829982	0.0107603	0.790398	0.00350189	0.756743	0.0323299	0.843476	5.9008	6.66211	7.01751	5.90317	4.96371	5.38292	6.74286	7.23599	6.25647	5.0359	5.3397	5.60549	7.58311	7.61039	6.74286	5.31419	5.72212	5.54562	6.09992	5.29599	5.15967	4.64626	4.56302	4.71798
SERINC5	SERINC5	serine incorporator 5	2.16077e-07	1.30763	0.436659	1.30763	0.0314194	1.247	0.0271477	1.29961	0.00328438	1.47161	0.0169678	1.22591	4.42676	3.5376	3.98973	5.01198	4.75347	5.0854	1.1976	1.07791	0.965779	1.29076	1.51067	1.40345	1.18412	1.07838	1.20095	1.6746	1.86612	1.56394	7.14335	7.32734	7.4577	9.85592	8.77604	8.31456
NUCB1	NUCB1	nucleobindin 1	2.16692e-07	1.28269	0.00030109	1.28269	0.0482014	1.13507	0.00642528	1.261	0.00124325	1.37927	0.0206728	1.3712	41.4124	36.6741	35.8229	42.8187	43.2833	42.9302	45.148	50.1876	50.9956	63.5099	62.0178	58.8243	43.4183	42.7585	43.2719	55.6766	59.3572	63.7834	37.7083	38.0699	37.7065	53.4338	59.0821	44.2042
CLSPN	CLSPN	claspin	2.18592e-07	0.577035	0.00555638	0.577035	0.007496	0.803161	0.000386172	0.567143	0.00117908	0.381814	0.000723943	0.637471	5.70814	5.12403	5.5056	4.53273	4.11488	4.47302	4.21181	3.96621	3.78861	2.08085	2.34783	2.36316	3.28162	3.47054	3.64824	1.4582	1.50148	1.0563	6.99881	7.02803	7.5277	4.52532	4.28478	4.94682
TRMT12	TRMT12	tRNA methyltransferase 12 homolog	2.21755e-07	0.629153	8.28387e-05	0.629153	0.0237047	0.778598	0.0225465	0.645948	0.00237505	0.486738	0.00670664	0.640057	8.20794	8.8153	8.00599	7.11602	5.7357	6.69888	5.78417	5.30907	5.30223	2.90007	3.47511	4.35448	8.03718	7.46132	7.16224	3.55168	4.42599	3.15069	7.6723	5.9369	6.77471	4.08082	4.19831	4.72292
MAFG	MAFG	MAF bZIP transcription factor G	2.22244e-07	1.50054	0.0209275	1.50054	0.0661517	1.12718	0.00394476	1.46865	0.000167808	1.72283	0.00474193	1.77761	20.7026	23.9446	22.5499	26.3419	24.5389	24.7658	7.34361	7.25794	8.7495	11.7367	11.5369	10.91	10.2198	9.77042	9.00958	16.7949	16.1409	16.9699	8.43688	8.09651	6.27076	12.968	14.5253	12.7736
EIF3F	EIF3F	eukaryotic translation initiation factor 3 subunit F	2.24094e-07	1.1846	0.193921	1.1846	0.0188837	1.16563	0.000357195	1.17513	0.0016905	1.18868	0.0749811	1.20942	129.325	120.1	122.111	146.406	151.543	135.385	104.471	108.407	104.93	126.468	124.048	122.925	135.029	131.53	136.88	158.637	155.105	165.943	229.296	233.27	219.157	278.673	311.675	238.752
ZNF180	ZNF180	zinc finger protein 180	2.24318e-07	0.748162	0.0434401	0.748162	0.0749096	0.84241	0.0206391	0.769654	0.00211569	0.661738	0.0106535	0.73026	1.54866	1.6597	1.41712	1.16188	1.3517	1.3865	1.72027	1.89427	1.92248	1.59483	1.29588	1.38199	2.38223	2.71993	2.68308	1.7639	1.80468	1.58256	3.59594	3.52201	3.98937	2.7593	2.41999	2.94666
VPS26C	VPS26C	VPS26 endosomal protein sorting factor C	2.26751e-07	1.23687	0.00581054	1.23687	0.0364569	1.12328	0.000900798	1.2934	0.000334875	1.4015	0.0574736	1.14944	18.2711	16.7831	17.6504	18.7881	20.727	19.6987	13.1999	13.9132	13.9878	17.2537	17.3929	18.5225	12.4466	12.4195	12.7317	16.6798	18.4008	17.652	11.6149	10.979	11.3802	13.661	13.7026	11.7732
FBXL2	FBXL2	F-box and leucine rich repeat protein 2	2.28486e-07	1.57994	0.000848967	1.57994	0.00261155	1.34761	0.00924426	1.65128	0.000211411	2.14144	0.0477754	1.30757	3.2229	3.66814	3.21242	4.59639	4.54169	4.45236	2.79477	2.84538	3.71139	4.66879	5.62838	5.05699	2.37326	2.46475	2.42464	5.47796	5.51056	4.61388	1.94305	1.9803	1.7691	2.81821	2.58148	2.09182
NOP58	NOP58	NOP58 ribonucleoprotein	2.30922e-07	0.727802	0.00298424	0.727802	0.0187589	0.858154	0.000575778	0.757272	0.00708011	0.664747	0.0124473	0.649501	60.2258	60.683	62.9206	56.6875	50.7544	50.5094	42.2415	40.611	40.0619	29.8264	30.9767	32.3026	64.703	68.4415	68.5393	50.0168	46.3559	38.4537	77.9523	69.7446	73.7367	49.386	40.1208	55.4356
HNRNPDL	HNRNPDL	heterogeneous nuclear ribonucleoprotein D like	2.34888e-07	1.22058	0.308439	1.22058	6.9579e-05	1.3351	0.0103756	1.18519	0.0588009	1.19367	0.050263	1.17511	83.3708	79.4007	81.7439	107.179	108.564	110.672	38.795	35.4883	36.7589	41.7583	44.0442	45.8097	29.9965	31.8222	30.7007	38.4886	40.0228	32.3562	74.2681	73.0939	83.0599	86.8504	85.958	98.0061
C21orf59-TCP10L	C21orf59-TCP10L	C21orf59-TCP10L readthrough	2.35203e-07	0.299837	0.00022716	0.321926	0.0287271	0.403308	0.0220741	0.22574	0.00393414	0.23658	0.0426999	0.354537	0.510861	0.547284	0.263563	0.166153	0.134006	0.21711	0.080017	0.183233	0.168474	---	0.0309349	0.0301011	0.311456	0.430785	0.374402	0.066276	0.135466	0.0740868	0.299658	0.278427	0.1485	0.122779	0.0926144	0.0485562
ZBTB11	ZBTB11	zinc finger and BTB domain containing 11	2.36227e-07	0.790022	0.0109368	0.790022	0.0182264	0.895992	0.014184	0.769234	0.0049641	0.76061	0.0121713	0.743075	4.86662	4.48	4.76997	4.3069	4.22837	4.10764	5.21638	4.49039	4.35877	3.39116	3.74309	3.66111	5.48431	5.67166	6.13779	4.4293	4.62842	4.09789	7.95604	7.3616	8.11314	6.31293	5.14542	6.00211
PDSS1	PDSS1	decaprenyl diphosphate synthase subunit 1	2.37427e-07	0.646577	2.99846e-06	0.646577	0.0107167	0.867102	0.0174734	0.679993	0.000290365	0.515917	0.0026301	0.574551	3.96656	4.21751	4.0936	3.68593	3.58964	3.37435	3.7929	3.25963	3.1329	2.46442	1.96242	2.51823	4.42887	4.30493	4.53314	2.52739	2.10661	2.22916	4.60273	4.01776	3.92886	2.48794	2.10583	2.6302
ZNF175	ZNF175	zinc finger protein 175	2.38003e-07	1.40279	0.000928824	1.40279	0.0608005	1.25492	0.0297548	1.39324	0.00191262	1.62161	0.0113148	1.36578	1.67878	1.35908	1.37726	2.03801	1.80444	1.68872	1.92431	1.78266	2.44896	3.00774	2.74516	2.75169	1.79905	2.1438	1.96643	3.09129	3.46994	3.015	2.54773	2.09535	2.08024	3.01014	2.95183	3.18411
PNP	PNP	purine nucleoside phosphorylase	2.41548e-07	0.63496	0.106595	0.63496	0.0457128	0.82058	4.50773e-05	0.532323	2.36899e-05	0.480501	0.0150372	0.77445	85.3672	91.507	90.9014	83.0749	66.7641	70.7408	21.5404	23.2673	23.9918	12.021	12.1894	12.3785	27.0913	28.3137	26.2586	12.4811	13.2036	13.5594	37.6837	32.9423	31.8369	26.0344	24.9935	28.2126
CNNM3	CNNM3	cyclin and CBS domain divalent metal cation transport mediator 3	2.41579e-07	1.40936	0.0183075	1.40936	0.0408818	1.15696	0.000513706	1.47041	0.000896383	1.56096	0.0381749	1.48572	6.12254	5.75494	5.7094	6.49973	7.39843	6.47855	2.74691	2.86708	3.07588	4.16937	4.41208	4.18649	2.99833	3.21055	3.50103	5.23965	4.84374	5.05069	6.05539	6.17081	5.61556	9.91629	10.1253	6.85388
ALAS1	ALAS1	5'-aminolevulinate synthase 1	2.4194e-07	0.676178	0.000186345	0.676178	0.00290356	0.781005	0.000182531	0.656047	2.93412e-05	0.487057	0.000789227	0.837676	22.8042	20.6397	20.609	17.1618	16.7021	16.1213	29.9865	28.3371	28.6881	19.1493	18.1146	19.843	44.453	42.7277	44.9718	20.3281	21.5132	22.5681	25.8141	26.0103	26.1691	22.5173	21.0886	21.7498
YARS	YARS1	tyrosyl-tRNA synthetase 1	2.43249e-07	0.724661	0.0255018	0.724661	0.00340918	0.842542	0.000806147	0.755364	0.000733131	0.782685	0.000826738	0.553611	105.807	99.9365	100.945	87.6201	88.2675	82.5462	52.9787	56.6573	57.9321	41.3851	41.6886	43.4387	63.1771	62.4591	65.9102	48.0798	51.5764	50.2869	55.8037	57.3241	56.8903	34.3374	32.5064	27.664
CC2D2A	CC2D2A	coiled-coil and C2 domain containing 2A	2.43689e-07	1.2277	0.329672	1.2277	0.0538233	1.17067	0.000517479	1.32456	0.00796137	1.20529	0.0570756	1.21553	0.976131	0.931943	0.852022	0.987899	1.1247	1.11919	2.30322	2.35647	2.1612	3.06503	2.99248	2.97193	3.38952	3.37332	3.14125	3.75294	4.09215	4.09496	1.72883	1.76452	1.53563	2.28705	1.95371	1.88289
SDHAF2	SDHAF2	succinate dehydrogenase complex assembly factor 2	2.46046e-07	0.726273	8.15281e-07	0.726273	0.0142571	0.807211	0.00900404	0.79269	0.00714236	0.649362	0.0164746	0.66961	20.9029	21.273	23.2957	17.9573	18.5986	16.3137	18.7013	19.4084	17.9807	13.6546	15.0114	15.8591	23.5095	23.8345	23.5341	12.9477	16.5075	16.894	23.7824	21.1399	19.4839	15.9899	15.0944	12.1853
NFATC4	NFATC4	nuclear factor of activated T cells 4	2.46174e-07	2.18771	0.363727	2.18771	0.0104457	3.4277	0.00410168	1.81734	0.00299557	1.94892	0.0208659	1.8868	0.0350775	0.0356738	0.0597888	0.218153	0.12094	0.114203	2.32992	2.61589	3.24219	5.17346	4.9004	4.67832	3.51197	3.53826	2.61712	6.55043	5.90939	6.2192	14.9242	9.30257	8.71071	19.4962	19.6548	21.1986
DKC1	DKC1	dyskerin pseudouridine synthase 1	2.46217e-07	0.787238	0.0734942	0.787238	0.00101031	0.893144	0.010675	0.833165	0.000183825	0.695072	0.0175796	0.742578	86.011	82.5159	82.935	74.6195	74.9393	74.9943	41.2002	38.8203	38.6997	31.2581	32.5352	35.2002	55.1256	53.7644	55.1057	38.2803	39.5781	36.1996	52.5318	49.8596	52.4253	36.17	35.0065	44.4059
UTP14A	UTP14A	UTP14A small subunit processome component	2.47106e-07	0.775343	0.0161869	0.775343	0.000768349	0.70484	0.0992364	0.936482	0.000649669	0.684392	0.00214918	0.799984	30.8524	29.9248	29.7643	22.6901	20.0165	21.1867	15.5723	16.4987	16.0915	14.7437	14.5613	15.8156	25.3988	25.5132	25.0224	16.8537	18.7056	16.4876	17.4958	16.15	16.5052	12.8216	13.6874	13.6053
MYADM	MYADM	myeloid associated differentiation marker	2.49173e-07	1.62081	0.109642	1.62081	0.0079142	1.37736	0.000705186	1.51115	0.000308448	2.28627	0.0637577	1.45027	18.4727	15.9038	15.7626	21.2389	24.2107	23.5318	29.3303	25.7214	28.3112	42.0044	43.3233	40.5022	28.2696	25.853	31.8034	61.9134	63.9043	70.2049	92.8082	110.549	103.025	168.031	170.82	112.332
MARCH6	MARCHF6	membrane associated ring-CH-type finger 6	2.49501e-07	1.31082	0.00196963	1.31082	0.000250307	1.49319	0.00530801	1.23146	0.0314761	1.3326	0.0670924	1.20486	9.54622	8.9525	9.16421	13.5016	13.3119	14.5074	9.76642	9.08578	8.73907	11.0294	11.1764	11.7483	8.43659	8.98999	9.31335	13.3702	12.3758	10.1022	12.873	13.3339	15.6928	17.3223	15.3924	17.6698
RPUSD1	RPUSD1	RNA pseudouridine synthase domain containing 1	2.50307e-07	0.661567	0.0238269	0.661567	0.000285144	0.650606	0.0116622	0.750065	0.00104754	0.508501	0.0967089	0.771945	17.4131	18.0369	18.3797	12.4514	11.253	11.346	26.4813	30.4418	31.2172	22.2967	23.3877	20.3644	44.9416	46.4685	42.2603	23.4257	19.6302	25.2348	15.9433	15.6135	11.9753	11.1019	12.6886	9.73445
ZNF621	ZNF621	zinc finger protein 621	2.51191e-07	1.25675	0.0263939	1.25675	0.00540005	1.21217	0.000541798	1.39475	0.00156027	1.30898	0.209094	1.12722	3.96324	4.15492	3.86533	4.78666	4.6406	5.10362	5.32208	5.4341	5.71423	7.52264	8.04527	7.40875	6.01294	5.73491	5.87883	7.87615	8.00422	7.21225	3.83642	4.12139	3.90204	5.05878	4.5066	3.87606
IQGAP3	IQGAP3	IQ motif containing GTPase activating protein 3	2.51743e-07	1.60007	0.00213405	1.60007	0.0123552	1.25988	0.00110936	1.6943	0.0004248	2.2319	0.0254704	1.37581	6.0738	6.85198	6.85012	8.85941	8.18833	7.85891	3.87461	4.3292	4.4515	6.7773	7.82858	6.845	3.04497	2.6165	2.40179	6.27867	5.70695	5.93731	8.48139	6.59343	6.66544	10.5311	10.059	9.16325
RPP14	RPP14	ribonuclease P/MRP subunit p14	2.54476e-07	0.806433	3.92175e-05	0.806433	0.0670322	0.857647	0.00801743	0.74405	0.016877	0.826496	0.00827377	0.801905	5.70501	5.73745	5.83721	4.37132	5.26014	5.24201	5.61326	5.83774	5.50946	4.46463	3.74613	4.44638	5.97368	6.41345	6.65104	5.2795	5.55956	4.90132	6.87996	6.58768	6.53746	5.34908	5.75318	4.96488
PHF20	PHF20	PHD finger protein 20	2.56888e-07	1.38009	0.189058	1.38009	0.000849233	1.23215	0.000215278	1.31357	0.000222412	1.82986	0.011503	1.22488	5.93735	5.50213	5.72343	7.09012	6.94084	7.10734	15.9723	15.7696	14.9672	20.7471	20.2138	20.3742	15.5491	15.1082	16.2931	30.0931	29.6112	26.318	6.20607	6.33116	5.6058	7.4684	7.0409	7.69771
DDIT4	DDIT4	DNA damage inducible transcript 4	2.58011e-07	0.523273	0.135619	0.523273	3.78892e-06	0.370428	0.00235041	0.700756	0.00482398	0.784652	7.59168e-05	0.3681	72.2272	76.1467	78.3277	28.3548	27.1579	28.4353	302.221	331.382	350.393	241.751	219.058	228.022	268.348	272.957	247.374	208.847	194.507	215.483	53.6829	51.1705	47.9082	20.3445	18.8545	17.112
DCAF11	DCAF11	DDB1 and CUL4 associated factor 11	2.62277e-07	1.28022	0.000194759	1.28022	0.106153	1.09283	0.0150506	1.23708	0.00048144	1.44203	0.00205899	1.37789	9.26898	8.12986	9.11492	9.53624	9.86097	9.53306	8.83126	9.64706	10.4906	11.5939	12.237	11.9263	10.5341	10.4093	10.4751	14.0835	15.5686	15.7085	9.2174	9.29291	8.70033	13.2602	12.6975	11.5789
MARF1	MARF1	meiosis regulator and mRNA stability factor 1	2.6288e-07	1.62654	0.0234588	1.62654	0.0060938	1.27164	0.00011505	1.6766	0.000116268	2.40188	0.0205368	1.36683	3.35102	3.36053	2.98444	4.28653	4.06642	3.96475	10.2911	9.42864	9.91814	16.8631	15.8039	17.0185	4.73935	5.0755	5.35921	12.5763	12.8384	11.0636	5.27372	5.89221	6.44607	9.00702	7.70551	7.36972
CABLES2	CABLES2	Cdk5 and Abl enzyme substrate 2	2.65211e-07	0.68424	0.00146035	0.68424	0.00787467	0.759104	0.00100027	0.594692	0.0124654	0.608211	0.0702277	0.798336	4.89707	4.37893	4.06859	3.29468	3.34348	3.46451	4.1404	4.5315	5.05945	2.73619	2.77855	2.62606	4.93671	4.54361	5.08808	2.86733	2.47708	3.61524	6.25283	7.65472	6.79904	5.76804	6.00881	4.77741
TPP1	TPP1	tripeptidyl peptidase 1	2.6605e-07	1.43938	1.16183e-05	1.43938	0.0228815	1.19209	7.52306e-05	1.62762	9.01809e-05	1.72357	0.0978301	1.28356	16.2312	14.1678	16.4109	18.7615	18.8235	18.1025	12.5664	11.5167	11.8039	19.2917	19.1195	19.97	10.8116	10.503	11.182	18.1244	19.7753	18.1396	16.1223	17.3831	17.1142	25.3115	23.0966	17.3498
FRAT2	FRAT2	FRAT regulator of WNT signaling pathway 2	2.71132e-07	1.66466	0.000283413	1.66466	0.0137203	1.47761	0.00835628	1.48661	0.000321513	1.86875	0.0495036	1.87067	8.04448	6.33546	5.93106	9.75228	9.94692	10.053	3.53302	3.62731	4.34426	5.29489	5.5269	6.25032	3.20528	3.24858	3.43448	5.5731	6.44415	6.49847	3.39671	4.17982	3.96022	8.51189	9.26846	4.66543
WIPI1	WIPI1	WD repeat domain, phosphoinositide interacting 1	2.72197e-07	1.60819	0.0918742	1.60819	0.0159401	1.89066	0.0212087	1.4843	0.00152261	1.79157	0.0402223	1.3304	0.587733	0.408566	0.345654	0.865672	0.79689	0.813152	1.73891	1.6595	2.31525	2.85516	2.65384	2.88344	1.9613	2.07449	2.18478	3.39377	3.5441	4.24987	2.22128	2.10131	1.89106	2.96481	3.00885	2.32995
XRN1	XRN1	5'-3' exoribonuclease 1	2.72704e-07	1.4301	0.00143042	1.4301	0.000408488	1.60171	0.00769934	1.4408	0.0375842	1.5016	0.0508933	1.20704	1.65084	1.70806	1.77104	2.94449	2.58521	2.69577	2.30127	1.9432	2.10137	2.92886	2.83204	3.38844	1.3847	1.53797	1.49525	2.66261	2.34783	1.72467	2.83443	2.94305	2.86873	3.6574	3.04443	3.77951
QTRT2	QTRT2	queuine tRNA-ribosyltransferase accessory subunit 2	2.75628e-07	0.787012	0.443778	0.787012	0.160813	0.939266	0.000246308	0.711432	0.00138039	0.707492	0.00170927	0.811486	36.8433	32.7747	34.4676	31.7739	32.6104	33.285	11.2894	11.1136	11.3404	7.59237	8.1347	8.29545	14.873	14.5868	14.2509	9.82706	11.2058	9.94251	58.3431	60.0237	63.9738	49.824	49.2667	48.7709
BACH1	BACH1	BTB domain and CNC homolog 1	2.76553e-07	1.47379	0.234898	1.47379	0.00125498	1.50849	0.00419333	1.41744	0.00265237	1.89433	0.0349504	1.16477	6.95485	6.25249	6.88888	9.45987	10.0886	10.7744	31.687	28.945	26.8785	39.9848	39.65	44.2824	23.8864	25.4852	29.2088	55.743	50.4254	43.0011	6.78486	7.46095	7.9262	8.84517	8.31854	8.61715
TMUB2	TMUB2	transmembrane and ubiquitin like domain containing 2	2.7714e-07	1.35597	1.84057e-05	1.35597	0.0314583	1.10304	0.0037742	1.47799	5.0383e-05	1.52784	0.025793	1.35724	10.7753	11.2172	10.6167	12.3498	12.2351	11.3975	9.35741	10.6109	11.6711	15.6028	15.7185	15.2554	10.6059	10.4246	9.86678	15.6401	15.593	15.953	9.6815	8.02538	8.17149	11.2636	13.2294	10.6526
ATG101	ATG101	autophagy related 101	2.79256e-07	0.735155	1.11767e-05	0.735155	0.00255203	0.762783	0.0207712	0.72832	6.17304e-05	0.60607	0.0830322	0.867501	21.3834	21.2208	20.4436	17.149	15.9561	15.0465	18.6251	22.4541	22.7335	16.2595	16.3848	13.7874	27.8075	28.4939	28.4684	17.4452	16.2261	17.7399	25.0907	24.0421	21.6588	21.3108	21.3801	18.7205
TRMU	TRMU	tRNA 5-methylaminomethyl-2-thiouridylate methyltransferase	2.79808e-07	0.647492	0.0249157	0.647492	0.00621057	0.738907	0.000187739	0.584105	0.000168417	0.491975	0.152856	0.827779	11.9908	14.0545	14.2002	10.2169	9.80604	9.63657	12.6774	13.2673	11.716	7.49724	7.41229	7.06657	17.2326	19.0784	17.4909	9.50344	8.7421	8.24203	5.96875	4.58182	4.40377	3.77025	4.05783	4.46503
PRX	PRX	periaxin	2.80836e-07	1.74755	1.0508e-06	1.74755	0.00647753	1.24051	0.0124814	1.75298	0.000877219	2.41855	0.00941896	1.77332	2.99605	3.32183	3.0652	3.70001	3.87326	4.06352	1.5717	1.9512	2.43043	3.61799	3.43569	3.22999	1.73178	1.78033	1.64809	3.95235	3.62942	5.01128	2.14319	2.33597	1.74386	3.68366	4.22025	3.13173
PHRF1	PHRF1	PHD and ring finger domains 1	2.81013e-07	0.766912	0.00139538	0.766912	0.000660292	0.67493	0.0186334	0.828401	0.00646349	0.733617	0.101758	0.84336	14.5215	15.4149	14.0755	10.1445	10.2668	9.30096	12.7672	14.3391	14.3662	11.8278	11.7342	10.7728	18.0839	16.6487	16.5734	11.8881	11.9081	13.9167	19.9085	20.5177	17.7971	16.3357	18.3765	14.5261
NSMCE3	NSMCE3	NSE3 homolog, SMC5-SMC6 complex component	2.83463e-07	0.78216	0.27344	0.78216	0.000599292	0.766937	0.137375	0.921126	0.00255086	0.676037	0.00171086	0.783669	14.9632	14.8359	14.2568	11.0995	11.7679	10.9305	7.92576	7.61772	8.66392	7.09991	7.65366	7.52348	8.99074	9.27187	9.04136	6.45363	5.48709	6.57595	29.8813	30.8299	28.3345	23.4221	24.0184	22.3314
FAM161B	FAM161B	FAM161 centrosomal protein B	2.83494e-07	1.76754	0.00919203	1.76754	0.101665	1.23255	0.00226416	2.02217	0.000340402	2.46182	0.00951716	1.59073	1.93667	2.51286	2.08672	2.93488	2.72223	2.38005	0.522285	0.597303	0.62463	1.00581	1.3546	1.18264	0.69331	0.867456	0.883826	1.94058	2.02484	2.0183	2.06125	1.55013	1.79344	3.1823	2.68336	2.7012
FAM213A	PRXL2A	peroxiredoxin like 2A	2.8368e-07	0.871946	0.125028	0.871946	0.163217	0.911539	0.000389782	0.814905	0.000143875	0.855876	0.00930695	0.909211	6.99944	6.14064	6.68969	5.60432	6.39445	6.07692	10.3209	10.197	10.5487	8.46289	8.19952	8.65768	11.7159	11.4178	11.6172	9.75992	9.96673	10.016	9.61955	9.9339	9.59472	8.86678	9.07583	8.56338
MXD3	MXD3	MAX dimerization protein 3	2.84151e-07	1.67547	0.0202515	1.67547	0.00888002	1.50836	0.0754153	1.31887	0.000443904	2.32777	0.0103045	1.70176	3.06186	3.64086	3.15644	5.47201	4.34691	5.07659	1.82628	1.58786	2.06609	2.85296	2.17701	2.21299	1.18172	1.33266	1.07616	2.73644	2.56561	3.04478	5.14489	4.37051	3.45887	7.5142	7.11937	7.16487
EML2	EML2	EMAP like 2	2.88161e-07	1.36073	0.0263276	1.36073	0.0214864	1.22545	0.0269746	1.42094	0.000859726	1.38547	0.0307983	1.42109	2.83528	3.26094	2.97492	3.93605	3.45952	3.71731	5.00732	4.80205	6.26776	7.84694	8.21414	6.70813	3.44353	3.48737	3.29583	4.44145	4.78583	4.952	2.9891	2.28507	2.21723	3.25552	3.86543	3.45381
CHAC2	CHAC2	ChaC cation transport regulator homolog 2	2.88387e-07	0.413966	0.00385186	0.413966	0.0134417	0.746388	0.00117218	0.338045	0.000144002	0.313438	0.0353158	0.371338	6.32642	7.2738	6.02232	5.11559	4.49621	5.00996	3.58402	3.65269	2.70998	1.32709	1.02279	1.00969	4.20484	4.44077	4.13091	1.518	1.35339	1.15615	2.15093	1.84735	1.45068	0.740754	0.381615	1.04413
HS1BP3	HS1BP3	HCLS1 binding protein 3	2.88936e-07	1.66485	0.0686807	1.66485	0.03192	1.1521	0.000773068	1.83814	0.00135421	2.0638	0.0160918	1.75778	4.21286	4.58026	4.35611	5.38681	5.02478	4.74882	3.43917	3.79266	4.23905	7.22897	7.15598	6.63833	4.26395	4.08442	3.44268	7.70898	7.46463	9.15887	1.10161	0.994575	0.812495	1.81246	1.95296	1.36591
TXNIP	TXNIP	thioredoxin interacting protein	2.94554e-07	2.80488	0.608625	2.07647	0.00103182	2.97238	---	---	---	---	0.000466569	2.64681	1.09166	1.11091	0.857061	2.51394	3.49248	3.10889	0.0562061	---	---	---	---	---	---	---	---	---	0.0192126	---	21.6754	20.9069	23.8926	64.2026	63.1268	49.5362
PIGV	PIGV	phosphatidylinositol glycan anchor biosynthesis class V	2.96716e-07	2.16922	6.38632e-06	2.16922	0.0117762	1.50636	0.000228645	2.62679	0.000155421	3.47669	0.0990776	1.60951	2.67224	2.16227	2.85403	3.73431	4.15665	3.63141	3.12124	2.6429	3.2284	7.59695	7.40685	8.57817	1.94704	2.01775	1.73431	5.66451	6.9319	7.29208	2.22581	2.25744	1.87817	4.27211	4.15653	2.2159
TMEM231	TMEM231	transmembrane protein 231	2.98757e-07	1.34638	0.456641	1.34638	0.121513	1.16794	0.00813614	1.40344	0.000458942	1.37649	0.017404	1.45643	4.40295	3.73208	3.48143	4.41548	4.83954	4.2651	6.17989	6.11987	7.5015	9.29201	9.51359	8.87151	7.82619	7.6238	7.57597	9.978	10.8213	10.9183	38.769	42.1298	42.0604	65.9536	64.8525	49.6193
HIST1H3D	H3C4	H3 clustered histone 4	2.9932e-07	2.15025	0.0313065	2.15025	0.170206	1.31429	0.00617986	2.91802	0.00165307	2.69286	0.000754413	2.06995	1.20962	1.78568	1.16617	2.02985	1.8772	1.50078	0.727858	1.357	0.768373	2.46688	2.79448	2.73536	2.06556	2.79702	2.12637	5.27145	6.36081	7.1543	7.17834	7.15157	5.68918	13.3171	14.0455	13.8485
LRRC37A3	LRRC37A3	leucine rich repeat containing 37 member A3	3.01889e-07	1.50255	0.00153467	1.50255	0.0316607	1.2784	0.00159763	1.78892	0.0035889	1.77596	0.0204587	1.25493	1.12886	1.06338	1.04858	1.50392	1.46277	1.19544	0.816445	0.83522	1.00667	1.46588	1.66187	1.61322	1.45902	1.41054	1.23961	2.1096	2.77762	2.4387	1.65394	1.7656	2.00834	2.36109	2.23377	2.19763
CIAO1	CIAO1	cytosolic iron-sulfur assembly component 1	3.02174e-07	0.86306	0.0275633	0.86306	0.0213572	0.899177	0.00234042	0.818494	0.0012802	0.802437	0.0223785	0.939488	14.4294	15.3812	15.7227	13.7879	13.8506	13.2842	21.4345	20.8605	22.8319	17.6493	17.4701	18.1552	22.4713	23.5481	22.6712	18.2808	19.1643	17.6929	19.4515	19.8524	20.4456	19.0619	18.5206	18.5449
LARS2	LARS2	leucyl-tRNA synthetase 2, mitochondrial	3.03311e-07	0.851339	0.191499	0.851339	0.164632	0.940503	7.17208e-06	0.815239	0.0086557	0.816745	0.0139708	0.838839	14.5275	14.5943	13.6758	13.3715	14.1324	12.7647	19.0417	19.3129	19.3966	15.6805	15.5962	15.8035	17.1548	16.7981	16.088	12.9137	14.6489	13.3521	8.76759	9.37663	9.20757	8.11179	7.71187	7.14221
CHM	CHM	CHM Rab escort protein	3.05872e-07	1.28402	0.0036961	1.28402	0.000320578	1.34774	0.0199618	1.29107	0.0182392	1.32423	0.117288	1.17971	5.28206	5.36873	5.54662	6.99547	7.53251	7.30736	4.00374	3.91502	3.52595	4.74609	4.56812	5.48594	3.41201	3.77203	3.6728	5.29757	4.90431	4.22491	4.65196	4.90808	5.27639	5.70335	5.18254	6.69173
POLL	POLL	DNA polymerase lambda	3.07717e-07	1.57624	6.49862e-07	1.57624	0.0276019	1.24505	0.00555167	1.44827	0.000571891	2.18934	0.00928956	1.56366	7.14934	7.46457	6.47877	9.64071	8.26085	8.3789	7.16924	7.35467	8.87219	11.4469	11.27	11.0154	5.85176	6.39095	5.82618	11.8749	12.7051	15.1555	7.01581	6.30314	5.0963	9.36864	9.38743	9.797
MUC15	MUC15	mucin 15, cell surface associated	3.10154e-07	2.28235	0.757477	1.23162	0.0031082	1.55556	0.000376973	2.47587	0.000705799	3.08696	---	---	8.46406	7.22677	7.69691	10.9215	12.5614	12.9176	6.36954	4.97191	5.14068	13.4487	12.9639	14.1716	6.73898	7.85189	9.09126	25.8779	26.6464	20.5219	---	---	---	0.0331189	---	---
CCNI	CCNI	cyclin I	3.11125e-07	1.39202	5.85809e-07	1.39202	0.00696189	1.40958	0.00281273	1.34125	0.00204186	1.63397	0.157802	1.21546	74.0337	63.4721	67.8991	87.4751	103.701	98.5088	81.5295	78.5822	77.1658	103.93	99.8624	114.934	69.0696	69.9189	83.9309	120.022	127.279	115.748	75.3905	91.931	87.1676	114.101	111.991	84.8957
DFFB	DFFB	DNA fragmentation factor subunit beta	3.11604e-07	0.614816	7.85427e-05	0.614816	0.0657787	0.82954	0.00314753	0.505993	0.000100134	0.492705	0.0200105	0.690895	1.99416	2.42667	2.12286	1.80174	1.95582	1.66411	3.81137	3.56065	4.42608	1.79694	2.35153	1.84155	3.1231	3.32653	3.25975	1.69009	1.62945	1.47086	2.12725	2.11854	1.74053	1.54008	1.19825	1.40179
CSRNP2	CSRNP2	cysteine and serine rich nuclear protein 2	3.12688e-07	0.766784	0.00107674	0.766784	0.0113769	0.846484	0.00596904	0.757788	0.000195715	0.677246	0.0960101	0.795754	6.26693	6.1786	6.25418	5.41973	5.52954	4.90122	6.01844	6.09088	6.67048	5.06422	4.77387	4.40133	9.60876	9.70663	9.50305	6.18486	6.84082	6.50726	7.78485	7.96304	7.20131	7.03246	6.38488	5.00979
GORASP2	GORASP2	golgi reassembly stacking protein 2	3.16186e-07	0.79478	0.0329603	0.79478	0.21879	0.924989	0.00041878	0.756011	0.0119555	0.768787	0.00286133	0.742194	34.6132	30.8131	29.856	28.2365	31.0407	28.7524	22.2557	21.3343	20.7742	15.7137	16.3277	16.6122	19.2324	18.398	22.0783	15.3028	15.8911	14.5971	27.7128	30.3371	30.0541	21.5535	23.2697	20.597
KTI12	KTI12	KTI12 chromatin associated homolog	3.17736e-07	0.673363	0.00370475	0.673363	1.8336e-05	0.613521	0.0240849	0.752097	0.00221335	0.564694	0.150295	0.789006	8.48344	8.30857	8.13335	4.96506	5.0748	5.25423	3.87743	4.47126	4.60899	3.03922	3.06002	3.65522	8.09864	8.71192	7.81502	4.07655	4.60302	5.29122	9.44094	8.82649	7.19388	7.31699	7.46623	5.38976
COX10	COX10	cytochrome c oxidase assembly factor heme A:farnesyltransferase COX10	3.18002e-07	0.809208	0.0436916	0.809208	0.00814136	0.829536	0.0040185	0.785117	0.0103606	0.763744	0.120149	0.862032	11.1154	10.3118	10.8094	8.79565	9.45718	8.50246	5.91439	6.61972	6.49734	4.77695	5.12492	5.02861	8.18136	7.30331	7.22636	5.35624	5.76092	6.23384	6.47177	6.35671	5.61871	5.79079	5.42664	4.71184
ILF2	ILF2	interleukin enhancer binding factor 2	3.18777e-07	0.796377	0.00708671	0.796377	0.0412731	0.941626	0.000196344	0.790513	0.000359842	0.683091	0.00622049	0.79106	149.067	154.281	159.347	145.065	146.832	143.645	129.594	128.087	127.039	98.3225	101.61	104.271	125.859	129.941	122.702	83.4859	91.422	83.8018	182.121	170.614	165.171	140.035	127.563	142.225
WEE1	WEE1	WEE1 G2 checkpoint kinase	3.1931e-07	1.72615	7.03027e-05	1.72615	0.00665286	1.46863	0.000482159	1.54701	0.000286282	2.78919	0.00559663	1.40097	12.6969	10.2397	11.4786	15.4866	17.2564	17.6887	10.9959	10.6436	10.5402	15.8286	16.0629	17.9629	6.39241	6.42938	7.24507	21.44	18.2436	16.5188	15.3131	17.1663	18.2272	25.1579	23.525	22.2609
NUP50	NUP50	nucleoporin 50	3.23077e-07	0.783833	0.0528663	0.783833	0.0156411	0.933471	0.00190479	0.734561	0.00564332	0.730781	0.00871399	0.753317	18.9562	19.5431	18.6863	17.6846	17.5268	18.1666	19.6329	20.668	18.3733	13.7082	14.4078	14.9614	17.2134	16.9003	19.006	12.7722	14.0429	12.0307	10.1085	10.5483	10.9419	8.62348	7.15881	8.07924
BTN2A2	BTN2A2	butyrophilin subfamily 2 member A2	3.25593e-07	1.52957	0.412548	1.52957	0.105821	1.14824	0.000142535	1.73374	4.99516e-05	2.00235	0.0142935	1.37315	1.83865	2.06308	1.928	2.04994	2.17117	2.48764	18.5101	18.9877	20.9724	33.3952	33.6417	34.1914	18.4121	17.0329	16.4786	34.594	35.7257	33.5695	2.34844	2.33689	2.09606	2.97451	2.83426	3.53284
PPM1F	PPM1F	protein phosphatase, Mg2+/Mn2+ dependent 1F	3.28496e-07	0.714344	0.0854965	0.714344	0.00333109	0.824558	0.0033511	0.701174	0.00060332	0.613831	0.08801	0.733726	10.283	10.7806	9.70293	8.49174	8.48709	8.36706	12.2981	13.3776	13.9782	9.41734	9.86337	8.53482	15.2282	14.1063	14.7783	9.17291	8.2951	9.64947	4.66831	5.23602	4.20073	3.39792	4.26901	2.79609
ETV4	ETV4	ETS variant transcription factor 4	3.29737e-07	1.34054	0.196674	1.34054	0.0297184	1.24065	0.00626588	1.29315	0.00263854	1.60327	0.0362489	1.25549	27.229	24.7255	23.3983	29.2864	34.1824	30.0493	16.719	16.3289	18.1398	22.1088	23.4678	20.64	14.3845	12.5801	13.0398	19.6243	20.7476	23.8841	57.7993	57.7352	52.1816	69.0065	79.0383	63.1824
RBM4	RBM4	RNA binding motif protein 4	3.32086e-07	0.850896	0.221861	0.850896	0.00764643	0.837225	0.0009049	0.832329	0.000106684	0.797865	0.321664	0.942843	34.7861	36.584	34.2274	31.1988	28.9803	28.272	18.8823	19.5171	19.7021	16.4047	16.3583	15.6014	21.8011	21.3198	20.893	16.8667	17.3029	16.9007	35.8395	34.5518	35.0699	35.013	34.7329	29.9306
MTRR	MTRR	5-methyltetrahydrofolate-homocysteine methyltransferase reductase	3.34327e-07	0.723032	7.6711e-05	0.723032	0.0392573	0.855518	8.21796e-05	0.682523	0.00142212	0.579738	0.0184924	0.807333	6.9246	6.78059	5.87692	5.60918	5.52743	5.57283	8.43337	8.36004	8.14209	5.60988	5.90604	5.50865	10.4304	10.6394	10.2343	5.42664	6.86619	5.93908	6.5037	6.13426	6.50252	5.49451	4.64323	5.35071
CDKL1	CDKL1	cyclin dependent kinase like 1	3.34549e-07	0.689192	0.115064	0.689192	0.0354467	0.859491	7.81379e-05	0.624227	0.0296498	0.665596	0.010212	0.631779	0.995647	0.9209	0.874107	0.817042	0.751761	0.82848	1.62028	1.63905	1.53072	0.964308	0.995327	1.03021	1.15955	1.22813	1.28192	0.770915	1.02234	0.683012	0.412945	0.381094	0.419264	0.30924	0.231191	0.232722
MKKS	MKKS	McKusick-Kaufman syndrome	3.40256e-07	0.771291	0.000393371	0.771291	0.218181	0.928047	0.00121377	0.738274	0.00126019	0.748012	0.00513338	0.69052	9.37208	10.8502	10.3319	9.4524	9.8878	8.98507	10.2249	11.2698	9.99953	7.73703	7.67268	7.81069	9.70252	9.68908	9.29742	7.05507	7.61466	6.80932	8.6039	8.48027	8.10909	6.27067	5.10429	6.08636
FXR1	FXR1	FMR1 autosomal homolog 1	3.41431e-07	1.32349	0.00721299	1.32349	8.14637e-05	1.42622	0.180859	1.09485	0.00120992	1.55218	0.00604015	1.26589	16.3177	16.9428	16.269	22.7987	23.6564	24.1935	14.1383	12.6259	12.1236	13.9389	13.5303	15.06	11.8303	11.472	11.6843	18.7615	19.3802	16.3097	19.8146	19.2191	20.3815	24.7578	23.5073	27.0536
ZUP1	ZUP1	zinc finger containing ubiquitin peptidase 1	3.43331e-07	0.635165	1.01047e-06	0.635165	0.00936995	0.81759	0.0278652	0.672119	0.0024754	0.527345	0.00783334	0.561656	5.63978	6.01552	5.8177	4.48516	5.1185	4.69866	6.40643	4.912	5.04072	3.41338	3.29683	4.27985	5.32496	6.28874	6.15535	3.45971	3.27177	2.67052	5.22547	5.7363	5.63334	3.8488	2.96683	2.6201
LIG4	LIG4	DNA ligase 4	3.45303e-07	0.476281	3.74546e-05	0.476281	0.0303077	0.821414	0.000495062	0.430743	0.000688475	0.280773	0.000417659	0.517986	2.87823	3.12958	3.33226	2.39167	2.51757	2.76282	2.50387	2.13462	1.92739	0.884943	0.972506	0.95664	3.46124	3.94335	4.00544	1.36312	0.983818	0.902331	3.71348	3.69138	3.35513	1.92618	1.67686	1.97897
CARF	CARF	calcium responsive transcription factor	3.45336e-07	1.60642	0.00650118	1.60642	0.0102955	1.99196	0.00556312	1.666	0.00203899	1.54467	0.0973212	1.29912	0.422274	0.363808	0.264013	0.644989	0.771442	0.644282	0.470058	0.477509	0.472668	0.850311	0.654521	0.881478	0.545456	0.562986	0.546471	0.911775	0.89747	0.755837	1.18522	1.08828	0.980569	1.39787	1.16764	1.69897
ZNF280B	ZNF280B	zinc finger protein 280B	3.45632e-07	0.569534	0.00130272	0.569534	0.0114888	0.790502	0.00669453	0.514023	0.0020711	0.531428	0.0225564	0.487246	1.94312	1.80058	1.83473	1.38926	1.61631	1.41217	1.32865	1.17968	0.962719	0.567492	0.517662	0.697617	1.32505	1.58133	1.62964	0.731261	0.899411	0.779198	0.981301	1.12659	0.974329	0.733481	0.396214	0.428744
CNN2	CNN2	calponin 2	3.46093e-07	1.39717	0.137507	1.39717	0.0699347	1.17271	0.00102861	1.35458	0.000581983	1.67648	0.0312225	1.43089	119.445	107.282	105.215	121.637	143.465	124.602	60.5326	62.7264	67.9495	87.3951	86.6964	84.636	56.3342	55.1669	59.8173	90.71	92.0618	104.892	193.799	224.749	212.338	321.486	342.462	246.107
HHIP	HHIP	hedgehog interacting protein	3.46688e-07	1.27805	0.557491	1.27805	0.222541	1.11573	0.00161247	1.26932	0.00179947	1.36695	0.00714746	1.3782	4.42955	3.59397	3.57626	4.1862	4.53958	4.16109	42.4464	39.5915	38.1804	50.8533	50.4045	51.1935	33.6191	34.3374	37.0649	48.9016	49.6324	45.0286	14.2412	17.3381	16.5668	23.0196	21.552	21.5841
KIAA0930	KIAA0930	KIAA0930	3.4748e-07	0.70984	0.0253661	0.70984	0.00435039	0.769166	0.00158862	0.658248	0.00749595	0.611858	0.118698	0.819562	7.39085	6.88616	6.56571	5.23217	5.6536	5.14054	7.78852	8.86549	8.71862	5.60502	5.89646	5.19527	8.05738	7.34657	7.61625	4.21613	4.32389	5.66478	3.5717	3.45199	3.05707	2.70487	3.22746	2.37678
DDIAS	DDIAS	DNA damage induced apoptosis suppressor	3.47909e-07	0.533597	0.00717604	0.533597	0.330335	0.906482	0.00166645	0.474749	0.000871464	0.417105	0.000571928	0.45163	3.90984	4.23426	4.78958	3.43767	3.98909	4.30699	4.37393	4.31778	3.32974	1.94188	1.73324	1.99918	3.86142	3.94203	4.38094	1.85536	1.84547	1.4133	11.7838	12.1289	13.2805	5.85602	4.86203	6.14111
STRIP1	STRIP1	striatin interacting protein 1	3.55439e-07	1.22673	0.170452	1.22673	0.00548465	1.15689	0.00260107	1.1866	0.00129652	1.43764	0.0312419	1.1475	10.7096	11.652	10.8389	12.6813	12.8471	12.8546	10.4143	10.1701	11.0558	12.639	12.3737	12.5098	8.58924	8.36021	7.66465	12.4489	11.6591	11.2675	23.5847	21.3545	20.6327	24.4695	25.0327	25.6335
BTG1	BTG1	BTG anti-proliferation factor 1	3.60096e-07	2.18442	0.0225225	2.18442	0.00469401	1.75496	1.50117e-05	2.01256	1.78479e-05	4.46443	0.00183808	1.444	7.93022	6.45349	7.04852	10.7041	13.155	13.8464	3.15723	3.30459	3.42086	6.58234	6.47693	6.82429	2.69914	2.41489	2.35054	11.3451	11.8358	10.1527	22.5062	24.1599	23.8267	35.8318	35.1059	31.0108
RPF2	RPF2	ribosome production factor 2 homolog	3.61979e-07	0.650634	0.0013816	0.650634	0.00089361	0.711642	0.0100853	0.761523	0.00498838	0.741093	0.000343394	0.4462	11.2582	12.3397	12.2345	8.1258	8.51343	8.85468	13.7961	11.6979	11.6009	9.10955	9.70252	9.35456	16.6461	17.6633	17.4198	13.5808	13.2798	11.5592	10.6926	10.2501	12.4909	4.9765	4.62948	5.27876
RHOB	RHOB	ras homolog family member B	3.62636e-07	1.36157	0.349081	1.36157	0.192611	1.06213	0.0003479	1.47978	0.000436913	1.57366	0.00780215	1.38954	18.5505	17.2122	16.7027	19.1415	18.7984	17.759	20.7194	20.574	19.7534	29.6767	31.9641	28.7644	53.0658	54.9608	55.7724	90.8673	79.5335	87.7119	93.9102	105.58	95.2192	139.783	147.79	122.612
DDX5	DDX5	DEAD-box helicase 5	3.67037e-07	0.770048	0.000189912	0.770048	0.137797	0.902548	6.94536e-05	0.740055	0.0133861	0.771725	0.00575653	0.682142	148.13	160.747	168.648	150.642	132.402	148.027	141.434	135.122	134.079	101.151	100.312	102.356	169.854	175.301	184.433	145.056	143.013	121.668	191.778	171.106	196.629	127.213	115.01	139.981
DDX51	DDX51	DEAD-box helicase 51	3.67952e-07	0.80839	0.0122161	0.80839	0.000482099	0.773666	0.131423	0.854757	0.00301308	0.770224	0.0431553	0.838435	9.75445	9.41976	9.87712	7.54426	7.72497	7.2114	5.3453	6.5439	7.04329	5.39211	5.41804	5.26641	10.8607	10.2076	9.70367	7.95731	7.54071	8.19202	8.6521	7.41882	7.25175	6.70445	6.59741	6.20254
TMEM199	TMEM199	transmembrane protein 199	3.68293e-07	0.819558	0.0201313	0.819558	0.00190473	0.838315	0.0398359	0.873173	0.0040578	0.742692	0.0473575	0.829854	9.30702	9.46794	8.80468	7.554	7.8276	7.73028	6.49878	6.57997	6.09459	5.67445	5.90002	5.18233	9.1129	8.72037	8.83886	5.99704	7.00289	6.85179	11.5612	10.2122	10.2639	9.76832	8.19305	8.65324
SH3D19	SH3D19	SH3 domain containing 19	3.68481e-07	1.20428	0.367643	1.20428	0.0935226	1.17467	0.000920348	1.25665	0.0188533	1.20909	0.0238794	1.17848	3.88919	3.27134	3.07885	3.83124	4.00572	4.13716	4.71262	4.52852	4.41869	5.62206	5.61428	5.92884	4.42605	4.60988	4.40121	5.51477	5.81678	4.94822	11.1381	11.9139	12.6153	14.6657	13.2656	14.083
REV1	REV1	REV1 DNA directed polymerase	3.7268e-07	0.78251	0.00258541	0.78251	0.0051053	0.883413	0.00658678	0.741053	0.00484006	0.694279	0.0273059	0.824922	3.5686	3.46989	3.62269	3.25388	3.06363	3.10241	3.21832	3.35007	3.31544	2.37071	2.25354	2.72289	4.62964	4.95828	4.59543	3.32193	3.61426	2.94033	5.14657	4.564	4.26791	3.88712	3.72322	3.88841
ZNF165	ZNF165	zinc finger protein 165	3.76458e-07	1.75343	0.00131982	1.75343	0.0043004	1.88244	0.0116519	1.90827	0.00292989	1.92808	0.194845	1.36479	0.38333	0.484648	0.54745	0.857102	0.930273	0.85087	0.336407	0.432071	0.483316	0.884173	0.856176	0.644865	0.828933	0.856415	0.650947	1.34262	1.59137	1.55023	0.537393	0.27897	0.374942	0.574933	0.463317	0.536435
EIF4G1	EIF4G1	eukaryotic translation initiation factor 4 gamma 1	3.77251e-07	0.841795	0.0132054	0.841795	0.0125037	0.875919	0.000374597	0.831648	0.00798286	0.828904	0.0861992	0.831604	143.134	133.175	129.568	117.853	120.222	117.146	98.4978	98.922	99.8105	82.4902	84.6818	80.0794	116.74	113.445	124.562	93.0001	101.393	99.635	132.907	144.878	142.857	126.031	125.636	99.9102
ZNF326	ZNF326	zinc finger protein 326	3.78398e-07	1.20037	0.0736349	1.20037	0.000392462	1.32166	0.00117059	1.218	0.0400392	1.1781	0.130894	1.09474	5.13659	5.21881	5.26816	6.75657	6.68098	7.22271	4.07571	3.99415	3.90204	5.01212	4.67754	4.89582	3.12876	3.5206	3.52358	4.08705	4.19276	3.70342	5.8803	5.70074	6.52139	6.57071	6.32721	6.89882
KIAA0391	PRORP	protein only RNase P catalytic subunit	3.78916e-07	0.776676	0.00101429	0.776676	0.129511	0.923322	0.00279917	0.708757	0.00066046	0.68768	0.00523566	0.80858	12.9501	11.4572	12.4727	10.8882	11.4481	11.6865	14.1346	12.4922	12.8103	9.51669	8.66152	9.76994	10.0074	10.1334	9.50054	6.89963	7.13202	6.36716	11.1006	11.3333	10.4058	8.9209	9.24972	8.38697
KLF3	KLF3	Kruppel like factor 3	3.79238e-07	1.40663	0.158713	1.40663	0.00310116	1.53392	0.000125646	1.45045	0.00202195	1.64519	0.171271	1.06954	10.3297	8.83169	9.47792	13.3099	15.7508	14.886	2.76259	2.63812	2.62068	3.73213	3.96593	3.93764	3.70774	4.29858	4.47845	7.33334	6.77086	6.40119	9.98443	10.9822	11.348	11.793	11.3323	11.3913
VPS51	VPS51	VPS51 subunit of GARP complex	3.79811e-07	1.39869	0.00704681	1.39869	0.015726	1.11562	0.00620554	1.38555	0.00019476	1.73081	0.0121579	1.43054	21.9342	21.5841	20.5938	24.0511	24.5153	22.9597	18.7461	18.0319	21.9805	27.4808	27.2637	26.3781	17.6124	17.6278	16.8829	29.9314	28.1531	32.2523	35.3434	34.4846	31.3293	50.7076	52.9148	41.6611
ERICH1	ERICH1	glutamate rich 1	3.8289e-07	1.24724	0.00511426	1.24724	0.0133857	1.23454	0.0570473	1.23023	0.000290018	1.3281	0.0718536	1.19972	0.754073	0.750487	0.800383	1.0369	0.91785	0.8955	0.844463	0.971363	1.10553	1.17252	1.20622	1.19384	1.07466	1.1203	1.13592	1.45091	1.5257	1.44723	0.963054	0.826591	0.761498	1.07716	0.98525	0.986328
RPRD2	RPRD2	regulation of nuclear pre-mRNA domain containing 2	3.8483e-07	1.17293	0.000346862	1.17293	0.107883	1.08531	0.00336015	1.22159	0.0103642	1.18528	0.0184198	1.20447	8.83794	7.74342	8.0576	8.98389	8.9206	8.79608	6.79724	6.33537	6.4534	8.03496	8.27546	7.61894	7.40911	6.72489	6.97745	7.95946	8.6479	8.41032	7.57844	8.37355	7.68428	9.80175	9.87315	8.80486
SENP5	SENP5	SUMO specific peptidase 5	3.8857e-07	0.727756	0.00417966	0.727756	0.0245675	0.915881	0.00541441	0.650072	0.000536249	0.61708	0.000609264	0.763485	5.76951	6.04319	6.22421	5.63455	5.43832	5.44107	5.63478	5.40543	5.50602	3.1721	3.50723	4.14115	6.36491	6.84989	6.42738	3.81494	4.38073	3.94004	9.51181	8.89263	8.93972	6.76885	6.92584	7.17844
SNRPA	SNRPA	small nuclear ribonucleoprotein polypeptide A	3.88737e-07	1.35862	2.40754e-06	1.35862	0.0682184	1.09871	0.000232118	1.46174	0.00227937	1.59845	0.0159767	1.32719	70.6134	68.0838	67.3208	76.8243	79.2731	70.4867	49.6324	49.7157	53.4253	71.9773	76.5972	74.68	59.9139	56.5914	57.3241	82.3102	93.4459	103.205	58.5022	56.3835	54.4183	74.4541	84.3619	66.8085
TOMM5	TOMM5	translocase of outer mitochondrial membrane 5	3.90513e-07	0.688345	0.00112608	0.688345	0.0642568	0.766811	0.0052252	0.708231	0.0119846	0.662108	0.0221489	0.624355	59.7439	75.2631	74.5502	58.7697	46.2294	55.6311	53.0742	54.793	45.8538	34.9488	35.3067	38.39	65.2294	66.6106	56.0235	46.2458	42.8336	35.6685	107.912	88.4702	90.071	56.4672	50.2872	73.7039
RNF169	RNF169	ring finger protein 169	3.93665e-07	1.40194	0.000134573	1.40194	0.00878067	1.23967	0.000464517	1.56132	2.4279e-05	1.73673	0.136951	1.14919	5.37163	4.69534	5.30801	6.4746	6.36367	6.19009	3.75192	3.50535	3.40985	5.22177	5.62986	5.8061	2.91784	2.95531	2.98817	4.89602	5.29764	5.20403	3.91725	4.41435	3.60775	4.65548	4.87912	4.16824
OTULIN	OTULIN	OTU deubiquitinase with linear linkage specificity	3.94818e-07	0.751437	0.0173489	0.751437	0.0172448	0.925066	0.000470071	0.678805	0.000450656	0.642947	0.0175336	0.789728	2.91828	2.80236	2.84002	2.70122	2.65855	2.56026	1.70829	1.69047	1.85802	1.16873	1.24082	1.15726	2.28877	2.3731	2.37771	1.60017	1.53409	1.39824	2.63885	2.75112	2.79888	2.37074	2.17505	1.94084
ISG20L2	ISG20L2	interferon stimulated exonuclease gene 20 like 2	3.95199e-07	0.689617	0.000467238	0.689617	0.00912197	0.730344	0.000385445	0.60995	0.00180449	0.576548	0.190655	0.880593	20.1408	17.045	17.1441	12.2682	13.9389	13.408	10.9034	12.2682	12.5513	7.10409	7.28819	7.35844	16.07	14.8094	16.338	7.92121	9.53069	9.87055	13.4852	14.1194	13.9221	13.1535	13.241	10.3929
CTDSP2	CTDSP2	CTD small phosphatase 2	3.96785e-07	1.84581	0.0022005	1.84581	0.00436785	1.26546	7.40541e-07	1.92009	2.68644e-05	3.10055	0.0113722	1.54076	41.9111	38.3499	37.8361	48.4676	52.2881	48.6288	14.9984	14.8852	15.4156	29.0934	28.6497	29.229	9.44408	9.10084	10.4526	28.0706	30.8751	30.8973	26.8022	27.8572	25.0509	44.8079	44.9067	33.9995
ZNF362	ZNF362	zinc finger protein 362	4.03937e-07	1.3865	1.14358e-05	1.3865	0.00667787	1.19709	0.0105081	1.48362	0.00219983	1.63185	0.045219	1.2751	5.49466	6.069	5.72157	6.87033	7.13859	6.67367	5.57542	5.62039	7.03573	8.82557	9.69721	8.41271	4.32051	4.47448	4.32566	7.21895	6.2975	7.99335	5.55725	6.21162	5.14186	7.12782	8.03072	6.4284
TSG101	TSG101	tumor susceptibility 101	4.05592e-07	1.25706	0.0517919	1.25706	0.00398816	1.21782	0.00534328	1.26856	0.00749966	1.37142	0.128002	1.17859	27.656	30.4165	30.3617	35.9478	35.1882	36.4678	24.7067	21.7533	22.279	28.2635	28.7478	30.0845	19.8522	21.368	20.2085	28.759	30.6539	25.0818	44.9341	40.1183	41.6227	48.0678	44.2222	57.7881
TCAF1	TCAF1	TRPM8 channel associated factor 1	4.07076e-07	1.14615	0.169438	1.14615	0.00955537	1.11974	0.0839531	1.0718	0.0103646	1.20921	0.00263043	1.18912	13.4763	12.8334	13.1525	14.931	14.1645	15.1002	25.2463	23.8558	24.1724	24.9881	26.3467	27.2265	19.3115	19.9212	21.206	24.9966	25.2321	22.8699	18.034	18.2453	19.0078	22.4198	21.0305	22.3035
NAF1	NAF1	nuclear assembly factor 1 ribonucleoprotein	4.07153e-07	0.679253	1.26203e-05	0.679253	0.00378382	0.890716	0.00322214	0.681434	0.000345045	0.541594	0.0151853	0.647571	3.83663	3.71847	3.94501	3.38825	3.47295	3.37995	3.41392	3.3342	3.13175	2.28183	2.02357	2.44291	3.77708	3.6073	3.87565	2.13147	2.14	1.83913	3.32462	3.65718	3.50944	2.50424	2.51279	1.84144
MKNK2	MKNK2	MAPK interacting serine/threonine kinase 2	4.0814e-07	0.757422	0.00807532	0.757422	0.000945298	0.675406	0.00196862	0.763735	0.013375	0.74621	0.203517	0.855033	47.4383	52.8646	47.1067	34.636	31.7662	33.0812	32.3757	33.9025	36.4324	26.7595	26.1843	25.424	44.9937	41.5282	42.9903	30.3306	30.0039	36.6767	27.3034	26.6294	22.8356	23.8324	23.7445	18.3405
UBE2B	UBE2B	ubiquitin conjugating enzyme E2 B	4.16687e-07	1.49061	2.04329e-07	1.49061	0.00107389	1.52372	0.00547825	1.53438	0.0163439	1.66943	0.15571	1.26489	8.25822	7.62195	8.02238	11.1959	12.2482	13.027	9.34115	8.34944	7.19134	12.6623	12.2115	13.1034	7.55745	8.60676	9.56974	17.1262	14.3991	11.7441	9.23108	8.94412	11.5164	12.248	10.3906	15.1201
ZNF236	ZNF236	zinc finger protein 236	4.18197e-07	1.32105	0.00460027	1.32105	0.0754438	1.13522	0.000330199	1.5106	0.00165695	1.48029	0.0362552	1.19978	2.36479	2.75007	2.48901	3.02451	2.73257	2.86533	3.31673	3.19142	3.6043	5.09489	5.09941	5.06187	2.55112	2.50207	2.53946	3.3803	3.9071	3.98108	2.33618	2.47329	2.09922	2.83149	2.87032	2.5775
SLC35E2B	SLC35E2B	solute carrier family 35 member E2B	4.21327e-07	1.44248	0.00459648	1.44248	0.00191957	1.24533	0.00301868	1.46599	7.84673e-05	1.83278	0.116379	1.29395	11.1044	10.8535	10.6926	13.2573	14.3317	13.0993	16.3408	18.7511	19.9597	27.1799	26.5051	26.7469	13.2159	13.1258	13.842	23.5329	24.002	26.1716	18.7936	21.0219	20.1938	29.2509	29.3297	20.1465
NAGLU	NAGLU	N-acetyl-alpha-glucosaminidase	4.21929e-07	1.47343	5.76072e-05	1.47343	0.0108569	1.19588	0.00535179	1.69619	0.00209304	1.62263	0.0499653	1.43198	7.10823	6.51764	6.5064	8.42537	7.67699	7.97033	5.66906	5.88022	7.59879	11.2538	10.7367	10.2306	6.49815	6.34284	6.14801	10.0864	9.24434	11.6106	5.06506	4.98779	4.33262	7.79511	7.64004	5.39678
DNAJC11	DNAJC11	DnaJ heat shock protein family (Hsp40) member C11	4.23206e-07	0.826719	0.0186391	0.826719	0.00892826	0.807135	0.0123615	0.87944	0.023395	0.84713	0.0227009	0.776836	36.5779	33.7702	32.3199	26.7147	29.0924	27.0105	33.7534	35.0252	37.2023	30.5037	31.3343	31.298	39.314	39.8252	41.6981	31.4795	34.5861	36.4536	27.6081	26.9447	25.6718	21.0772	23.1189	18.3727
STK40	STK40	serine/threonine kinase 40	4.23224e-07	0.758736	0.00781608	0.758736	0.00357079	0.831426	0.000258087	0.639344	0.00517283	0.737498	0.131339	0.845366	25.8589	24.1907	24.2081	20.8794	21.0987	19.7568	32.8035	33.6333	36.9223	22.1625	22.1338	21.7025	45.7047	43.9174	46.5668	30.4637	33.7454	36.4716	27.5987	28.223	25.4531	24.2632	25.4173	19.4219
AP5Z1	AP5Z1	adaptor related protein complex 5 subunit zeta 1	4.24159e-07	1.52297	0.00154932	1.52297	0.0239188	1.28812	0.00327529	1.92594	0.00965731	1.5039	0.0379509	1.44194	7.11824	8.47786	7.67268	11.0169	9.55754	9.39869	4.91275	5.50278	6.58823	10.9823	11.931	9.7104	11.5538	11.7706	9.35521	16.6737	14.8689	17.4553	6.87381	5.73805	4.92209	8.55092	9.31619	7.30635
JADE2	JADE2	jade family PHD finger 2	4.25297e-07	1.3427	0.284917	1.3427	0.00281056	1.28049	0.00118707	1.30289	0.0607936	1.20409	0.00742749	1.61797	0.999154	0.896827	0.918902	1.24578	1.18335	1.1727	4.6929	4.6549	5.03566	6.42248	6.31066	6.00282	3.01856	2.99657	3.01735	3.26318	3.5118	4.15765	1.39471	1.47615	1.18677	2.28477	2.38694	1.89763
MRPL20	MRPL20	mitochondrial ribosomal protein L20	4.26932e-07	0.805956	0.000585116	0.805956	0.0132001	0.777627	0.0064956	0.84784	0.00321514	0.739183	0.105481	0.865782	67.3357	76.5213	77.3334	61.8727	55.2055	54.8561	53.233	52.0826	56.4284	44.0454	45.7284	47.3397	61.228	59.583	54.0937	41.3771	45.6063	42.2368	67.3329	59.9542	56.3964	50.148	50.8939	57.8895
IGF2R	IGF2R	insulin like growth factor 2 receptor	4.27069e-07	1.35889	0.00160441	1.35889	0.162848	1.14003	0.000135196	1.42748	0.00324865	1.3641	0.0143148	1.53603	16.6018	17.9252	16.9659	22.0064	17.1007	19.8787	12.6633	13.2895	12.5749	18.2396	18.9334	17.8249	9.59671	10.2228	9.52514	13.8524	14.0144	12.2182	8.89429	11.4343	10.9616	17.9021	15.9799	14.1226
SRPRA	SRPRA	SRP receptor subunit alpha	4.27158e-07	0.816995	0.00146582	0.816995	0.0284913	0.871484	8.2965e-05	0.752094	0.000970656	0.762449	0.178434	0.891529	31.4594	29.9082	27.4159	25.5803	26.1785	25.4958	25.7675	26.2619	24.9075	19.5042	18.9832	19.3663	23.5292	23.0608	23.6392	16.8246	18.6041	18.1631	22.3455	23.0968	21.832	22.1361	20.5557	17.5471
ASB6	ASB6	ankyrin repeat and SOCS box containing 6	4.33208e-07	0.701647	0.00152475	0.701647	0.000613296	0.680828	0.00254617	0.69867	0.000562313	0.60936	0.300668	0.836167	10.8249	12.0548	11.0334	8.01971	7.51754	7.53658	6.13371	7.15474	7.17894	4.86787	4.72341	4.67304	9.95679	10.5276	9.57651	5.8887	5.82283	6.62399	7.18396	6.12738	5.97923	6.34012	5.97041	4.06498
MT2A	MT2A	metallothionein 2A	4.42262e-07	1.82198	0.226168	1.82198	0.162112	1.34107	0.00042717	2.07492	0.00386042	1.74213	0.0141649	2.27323	3.36037	3.92293	2.2501	3.79955	4.3374	4.34104	21.784	24.9483	19.7452	46.0427	45.9716	45.2894	37.6167	35.8169	37.2129	61.8546	56.0958	76.4015	3.72422	4.86008	2.48475	7.99895	8.56854	7.70813
MYC	MYC	MYC proto-oncogene, bHLH transcription factor	4.45229e-07	1.31314	0.0146393	1.31314	0.0495926	1.16404	0.00137202	1.32098	0.00441343	1.42923	0.0479582	1.35295	44.0067	40.7105	38.8443	45.1652	51.7734	46.9405	44.0497	44.8831	46.7466	60.998	62.0931	56.2468	62.9053	59.2622	67.0855	82.8569	89.4178	98.547	33.7017	37.7237	37.1953	52.2718	55.8676	40.1025
POMGNT2	POMGNT2	protein O-linked mannose N-acetylglucosaminyltransferase 2 (beta 1,4-)	4.45972e-07	0.683621	8.69027e-07	0.683621	0.0125566	0.789054	0.00475702	0.627921	0.00408304	0.631185	0.0841686	0.698385	9.13339	8.42759	8.38441	6.62142	7.48281	6.39906	7.8827	9.04951	9.88959	5.75909	5.0824	5.96722	7.66927	7.88713	8.26686	4.48712	4.852	5.7756	8.12907	9.04218	8.98053	6.60977	7.52885	4.51843
TMEM104	TMEM104	transmembrane protein 104	4.47834e-07	0.550611	2.21987e-06	0.550611	0.003461	0.703901	0.000222211	0.479524	0.000234998	0.369899	0.138524	0.736165	5.63806	5.52824	5.1541	3.63662	4.22678	3.64498	5.02091	5.20594	5.96751	2.67081	2.6148	2.46277	7.96255	7.52817	7.94882	2.51093	2.92902	3.27896	4.1766	4.26776	3.57968	3.58258	3.28934	2.16016
RSC1A1	RSC1A1	regulator of solute carriers 1	4.48064e-07	0.702678	0.00121802	0.702678	0.0379946	0.851515	0.00900656	0.621182	0.000495162	0.622601	0.0394593	0.740293	7.8409	7.78885	8.48927	7.00201	6.2728	7.28788	6.6617	5.7009	4.75093	3.60088	3.35272	3.58228	7.52635	7.91566	7.78836	4.55541	5.24917	4.68306	7.67023	8.854	8.00394	7.23493	5.46727	5.57515
TTC17	TTC17	tetratricopeptide repeat domain 17	4.49368e-07	1.31348	0.000153254	1.31348	0.075374	1.0981	2.69187e-05	1.32236	0.00114347	1.60549	0.00549667	1.27672	7.60527	6.92023	7.89325	8.16447	8.20504	8.21124	7.17754	7.34972	7.14761	9.37761	9.60483	9.67989	7.61984	7.47762	6.92388	11.5954	12.8996	10.915	9.50555	9.18538	9.41689	13.0368	11.5938	11.3207
IPPK	IPPK	inositol-pentakisphosphate 2-kinase	4.50023e-07	0.69329	0.00244245	0.69329	0.000177463	0.737409	0.00111966	0.60582	2.03315e-05	0.594143	0.341847	0.870397	4.59537	4.58198	4.84276	3.37363	3.53596	3.42758	4.41398	4.95049	5.16662	3.01162	2.71987	3.06456	6.29279	6.4098	6.689	3.93769	3.76578	3.81616	3.15789	2.91652	2.47859	2.62805	2.85894	2.00344
TOGARAM1	TOGARAM1	TOG array regulator of axonemal microtubules 1	4.50214e-07	1.2404	0.0121685	1.2404	0.0197245	1.20143	0.00479682	1.30874	0.0225888	1.3268	0.013631	1.13471	2.62571	2.64099	2.7285	3.35772	2.91258	3.35516	3.13836	2.91036	2.86483	4.01055	3.60023	4.06237	3.11795	3.54963	3.52233	4.98983	4.58751	3.97774	4.21537	4.45897	4.50879	5.20429	4.865	4.89036
PJA2	PJA2	praja ring finger ubiquitin ligase 2	4.51188e-07	1.50587	0.0343384	1.50587	0.000135726	1.58013	0.00598149	1.35877	0.00220245	2.00786	0.0709114	1.19282	14.1525	14.12	14.5466	21.4459	22.454	23.8158	14.4918	12.8873	12.2061	17.6425	17.1962	18.8496	10.0603	10.0484	11.1692	23.8666	21.9324	17.4605	35.3099	35.552	40.1904	43.6016	40.0542	49.0299
EIF2B1	EIF2B1	eukaryotic translation initiation factor 2B subunit alpha	4.55364e-07	0.844275	0.000659177	0.844275	0.12658	0.929605	0.00213512	0.831453	0.00055022	0.766181	0.0294197	0.857961	31.5699	29.7696	29.1523	27.6318	29.6582	26.8574	27.9553	26.498	25.5622	22.1744	22.2737	22.0366	25.354	26.4189	27.1398	19.6635	20.8476	19.9453	27.1639	26.688	26.0128	24.9488	22.0049	21.6936
LOC112268238	LOC112268238	translation initiation factor IF-2-like	4.58769e-07	1.97191	0.00479881	1.97191	0.0942874	1.51637	0.00136715	2.69278	6.02134e-05	2.57001	0.055462	1.44082	1.52125	0.809862	1.10865	1.83874	1.51436	1.7103	0.919931	1.18607	0.849292	2.38261	3.03482	2.50233	1.38834	1.46116	1.57196	3.53976	4.05702	3.76928	4.53424	3.91608	3.14849	6.12139	5.87993	4.64591
APEX2	APEX2	apurinic/apyrimidinic endodeoxyribonuclease 2	4.59394e-07	0.743718	0.000481605	0.743718	0.00193522	0.715251	0.00346685	0.770112	0.0114021	0.650079	0.122349	0.854388	20.988	20.2412	21.4106	13.8511	16.0924	14.9313	19.2482	19.6804	21.3458	16.0491	15.7313	14.6279	20.8828	19.7976	20.4068	11.1498	13.3801	15.5363	13.1412	14.2343	12.8229	12.0347	12.5771	9.88335
NSDHL	NSDHL	NAD(P) dependent steroid dehydrogenase-like	4.59621e-07	0.700197	0.00240334	0.700197	3.1491e-05	0.805938	2.85678e-05	0.523766	0.00168299	0.664857	0.0356343	0.856472	41.1232	40.9003	42.2735	33.4603	33.2755	33.4297	47.2512	45.7935	46.6149	25.6785	24.2913	23.2346	76.3481	76.3661	68.7854	45.2417	52.0451	50.0563	45.797	44.2919	39.569	36.5617	35.7428	38.5869
NYAP1	NYAP1	neuronal tyrosine phosphorylated phosphoinositide-3-kinase adaptor 1	4.60473e-07	2.00351	0.28404	2.00351	0.108414	1.62923	0.00187011	1.8482	0.00120253	2.25443	0.0299316	2.37353	0.27148	0.49214	0.51255	0.819321	0.664023	0.544341	7.3343	7.96172	9.32149	15.615	15.9769	13.7743	4.53594	4.62377	3.78163	9.13687	8.83861	11.253	0.346361	0.265117	0.200817	0.656435	0.878902	0.427386
MRPL45	MRPL45	mitochondrial ribosomal protein L45	4.61892e-07	1.27663	1.8093e-05	1.27663	0.0183613	1.11811	0.0175207	1.23719	0.00212318	1.49578	0.00671304	1.28375	35.2136	32.829	35.1231	38.8483	39.359	37.1188	28.2706	27.9278	29.2448	33.998	32.9047	39.086	25.0641	25.545	26.8884	38.8424	42.2128	35.1378	27.0029	25.4589	25.2629	31.9829	31.6745	36.2696
NDUFAF4	NDUFAF4	NADH:ubiquinone oxidoreductase complex assembly factor 4	4.69831e-07	0.639587	7.19324e-06	0.639587	0.260099	0.930442	0.000568907	0.631489	0.00304058	0.523774	6.38986e-05	0.543751	8.6343	7.94573	8.7685	7.41533	8.59656	7.60153	8.35118	7.91566	7.14107	4.88155	4.91898	4.95062	10.4195	11.7224	11.3224	6.9059	5.78036	4.97801	8.37524	9.19947	8.95349	4.6281	4.81254	4.97939
DVL2	DVL2	dishevelled segment polarity protein 2	4.69974e-07	1.48895	3.6735e-05	1.48895	0.00470613	1.13754	0.000547621	1.59415	2.85144e-05	2.04812	0.00396576	1.32332	25.103	25.4667	24.9105	28.9293	29.521	27.448	16.8906	17.5837	19.6664	28.7287	29.1299	28.2759	15.1163	15.8145	14.5597	30.5663	30.0914	32.5113	27.0686	27.115	26.1585	36.446	37.6574	32.4177
MXD4	MXD4	MAX dimerization protein 4	4.70813e-07	1.30639	0.0145454	1.30639	0.00361161	1.22463	0.000354772	1.47147	0.000695234	1.43787	0.264686	1.12413	12.4003	12.6534	13.3491	16.3794	15.6199	15.036	15.988	17.3709	17.8071	25.5998	24.9196	24.6995	22.5893	21.855	21.0392	31.1243	29.7903	33.3018	22.4957	22.0952	17.291	22.8565	24.3676	21.9204
USP9X	USP9X	ubiquitin specific peptidase 9 X-linked	4.712e-07	1.29652	0.520144	1.29652	0.0063089	1.33489	0.0164363	1.20642	0.008972	1.45337	0.0650491	1.20726	23.2642	24.4481	24.6884	34.4261	29.0763	33.3686	9.21204	8.42952	8.64862	10.3287	10.014	11.4012	6.19116	6.68362	6.55602	10.3926	9.87239	8.11719	63.7728	78.2929	77.0456	89.0745	82.1427	92.5095
CDO1	CDO1	cysteine dioxygenase type 1	4.72175e-07	0.796392	0.56542	0.796392	0.081211	0.840892	0.0693961	0.826162	0.00269336	0.729134	0.00135785	0.794137	8.07986	7.76648	9.37384	6.82108	7.74374	6.6216	7.1176	5.94435	7.40788	5.94308	5.69008	5.22637	7.94507	8.47798	8.14187	6.38462	5.49809	6.05602	63.5077	61.5407	65.1928	50.4059	48.2886	52.4263
PABPC1	PABPC1	poly(A) binding protein cytoplasmic 1	4.743e-07	1.26525	0.0285582	1.26525	0.01533	1.24605	0.000112717	1.23919	0.00314898	1.39445	0.150219	1.19024	397.582	361.429	365.46	436.855	508.576	457.301	244.593	242.431	236.681	292.834	301.65	302.336	308.539	300.633	347.789	420.811	458.863	453.001	443.248	455.46	470.872	590.212	605.952	448.191
ISCU	ISCU	iron-sulfur cluster assembly enzyme	4.74668e-07	1.17427	0.0948122	1.17427	0.000110489	1.2283	0.03324	1.15923	0.00506656	1.1648	0.1268	1.14641	20.8872	20.4336	20.3075	24.8263	25.1389	25.7357	13.3395	13.121	11.6478	14.1897	14.8755	15.0457	12.8802	13.5803	13.0535	15.8884	15.4294	14.7192	14.2568	12.9722	12.596	15.5376	13.5602	16.6585
CCNJ	CCNJ	cyclin J	4.77718e-07	0.622927	0.0600529	0.622927	0.248318	0.938832	0.00106152	0.53944	1.00981e-05	0.485597	0.00295779	0.612268	8.92474	9.0202	9.10766	7.72107	8.95231	8.77738	3.2595	2.70628	2.7641	1.68326	1.56747	1.45062	5.32293	5.64002	5.76496	2.70635	2.75649	2.65654	8.1092	8.42847	9.35002	5.49771	4.66023	5.72498
UBXN1	UBXN1	UBX domain protein 1	4.78952e-07	1.32803	0.0878197	1.32803	0.277617	1.0735	0.00128826	1.33136	0.000508484	1.50467	0.00533451	1.44641	22.6168	23.6989	24.8002	27.6205	25.6055	23.2515	41.2254	44.6411	45.0695	58.2126	60.1837	55.8688	40.6598	39.2407	38.3528	57.0553	57.3412	63.7176	56.6597	57.459	49.9631	73.1071	77.5755	86.7908
ATXN3	ATXN3	ataxin 3	4.82731e-07	1.96062	1.30838e-06	1.96062	0.0022869	1.7193	0.00206959	2.07001	0.000400181	3.31428	0.0127335	1.25273	1.75541	1.94553	1.48979	2.90514	2.96588	3.00108	1.14003	1.0368	1.45154	2.37665	2.519	2.54196	0.925054	1.17135	1.1083	3.4235	4.12087	3.09899	2.10757	2.16813	2.32099	2.99896	2.68217	2.59213
DESI1	DESI1	desumoylating isopeptidase 1	4.86842e-07	0.763337	0.0598207	0.763337	0.041657	0.85659	0.000103668	0.74832	0.00184858	0.676921	0.0881402	0.782467	15.5802	13.773	14.3308	11.8987	13.4228	12.1017	15.6909	16.336	16.4762	12.0953	12.3351	11.8618	14.4815	13.6957	14.4773	8.94009	9.41277	10.5838	7.38373	7.34209	7.2407	6.2965	6.48016	4.60883
AMIGO3	AMIGO3	adhesion molecule with Ig like domain 3	4.88546e-07	0.621651	0.0039939	0.621651	0.00148973	0.69186	0.0292669	0.599313	0.00736772	0.549524	0.0706113	0.655431	3.60008	3.93554	3.91752	2.52466	2.55976	2.84431	1.95146	1.80041	2.61302	1.19756	1.53241	1.07687	5.08741	5.08927	3.97215	2.1941	2.64059	2.94566	2.78387	2.6267	2.01522	1.7121	1.97519	1.22694
HES6	HES6	hes family bHLH transcription factor 6	4.92787e-07	0.720794	0.000105843	0.720794	0.00797192	0.753659	0.0076229	0.637258	0.00367186	0.65236	0.120117	0.861523	23.2426	27.8435	26.3566	19.1683	18.8365	20.2228	20.3395	19.7885	24.6006	13.0804	15.3913	12.7277	30.4908	32.1262	28.4968	22.1478	17.9662	19.4761	25.0249	22.3799	19.3967	18.5035	19.1378	19.616
CENPF	CENPF	centromere protein F	4.95877e-07	1.38591	0.0230038	1.38591	0.0109306	1.50854	0.0478919	1.17916	0.0108204	1.54696	0.00914135	1.34071	13.7808	15.4849	15.4616	25.1408	19.0976	23.5914	19.0906	17.5009	16.2881	19.721	20.3334	22.2504	8.46958	8.80339	7.8049	14.3341	13.9274	10.7912	18.9907	21.3238	19.5807	27.4024	24.2177	28.7951
TOM1	TOM1	target of myb1 membrane trafficking protein	5.03479e-07	1.54677	0.000461284	1.54677	0.00945736	1.12134	0.000597513	2.00994	0.000361469	1.76803	0.0174207	1.43646	9.72306	9.7106	9.04813	10.6152	10.7584	10.5472	4.62682	5.40202	5.77708	11.0821	10.1178	10.4565	6.75839	6.58279	6.02938	10.6208	12.0557	11.5783	4.77496	4.8617	4.45196	7.06858	7.63332	5.67724
USP11	USP11	ubiquitin specific peptidase 11	5.03919e-07	1.48193	0.0213288	1.48193	0.0307511	1.16481	0.000714335	1.54416	8.33026e-05	2.00245	0.0258904	1.33904	25.8129	24.0718	22.6784	27.1929	29.7311	27.546	14.7457	13.9962	15.7723	24.114	22.922	21.6834	15.6865	14.9181	15.6361	28.7733	30.9591	32.9818	38.8715	41.9657	41.2356	55.6442	61.9344	46.8628
FCHO2	FCHO2	FCH and mu domain containing endocytic adaptor 2	5.07773e-07	1.57669	0.000602181	1.57669	0.000200206	1.65327	0.00971504	1.70189	0.0169336	1.75753	0.172822	1.2497	2.50262	2.55427	2.76347	4.31685	4.12547	4.4823	1.6232	1.63273	1.20925	2.24257	2.60072	2.70868	1.25921	1.65374	1.46338	3.16253	2.49773	2.09436	2.25405	2.32795	2.30657	2.99787	2.23197	3.53035
WASF2	WASF2	WASP family member 2	5.09051e-07	1.5603	1.06224e-05	1.5603	0.0999504	1.12874	1.20421e-05	1.73508	0.000151336	2.09452	0.0204686	1.4449	47.3952	42.5908	41.3298	47.2008	53.2781	47.7077	27.1357	25.6289	25.876	45.2802	46.4202	44.7204	22.5154	22.0608	25.115	45.463	49.4696	50.9673	31.3436	35.3349	33.2691	52.3399	53.1512	39.9541
FTSJ1	FTSJ1	FtsJ RNA 2'-O-methyltransferase 1	5.12635e-07	0.887527	0.164509	0.887527	0.0238028	0.913004	0.0310493	0.888565	0.00483145	0.879849	0.0381748	0.869274	18.5007	18.7242	18.1685	16.5655	17.6792	16.3553	13.8979	15.5513	15.1737	13.4883	13.1912	12.9309	14.9176	14.5586	15.6841	13.3747	13.2285	13.1131	11.6015	11.0888	10.483	10.3091	9.25492	9.28467
LAMB2	LAMB2	laminin subunit beta 2	5.13525e-07	1.2862	0.0106718	1.2862	0.00657605	1.13012	0.0021257	1.3104	0.00284151	1.37309	0.0515064	1.3459	44.1178	46.4485	43.8037	52.1072	49.8479	49.88	61.4167	64.8179	68.0319	86.9124	86.8341	80.7477	59.0007	55.5929	49.9877	75.2704	74.767	75.4229	69.552	71.1894	66.095	100.69	105.408	75.1739
HIST1H2BC	H2BC4	H2B clustered histone 4	5.15122e-07	2.11729	0.0847723	2.11729	0.00347443	1.44188	0.00143501	2.16864	0.00977874	3.22799	0.0213384	1.99099	5.26966	5.29536	5.50365	8.54174	7.70193	6.99804	0.834248	0.719016	0.866508	1.83759	1.93881	1.48793	1.08284	1.25382	2.26183	3.91166	4.54576	5.80888	15.0149	9.4747	8.19356	20.8304	19.5205	22.6243
KBTBD6	KBTBD6	kelch repeat and BTB domain containing 6	5.17811e-07	0.774136	0.0515415	0.774136	0.00149181	0.839819	0.00726027	0.779258	0.0024607	0.659654	0.0867261	0.831929	8.29269	8.48344	8.45187	6.88077	7.36798	6.9469	5.35553	5.28902	4.71494	3.78394	4.17218	4.00302	5.90948	6.20766	7.10158	4.14836	4.44216	4.058	8.94772	9.43636	11.4129	8.69593	8.26005	7.7246
SENP1	SENP1	SUMO specific peptidase 1	5.192e-07	0.822681	0.000525425	0.822681	0.174239	0.91035	0.0269333	0.883555	9.35161e-05	0.743978	0.000449165	0.765464	6.13435	5.84167	6.22904	5.65772	5.97132	4.98471	6.54571	6.38838	6.22041	5.4639	5.44873	6.02654	6.19524	6.1124	6.43821	4.74524	4.59961	4.5998	8.08636	7.88079	8.1271	6.43946	5.98043	6.03185
CNNM2	CNNM2	cyclin and CBS domain divalent metal cation transport mediator 2	5.22721e-07	1.48362	8.70791e-05	1.48362	0.022518	1.19776	0.001095	1.51958	0.000341857	1.6361	0.0506786	1.62698	3.46883	3.34149	3.19915	4.03665	4.28641	3.68259	3.11582	3.56327	3.1624	4.72718	5.1399	5.07051	2.73324	2.91069	3.04504	4.7665	4.48112	4.96719	2.12338	2.58213	1.70405	3.93349	3.8623	2.64858
ERMARD	ERMARD	ER membrane associated RNA degradation	5.23139e-07	1.49673	0.00156866	1.49673	0.0109389	1.43671	0.00124212	1.77534	0.002817	1.67556	0.233179	1.17426	2.75736	2.78032	2.32584	3.98359	3.35562	3.95572	2.76918	2.88882	2.70519	5.36471	4.32311	5.22123	3.96794	3.44824	3.36753	5.82755	6.74356	5.51542	5.89875	4.49687	5.8676	7.27007	6.00723	5.77039
SLC5A6	SLC5A6	solute carrier family 5 member 6	5.29735e-07	0.698185	0.0311728	0.698185	0.01242	0.840053	0.000635614	0.613344	0.000382133	0.568136	0.0930919	0.811744	40.0583	38.2983	35.7111	30.7326	33.2239	31.8085	16.6017	17.1651	17.6592	10.7157	11.2768	9.60896	24.501	22.268	22.9283	12.208	13.284	14.1456	24.7125	25.8412	23.3814	22.0705	21.6879	16.6849
ZNF490	ZNF490	zinc finger protein 490	5.33226e-07	1.48119	4.75241e-05	1.48119	0.00668839	1.41689	0.0470511	1.35453	5.17503e-05	1.88634	0.0906735	1.32954	0.829713	0.835385	0.859224	1.04357	1.2829	1.26536	0.635896	0.814225	0.825159	0.93711	1.1601	0.976672	0.675524	0.615844	0.620237	1.20644	1.23502	1.16239	1.10044	1.13655	0.986451	1.6957	1.51359	1.12973
TIMM44	TIMM44	translocase of inner mitochondrial membrane 44	5.33909e-07	0.793849	0.0848662	0.793849	0.00285494	0.719824	0.0143876	0.89852	0.00676872	0.82122	0.0223967	0.74772	70.4316	74.7971	73.0848	57.5486	50.2019	49.705	32.253	32.5287	34.18	30.5396	29.7261	28.6541	40.9414	41.7707	37.4048	31.9612	32.6486	33.9509	38.0969	34.1222	30.2158	25.1128	23.6922	27.5982
IFNAR2	IFNAR2	interferon alpha and beta receptor subunit 2	5.36267e-07	0.68264	0.0200475	0.68264	0.0687281	0.86925	0.00148306	0.539758	0.0152207	0.762439	0.000333818	0.607041	4.00261	3.46703	3.7225	3.01829	3.44843	3.25975	5.26283	5.38845	4.83263	3.14419	2.44888	2.7989	4.90519	4.43161	5.35078	3.73586	3.96989	3.476	2.36415	2.11102	2.39758	1.40339	1.41966	1.34347
WDR12	WDR12	WD repeat domain 12	5.39214e-07	0.845685	0.000150166	0.845685	0.0258557	0.896268	0.0143681	0.874272	0.00754839	0.781473	0.0238455	0.835289	15.0339	14.476	15.386	13.4496	14.0091	12.7951	13.2505	14.2408	13.231	11.4178	11.8785	12.3014	14.5601	14.9315	15.0622	11.2604	12.7569	10.8793	16.9843	16.6723	16.3021	15.0751	12.7164	14.0338
STC2	STC2	stanniocalcin 2	5.39392e-07	0.340924	0.0235151	0.340924	0.253017	0.50559	0.000993358	0.256453	0.000442386	0.259642	0.00218529	0.401281	0.104927	0.201667	0.0498249	0.0762103	0.0277019	0.0645419	1.04208	0.973969	1.28969	0.32001	0.214942	0.320977	1.49542	1.33785	1.46886	0.352262	0.469537	0.310986	1.34101	1.38495	1.1493	0.65082	0.475613	0.445587
CLCN6	CLCN6	chloride voltage-gated channel 6	5.4152e-07	1.49655	0.00246591	1.49655	0.065234	1.18782	0.00257598	1.55456	0.000126049	1.98029	0.0356909	1.37175	6.6404	6.41003	6.99978	8.9515	7.7186	7.22702	5.80944	6.41011	7.22066	9.74613	9.95589	10.4108	8.06906	7.03675	7.12396	15.0466	14.6725	14.2286	13.4945	11.1212	11.0612	17.8785	17.2048	13.9301
SLC12A6	SLC12A6	solute carrier family 12 member 6	5.43962e-07	1.51599	0.0412043	1.51599	0.0022668	1.47775	0.00132964	1.53225	0.0307497	1.68452	0.103224	1.38476	1.57166	1.32061	1.40379	2.14163	2.17941	2.01441	0.921289	0.810434	0.888899	1.41499	1.2459	1.35431	0.499761	0.580155	0.567395	0.921223	1.20317	0.709457	1.67701	1.94755	1.94796	3.28167	2.60395	1.97698
RECQL5	RECQL5	RecQ like helicase 5	5.46538e-07	1.46456	0.000158267	1.46456	0.00642293	1.22479	0.0118651	1.50748	0.00267443	1.80236	0.0461127	1.38252	3.06354	3.25228	2.99887	4.01687	3.77692	3.61847	2.24814	2.66283	2.85605	4.11052	4.14534	3.43736	2.97034	2.92045	2.26594	4.9057	4.72748	4.96251	4.96991	4.00374	3.5325	5.35446	6.35301	5.46026
DUSP14	DUSP14	dual specificity phosphatase 14	5.51755e-07	0.714787	0.0471038	0.714787	0.000862657	0.906589	0.000240139	0.63801	0.000122224	0.564464	0.00787162	0.799526	18.5372	18.0062	18.2903	16.4122	16.7986	16.4998	8.58632	8.04956	8.1465	4.95962	5.43489	5.42491	11.3432	11.7949	11.8957	6.17672	6.62959	6.99018	13.7099	13.8602	12.6772	10.2562	11.5013	10.4375
C2CD2	C2CD2	C2 calcium dependent domain containing 2	5.54013e-07	0.723795	0.00109255	0.723795	0.0257494	0.848543	0.000975976	0.608165	0.00338504	0.766934	0.0364192	0.693441	2.45452	2.58558	2.62437	2.01314	2.33542	2.16437	1.95241	2.03107	2.32031	1.25031	1.2389	1.33614	2.79074	3.18155	3.1071	2.25452	2.35143	2.34748	2.52582	2.87859	2.52081	2.04514	2.03606	1.4677
MRPL10	MRPL10	mitochondrial ribosomal protein L10	5.60358e-07	1.47486	4.82174e-05	1.47486	0.0382486	1.15982	0.000231699	1.60025	0.000282595	1.95218	0.0297936	1.30588	27.7843	24.7137	23.802	28.667	30.1004	29.5509	16.1154	16.2396	17.7384	25.9941	27.8453	26.2825	18.391	17.8863	17.4333	31.5249	35.7827	37.8214	28.3963	28.536	24.569	37.1093	38.3225	31.1759
XPC	XPC	XPC complex subunit, DNA damage recognition and repair factor	5.60453e-07	1.25399	0.114729	1.25399	0.0110707	1.14194	0.0213831	1.15557	0.000529499	1.52331	0.000443693	1.23014	9.1871	9.81882	9.42845	11.1739	10.9402	10.3604	19.445	22.0253	19.937	23.1511	23.7802	23.9327	17.7013	17.7936	17.6674	24.9113	28.5944	27.614	16.0136	16.5155	15.7546	19.5579	19.4931	20.3444
FBXW4	FBXW4	F-box and WD repeat domain containing 4	5.61468e-07	1.41864	3.06715e-06	1.41864	0.175592	1.09977	0.00189014	1.4908	0.00111144	1.6796	0.0135649	1.47085	16.8676	15.3254	13.9968	17.0675	17.3972	16.2087	10.183	10.0634	11.1934	16.2149	16.3741	14.3142	12.4941	10.5101	10.919	18.4956	18.1737	20.2117	11.7768	12.8034	11.842	18.7301	20.1486	15.0554
CEP85	CEP85	centrosomal protein 85	5.62155e-07	0.752642	0.126039	0.752642	0.0411009	0.858803	0.00207046	0.735117	0.000351726	0.613415	0.0512088	0.828609	9.765	10.816	9.59518	9.23038	8.20709	8.47357	24.9213	25.5321	26.3957	18.2128	17.9714	20.3846	30.1999	30.315	29.0734	16.8844	19.2971	18.8557	12.9656	11.5971	11.2935	10.1776	10.6537	8.91003
DENND5A	DENND5A	DENN domain containing 5A	5.65898e-07	1.13803	0.381129	1.13803	0.00179051	1.16602	0.160703	1.08048	0.00267494	1.16505	0.037998	1.14275	40.8145	39.873	41.0241	48.2715	48.1325	45.5532	18.3619	19.6091	19.1466	20.4329	19.2291	22.1326	18.65	18.3577	17.5895	20.6936	21.7872	21.1227	28.7568	30.9421	28.3514	35.1811	34.1187	31.3634
SLC25A19	SLC25A19	solute carrier family 25 member 19	5.66326e-07	0.649462	0.00135186	0.649462	0.028523	0.779454	0.000357596	0.56693	0.00568912	0.58066	0.102042	0.693382	5.14896	5.21696	4.17362	3.63204	3.80482	3.84182	3.39643	3.4762	3.91404	2.0385	2.1221	1.94654	3.0356	3.28397	2.95597	1.48556	1.9163	2.02654	3.55512	2.33031	2.67057	1.97665	2.37888	1.56852
INO80B	INO80B	INO80 complex subunit B	5.6694e-07	1.44758	0.00572278	1.44758	0.211912	1.1093	0.00481106	1.55258	0.000455011	1.57796	0.0108733	1.61575	11.3251	12.7431	11.5191	13.3678	14.4254	11.7678	16.7327	16.8676	20.4791	28.9903	29.0698	25.668	18.4568	18.9062	16.8233	28.9534	27.124	29.3704	13.0668	12.1104	9.647	17.3102	17.9241	20.7539
NEK8	NEK8	NIMA related kinase 8	5.67072e-07	1.69981	8.45275e-05	1.69981	0.0263815	1.23795	0.0262723	1.6386	0.000754378	2.43	0.0038963	1.69365	3.14066	3.59928	2.93055	3.96687	3.88138	4.08187	1.43144	2.22365	2.17662	3.14683	3.1384	3.08643	2.83827	2.48682	2.56342	6.64652	5.39768	7.23659	3.57281	2.77957	2.84041	5.13502	5.49493	4.85658
BANF1	BANF1	barrier to autointegration factor 1	5.69653e-07	0.83771	0.00458609	0.83771	0.00173844	0.798919	0.000155585	0.882461	0.00335638	0.806633	0.159718	0.865964	77.7015	71.0947	75.6302	58.3965	61.4069	59.4107	66.1166	66.405	67.2522	57.8991	59.1694	59.2293	63.0669	63.7547	60.8198	47.3923	52.3164	51.7659	88.0945	84.7605	79.9425	77.0055	80.6012	62.4535
INO80	INO80	INO80 complex ATPase subunit	5.72827e-07	1.22328	3.20562e-05	1.22328	0.106976	1.07045	0.0015602	1.27923	0.00141834	1.37131	0.0194194	1.19249	9.9088	9.69688	9.75228	11.08	10.4672	9.91024	8.17257	7.53162	8.01193	9.77346	10.4959	10.0636	8.47216	8.73447	7.97127	11.8837	11.8144	10.8344	7.83075	8.13403	7.54709	9.78221	9.68572	8.60378
C2orf81	C2orf81	chromosome 2 open reading frame 81	5.75936e-07	1.74337	6.00564e-05	1.74337	0.00783639	1.28232	0.00505016	1.84283	0.000425164	2.49457	0.0538483	1.56703	1.46339	1.59366	1.47466	1.80062	2.08522	1.93136	1.53697	1.19972	1.53455	2.2658	2.88232	2.71157	1.10783	1.11337	0.995626	2.44144	2.50844	3.11277	2.17961	2.63102	1.96642	4.12576	3.97722	2.6444
VEZT	VEZT	vezatin, adherens junctions transmembrane protein	5.77055e-07	1.18322	0.41643	1.18322	0.00213089	1.21051	0.0320463	1.16919	0.0198178	1.23479	0.0788476	1.12153	13.2174	13.2006	13.2382	16.6917	15.2139	16.1336	7.32308	7.29896	7.70188	8.22976	8.40455	9.5128	7.31648	7.48909	7.44855	9.45947	9.88445	8.21802	24.444	23.8196	23.9184	27.3118	24.6873	29.1374
AUNIP	AUNIP	aurora kinase A and ninein interacting protein	5.78439e-07	0.653119	0.0158695	0.653119	0.00224022	0.753669	0.00696496	0.731846	0.00244161	0.472964	0.0258945	0.697495	5.84118	5.66144	5.2851	3.99014	4.37451	4.2865	2.91006	2.65115	2.43557	1.90111	1.86519	2.07714	2.88356	2.92168	2.95177	1.24005	1.71979	1.23371	4.42574	5.28678	3.90838	3.40501	2.81874	3.23315
NUP62	NUP62	nucleoporin 62	5.82226e-07	0.811479	0.0748827	0.811479	0.000490669	0.732521	0.0069998	0.850598	0.0321178	0.904842	0.0249967	0.769117	53.8909	53.1368	49.6107	38.0006	39.3791	37.3157	28.9119	30.2839	28.5771	24.9217	26.0171	23.7489	25.5975	25.3134	25.6625	22.0152	22.8798	24.4564	44.557	46.768	44.1053	35.7433	38.7056	30.2248
PALM3	PALM3	paralemmin 3	5.90927e-07	1.54704	0.0279497	1.54704	0.00263552	1.06268	0.000393603	1.71174	5.68562e-05	2.01491	0.00734544	1.56283	15.7892	15.5677	15.4559	16.561	16.7829	16.4034	19.1639	19.8438	20.3416	34.2858	36.3943	31.093	14.5419	13.5034	13.5069	27.8798	26.4695	29.3999	7.01148	7.21335	5.98276	9.61182	11.9701	10.0387
UACA	UACA	uveal autoantigen with coiled-coil domains and ankyrin repeats	5.94309e-07	1.38939	0.531394	1.38939	0.0120201	1.32647	0.0535277	1.2095	0.00159719	1.74259	0.0161529	1.3329	1.08336	1.21619	1.10361	1.47443	1.38399	1.66314	12.9628	11.4359	11.7845	13.8935	13.5789	16.3838	5.74386	6.04876	6.22089	11.5268	10.8442	9.14961	30.5362	31.2987	33.3651	42.5012	37.5469	47.3207
POLE3	POLE3	DNA polymerase epsilon 3, accessory subunit	5.95124e-07	0.814977	0.0286835	0.814977	0.0248021	0.886708	0.0585904	0.865739	3.95759e-05	0.729334	0.0218595	0.787929	39.1031	39.9502	41.4509	34.2561	37.7554	34.905	32.0126	29.8981	28.1014	23.9724	27.3144	26.6533	37.741	38.8346	38.3262	28.1913	28.4357	27.185	52.909	51.58	56.0091	44.932	44.5928	37.317
ZCCHC10	ZCCHC10	zinc finger CCHC-type containing 10	5.97171e-07	0.681024	0.0693737	0.681024	0.115771	0.894132	0.00476862	0.658047	0.000950979	0.571295	0.0150912	0.639928	6.96281	7.03636	7.82581	6.07566	7.01061	6.43455	3.01454	2.91154	2.75905	2.17008	1.8534	1.71565	3.8886	4.30989	3.77556	2.42447	2.35997	2.06204	7.93973	7.45697	7.74132	5.73034	4.00175	5.23776
TMEM201	TMEM201	transmembrane protein 201	5.9877e-07	0.670026	0.0011454	0.670026	4.43729e-05	0.686721	0.000727055	0.684851	0.000412582	0.512437	0.278199	0.836277	4.7104	4.61196	4.84454	3.289	3.28413	3.15537	2.98771	3.18182	3.06167	2.03377	2.26423	2.03018	5.65913	5.34248	5.50339	2.73161	2.59217	3.16201	5.42145	5.52878	4.30654	4.4089	5.05889	3.38485
YPEL1	YPEL1	yippee like 1	6.02592e-07	1.71352	0.00641648	1.71352	0.00288957	1.66502	0.00353086	2.34189	0.0948217	1.40349	0.0249212	1.57529	0.99632	0.909652	0.884061	1.61641	1.69598	1.3491	0.394411	0.316191	0.469016	0.815817	1.05765	0.870669	1.05867	0.827566	0.648575	1.11992	1.31848	1.06386	1.4924	1.53131	1.16287	2.22035	2.55142	1.8338
ZBTB24	ZBTB24	zinc finger and BTB domain containing 24	6.04451e-07	0.734459	0.00261301	0.734459	0.01761	0.835622	0.0241845	0.783948	0.0130454	0.721453	0.00547506	0.615693	3.73454	3.58395	3.55964	2.91574	3.30461	2.88512	3.85989	4.12665	3.45293	2.80657	2.89859	3.25731	5.02199	5.475	6.36765	4.04225	4.26667	3.812	3.59039	3.55564	3.54639	2.23676	2.53248	1.8654
ULK2	ULK2	unc-51 like autophagy activating kinase 2	6.06757e-07	1.37471	0.00786031	1.37471	0.00695134	1.43469	0.00232567	1.43213	1.05231e-05	1.65072	0.145429	1.053	2.06511	1.67814	1.92909	2.76278	2.83463	2.52088	3.20515	3.01576	3.21329	4.64758	4.09772	4.79038	3.05904	3.07349	3.21004	5.16168	5.21537	5.04282	2.68878	2.67454	2.46988	2.7262	2.79194	2.72461
CDK7	CDK7	cyclin dependent kinase 7	6.08283e-07	1.51715	3.9614e-05	1.51715	0.00737155	1.42291	0.00641274	1.44257	0.000706756	2.06184	0.10322	1.25184	24.1997	25.0269	25.565	39.1399	31.0986	36.6467	23.0717	18.9371	18.8398	28.3782	28.6329	30.4108	13.4689	15.1633	16.8583	32.0333	32.8161	28.709	19.0148	17.2189	18.147	21.3922	19.6759	27.6922
ITFG2	ITFG2	integrin alpha FG-GAP repeat containing 2	6.11218e-07	1.41878	0.00811954	1.41878	0.0219105	1.16542	0.000467944	1.80688	0.036624	1.28775	0.00379742	1.49422	2.76127	2.59152	2.41098	3.10331	2.97735	2.95566	2.6424	2.96567	3.20746	5.31217	5.24986	5.31677	4.064	4.56587	3.91573	4.69671	5.69103	5.8049	5.12169	4.36403	4.4473	6.93339	7.45444	6.41625
DCTN1	DCTN1	dynactin subunit 1	6.11922e-07	1.17296	0.00846118	1.17296	0.0791128	1.0825	0.00061487	1.20763	0.00941335	1.17454	0.0283827	1.23283	39.8539	40.7382	36.7459	42.9462	42.7221	41.2471	36.3043	38.3023	38.4039	45.9751	45.4466	45.0124	38.8726	37.7104	37.6331	42.1561	44.9251	47.1992	50.1567	50.5851	45.9439	61.2344	65.533	54.4296
NEK2	NEK2	NIMA related kinase 2	6.18589e-07	1.3216	3.89285e-06	1.3216	0.00795434	1.31956	0.0505273	1.22312	0.000272098	1.60649	0.0449322	1.17658	5.76772	6.5954	6.45694	8.72473	7.6789	8.42373	8.23147	7.73344	6.6451	9.40593	8.56178	9.61142	5.60149	5.55544	5.94567	9.69842	9.14384	8.65018	8.18215	7.03354	7.51926	9.3284	8.29907	9.10425
TMEM11	TMEM11	transmembrane protein 11	6.18651e-07	0.73525	9.20181e-05	0.73525	0.00317507	0.685806	0.00135366	0.753607	0.00863454	0.634173	0.131154	0.891636	22.101	22.3974	21.0298	14.9703	16.5117	13.5839	14.8971	14.4268	15.1931	11.0856	11.8663	10.6237	17.6804	19.6356	19.8489	10.8192	11.3255	14.3432	17.1974	16.0977	14.3525	13.3565	14.2725	14.7748
POP5	POP5	POP5 homolog, ribonuclease P/MRP subunit	6.28227e-07	0.794866	0.157535	0.794866	0.0300663	0.823008	0.0624947	0.853414	0.00150609	0.722494	0.0345158	0.786642	21.566	25.4378	25.2854	19.8366	18.9449	20.5767	12.302	12.4623	14.6373	10.7137	11.0949	11.7341	12.4653	11.981	11.7219	8.24192	9.36618	8.55276	30.443	25.175	24.509	20.0457	20.4003	22.3594
CENPC	CENPC	centromere protein C	6.28458e-07	1.3504	0.0410112	1.3504	0.000268691	1.3954	0.0647805	1.2162	0.0159745	1.55266	0.0240221	1.26202	1.97918	2.06578	1.99274	2.67545	2.87805	2.87492	1.55695	1.73017	1.33895	1.80281	1.85457	1.94064	0.966561	1.03225	1.18813	1.89851	1.6838	1.38803	2.89391	2.63832	2.43385	3.45324	3.0716	3.52143
MAP3K12	MAP3K12	mitogen-activated protein kinase kinase kinase 12	6.30806e-07	1.39632	0.0399886	1.39632	0.15078	1.11099	0.00472882	1.58661	0.000975815	1.49796	0.0177591	1.43967	6.00041	6.56985	6.4663	7.8121	6.78275	6.59705	4.78494	5.15678	5.90816	9.09315	8.44548	7.5819	4.87503	4.73784	4.30076	6.84618	6.67247	7.30923	13.6855	10.0905	10.9645	15.8748	17.1832	16.5629
GGA2	GGA2	golgi associated, gamma adaptin ear containing, ARF binding protein 2	6.34003e-07	0.822906	0.0930081	0.822906	0.00660588	0.951211	0.000127818	0.7452	6.8728e-05	0.77116	0.0491759	0.838893	27.0559	26.5274	26.963	25.1785	25.8288	25.6108	24.6125	24.7473	25.6266	18.0513	18.9619	18.8714	21.7313	20.7174	21.3819	16.2659	16.3595	16.5902	14.684	14.2024	13.9841	13.2254	12.1527	10.7123
PCBP2	PCBP2	poly(rC) binding protein 2	6.35191e-07	1.31317	3.90686e-05	1.31317	0.173469	1.15876	3.67629e-05	1.29039	0.00286106	1.46646	0.0251304	1.35613	179.143	144.976	143.524	164.153	196.608	179.7	117.227	116.781	114.252	146.872	150.938	151.595	111.967	105.444	122.998	153.916	172.603	172.38	123.686	136.662	140.137	193.523	197.499	154.569
EIF4A3	EIF4A3	eukaryotic translation initiation factor 4A3	6.38455e-07	0.778544	0.132757	0.778544	0.0937546	0.92145	0.000674693	0.717553	0.000155548	0.661005	0.0168267	0.840625	110.45	110.369	116.297	110.449	101.381	99.0558	47.5746	48.6845	53.0132	35.8038	34.9163	36.2872	69.9378	72.9138	69.2067	48.7821	46.7343	44.7083	102.882	99.577	90.2153	80.9411	79.7725	85.0282
MRS2	MRS2	magnesium transporter MRS2	6.40107e-07	0.725919	0.00474874	0.725919	0.140534	0.94715	0.00125032	0.666262	0.000607636	0.604688	0.00369614	0.727708	9.20744	9.61389	9.73115	8.7269	8.87176	9.45344	7.50952	6.92704	6.41896	4.61804	4.45798	4.79693	10.5245	11.5758	11.0806	7.22927	6.63226	6.22524	11.5878	11.2441	12.2492	8.49574	7.85875	9.21191
DHX40	DHX40	DEAH-box helicase 40	6.40919e-07	1.36493	0.0219712	1.36493	0.000774968	1.42614	0.0171137	1.33003	0.00424942	1.60349	0.167172	1.14117	13.0354	14.0163	14.4688	18.8387	20.0472	20.3033	28.2833	24.3232	23.9342	32.7093	31.7561	37.2955	19.5777	22.038	21.5047	36.1767	36.2528	29.1669	31.3006	32.619	35.5271	39.4507	33.0063	41.3986
GEMIN5	GEMIN5	gem nuclear organelle associated protein 5	6.43196e-07	0.782498	0.00023955	0.782498	0.00284462	0.874973	0.00219978	0.722657	0.00198886	0.703031	0.121189	0.843394	13.3981	12.9082	13.3944	11.2133	11.6977	11.8299	18.6115	16.9152	15.9891	12.1962	12.233	12.7326	17.5677	16.6063	18.2892	11.3391	12.8814	12.6929	11.8906	12.7258	12.4717	11.8297	10.7759	8.88136
PRRC2B	PRRC2B	proline rich coiled-coil 2B	6.45357e-07	1.24422	0.0126409	1.24422	0.0246957	1.16621	0.0233581	1.12817	7.47601e-05	1.37118	0.0259959	1.32845	24.7832	25.9512	25.1895	32.0751	28.3106	28.2974	29.424	30.1075	32.5379	35.0308	35.168	33.5961	24.0933	24.9867	24.4383	32.574	34.2405	34.0054	34.2469	41.9143	36.4627	52.3751	52.7917	44.3785
NECAP2	NECAP2	NECAP endocytosis associated 2	6.4619e-07	0.877382	0.00365248	0.877382	0.00258816	0.874996	0.00551151	0.868312	0.0203535	0.862616	0.146993	0.904179	22.5284	23.1876	21.893	19.6314	20.1309	19.3864	22.4425	23.568	22.9781	20.2184	19.1366	20.5649	24.6429	23.9669	21.8173	19.7411	20.1756	20.7663	19.5603	18.727	17.3157	17.5023	17.4534	15.3489
GRAMD1A	GRAMD1A	GRAM domain containing 1A	6.47087e-07	1.41971	0.00329641	1.41971	0.0251326	1.14412	0.00270801	1.37584	0.0044218	1.6517	0.0165937	1.56252	8.36178	8.32217	7.72647	9.50917	9.63824	8.78596	12.4268	13.8263	14.543	19.0491	18.7659	18.2042	11.7901	10.4208	10.6858	17.09	16.4034	21.1032	11.454	10.8802	8.88801	16.3814	18.4924	13.9485
RICTOR	RICTOR	RPTOR independent companion of MTOR complex 2	6.48683e-07	1.48768	0.000964783	1.48768	0.000377279	1.84691	0.0341824	1.41169	0.0346829	1.50099	0.0328097	1.25163	1.43029	1.6308	1.7046	2.91883	2.84447	3.01697	2.00834	1.59045	1.56227	2.18715	2.30579	2.78375	1.48562	1.80467	1.73318	3.05368	2.5075	2.0522	2.70133	3.0307	3.40388	3.82863	3.64341	3.91714
HMGXB3	HMGXB3	HMG-box containing 3	6.49538e-07	0.829212	0.00656235	0.829212	0.00782158	0.839089	0.0120749	0.851042	0.000797098	0.761589	0.156252	0.869324	15.6566	16.2133	16.2388	14.3512	13.2268	12.8294	15.2075	15.9272	17.2251	13.7816	13.8082	13.5138	19.3486	17.97	18.3789	13.5738	14.4662	14.3756	12.7983	12.2191	11.3417	11.0072	11.5874	9.13586
WDR31	WDR31	WD repeat domain 31	6.51112e-07	1.78698	1.31391e-07	1.78698	0.0417055	1.40719	0.00137065	2.01864	0.0131739	2.29985	0.0411317	1.56089	0.971353	0.779999	0.673072	1.20374	1.03373	1.14197	0.653345	0.590206	0.778383	1.3661	1.26327	1.43067	0.457391	0.601019	0.892882	1.49837	1.36804	1.45663	0.694376	0.805711	0.585591	1.35075	1.01577	0.90806
BOK	BOK	BCL2 family apoptosis regulator BOK	6.51269e-07	1.36723	0.00664898	1.36723	0.0116399	1.24337	0.00785535	1.27468	0.00329185	1.48473	0.0465274	1.48498	16.3301	16.7638	14.4379	20.1612	19.8492	18.9849	19.5121	20.7827	20.1253	26.0207	27.5613	23.5685	23.7567	22.339	22.6794	32.1198	31.9574	38.3781	13.4558	14.3039	10.8283	20.0626	22.184	15.3342
UTP20	UTP20	UTP20 small subunit processome component	6.52898e-07	0.723941	1.27933e-05	0.723941	0.0222084	0.902733	0.00145122	0.732174	0.00495964	0.616798	0.0106478	0.673746	9.69661	10.2315	9.72825	9.13674	8.53381	9.10614	11.2678	10.6515	10.3334	8.12529	7.39623	8.10005	10.1884	11.3012	10.7782	7.09518	7.27295	5.64334	7.87937	8.84811	10.3965	6.47868	5.82166	5.87741
IMPDH2	IMPDH2	inosine monophosphate dehydrogenase 2	6.57373e-07	1.20702	0.232745	1.20702	0.109668	1.08377	0.00651341	1.1131	0.000222373	1.31944	0.00121105	1.33352	180.558	161.914	162.976	176.253	186.111	184.895	187.332	185.824	195.17	205.927	210.566	216.089	170.559	171.116	176.249	219.19	231.9	232.454	75.0406	73.8026	71.3727	99.8216	102.131	91.9431
RBM14	RBM14	RNA binding motif protein 14	6.61946e-07	0.724078	0.000679525	0.724078	0.00205293	0.672719	0.0130572	0.777198	0.00620191	0.70549	0.127047	0.74522	23.2726	22.0018	20.4527	14.1399	15.9827	14.1078	13.0653	15.5075	14.707	10.9711	11.8745	10.7378	15.3947	15.5134	17.619	10.4972	11.2972	12.459	21.2235	22.1847	20.6904	17.7987	19.2139	11.7892
CYCS	CYCS	cytochrome c, somatic	6.65053e-07	0.566688	3.3054e-05	0.566688	0.248443	0.920284	0.000836431	0.520301	0.00218274	0.475892	0.00280167	0.452576	26.1582	25.1682	27.272	21.6313	24.6405	26.255	28.4797	24.8105	23.0843	12.4529	13.0135	14.177	28.6368	31.1198	35.2886	17.5968	14.7662	13.0442	20.3278	19.4723	28.2363	10.0967	9.62983	10.6558
PLEKHM3	PLEKHM3	pleckstrin homology domain containing M3	6.69101e-07	1.59264	0.0452857	1.59264	0.0137519	1.84793	0.00405024	1.49511	0.0045819	1.87832	0.105866	1.23976	0.267111	0.350975	0.227058	0.582059	0.452553	0.509946	0.4957	0.441783	0.521548	0.70121	0.684163	0.795676	0.349051	0.307786	0.351942	0.629591	0.751481	0.529595	1.1438	1.36096	1.225	1.70947	1.65373	1.28533
C5	C5	complement C5	6.73029e-07	1.4627	0.00618063	1.4627	0.0118817	1.3473	1.91631e-05	1.63556	0.00494835	1.81623	0.0998283	1.14373	0.937331	1.10811	1.01573	1.50834	1.32205	1.29389	0.701391	0.661406	0.670965	1.10413	1.1318	1.08978	0.685036	0.780674	0.774439	1.19741	1.64147	1.26243	1.67553	1.69427	1.65712	2.06709	2.01178	1.69246
CACYBP	CACYBP	calcyclin binding protein	6.77617e-07	0.743592	0.174579	0.743592	0.05129	0.92439	0.00738419	0.695906	0.00134117	0.673486	0.0141175	0.705674	43.838	46.7878	46.6744	43.5092	40.7882	42.61	20.2033	17.5269	15.8745	12.3007	12.0376	12.7941	16.7037	17.9579	17.5047	12.0583	12.4102	10.7189	40.5067	35.8746	38.1048	26.6285	23.7022	30.8295
CYTH2	CYTH2	cytohesin 2	6.78592e-07	1.4857	0.00388613	1.4857	0.169749	1.13922	0.00117565	1.65906	9.45107e-05	1.90868	0.0190671	1.35059	22.706	25.8034	26.2754	31.8709	25.6929	27.7959	13.4217	13.579	16.1987	23.4462	23.8851	24.0741	16.4774	16.6733	14.8963	30.0189	29.8345	31.7741	37.7357	29.8019	29.9514	42.597	43.6231	44.6566
THRAP3	THRAP3	thyroid hormone receptor associated protein 3	6.79302e-07	1.22976	0.00599903	1.22976	0.0132542	1.10886	0.00036032	1.2629	0.000368519	1.4599	0.0154152	1.1187	35.4671	33.6749	33.3887	39.0467	37.1199	37.512	28.0288	27.8034	28.4016	34.0863	36.0171	36.3129	26.6625	27.3485	26.8342	37.3576	41.8385	38.9521	42.0974	43.4791	44.6222	49.3425	49.8655	46.473
SAR1B	SAR1B	secretion associated Ras related GTPase 1B	6.838e-07	0.673768	5.41593e-05	0.673768	0.0599086	0.900025	0.00120172	0.579688	0.00980494	0.567825	0.000326095	0.695632	4.5497	4.64613	4.69697	3.88431	4.18678	4.45106	3.9667	3.98613	3.63186	2.27132	2.00486	2.45658	4.88182	4.97187	4.89209	3.35502	2.92489	2.21531	4.47386	4.30436	4.17226	3.12471	2.87356	3.01212
TRIAP1	TRIAP1	TP53 regulated inhibitor of apoptosis 1	6.85016e-07	0.779766	0.0568514	0.779766	0.00912973	0.854602	0.0291245	0.873093	0.00167377	0.749126	0.00522428	0.661421	37.8012	37.5396	41.1497	32.4692	32.862	34.1577	19.8823	19.6171	18.0632	16.1489	16.431	17.6712	35.5644	36.7945	35.1375	26.5053	28.7082	25.4036	44.9099	38.6303	45.087	28.1749	25.7798	31.1612
MYH10	MYH10	myosin heavy chain 10	6.91918e-07	1.09617	0.664875	1.09617	0.0281939	1.11491	0.0889165	1.03927	0.00146002	1.13225	0.00865282	1.10052	25.879	26.748	25.7829	30.6042	27.5817	29.3014	19.2635	19.8124	18.9977	20.0714	19.7243	20.5576	14.8368	15.0112	14.5221	16.9831	16.9308	16.3276	53.8524	55.8734	54.5841	62.2486	59.7779	58.8304
C11orf1	C11orf1	chromosome 11 open reading frame 1	6.93218e-07	1.28765	0.0436458	1.28765	0.0360204	1.17607	0.0190319	1.39328	0.0564	1.16494	1.35809e-05	1.44018	4.83016	4.80418	4.90496	5.50133	6.31223	5.33168	4.51896	3.65127	4.35421	5.42736	5.51484	6.49217	5.38617	6.10275	5.25809	6.14081	6.90624	6.44281	7.97813	7.97194	8.32015	11.6233	11.6474	11.6759
ZFP69B	ZFP69B	ZFP69 zinc finger protein B	6.96379e-07	0.718679	0.00797056	0.718679	0.132503	0.873214	0.00261871	0.672835	0.00778716	0.650037	0.0224146	0.69851	4.74994	3.81721	4.04237	3.69476	3.45439	3.82365	2.38251	2.34478	2.4211	1.66894	1.42818	1.72842	3.32328	3.60995	3.93183	2.57535	2.47032	2.03651	3.08094	3.32764	3.56309	2.77399	2.1236	2.11344
ADM5	ADM5	adrenomedullin 5 (putative)	7.00403e-07	0.512727	0.082537	0.512727	0.124774	0.766094	0.0102161	0.489875	0.000193521	0.330744	0.0148563	0.556783	2.77585	3.9507	3.08513	2.87171	2.51141	2.10928	0.353902	0.502525	0.490549	0.263865	0.213428	0.182116	3.17257	2.98192	2.55314	0.930305	0.885396	1.06094	2.85777	2.40938	1.89859	1.25531	1.17425	1.53077
FIP1L1	FIP1L1	factor interacting with PAPOLA and CPSF1	7.00454e-07	0.825383	0.150154	0.825383	0.0222972	0.867434	0.00922333	0.839478	0.000496732	0.781858	0.0891584	0.81517	11.2407	11.0943	10.7363	10.2878	9.1637	9.26968	8.60765	7.77763	8.23638	6.93045	7.1332	6.5986	8.84762	9.12402	8.55021	6.85511	7.10941	6.76903	17.3552	16.9077	18.2192	14.2022	12.2444	16.6532
LOC112268105	SBNO1-AS1	SBNO1 antisense RNA 1	7.01001e-07	1.74026	0.0421088	1.74026	0.00749776	1.9361	0.0471337	1.38328	0.00989811	1.90753	0.0468873	1.79534	0.839297	0.915695	0.612159	1.57382	1.36265	1.59211	0.361814	0.316626	0.333852	0.5607	0.467585	0.38612	0.433126	0.358556	0.453448	0.619696	0.883962	0.892275	1.93625	1.26898	0.956136	2.28861	2.43785	2.43665
FUBP3	FUBP3	far upstream element binding protein 3	7.01687e-07	0.918069	0.0266345	0.918069	0.021382	0.911785	0.00360306	0.903268	0.00948155	0.904466	0.163883	0.953675	16.4728	16.4145	15.654	14.513	15.3197	14.4307	19.851	19.6905	19.2446	17.2403	18.0636	17.8013	20.1082	19.6228	19.8781	18.1731	18.4839	17.2769	17.7095	18.8143	19.017	17.23	17.496	18.2312
ZFP62	ZFP62	ZFP62 zinc finger protein	7.07417e-07	1.31795	0.095696	1.31795	0.0414644	1.30371	0.0609505	1.13534	0.0122201	1.35515	0.000891552	1.50417	2.22048	2.95009	2.41741	3.41515	3.08594	3.32951	2.58456	2.93087	2.88986	3.33855	3.02187	3.17549	2.31471	2.66034	2.32718	3.23445	3.63612	3.03242	5.67634	5.10178	5.55628	7.81172	8.04811	8.71004
PNPLA8	PNPLA8	patatin like phospholipase domain containing 8	7.10051e-07	1.97307	0.000403081	1.97307	0.00124685	2.14086	0.000162357	1.69562	0.000125712	3.4625	0.0232061	1.20576	2.29164	1.68176	1.97206	4.37872	3.98602	4.27274	3.40272	3.42008	3.41229	5.48119	5.66832	6.23107	2.2048	2.29038	2.42021	8.44127	8.82894	6.80757	6.6641	6.14857	6.77636	7.88347	7.29607	8.4623
CUL4B	CUL4B	cullin 4B	7.10085e-07	1.55792	0.00362829	1.55792	0.000408864	1.65643	0.00921836	1.54844	0.00544981	1.98153	0.163274	1.15907	10.9963	11.3758	11.7002	17.2897	19.3289	19.904	7.17128	6.0514	5.34056	9.42884	8.97629	10.1664	5.27229	5.65313	6.11927	13.5081	11.6316	9.03146	11.3869	11.7232	13.7774	14.9341	12.5281	15.3068
ABCA1	ABCA1	ATP binding cassette subfamily A member 1	7.13331e-07	1.6255	0.280185	1.6255	0.0120947	1.88062	0.0047579	1.5669	0.222298	1.24064	0.000970474	1.90967	0.203507	0.26224	0.159248	0.396766	0.375741	0.379171	0.191552	0.22327	0.238884	0.364621	0.312871	0.344525	0.4943	0.775374	0.55817	0.835252	0.732633	0.667584	2.18304	2.62115	2.46745	5.03988	4.21511	4.62861
WDR44	WDR44	WD repeat domain 44	7.19336e-07	1.248	0.582487	1.248	1.60968e-05	1.42973	0.0103927	1.20689	0.0348534	1.24058	0.117184	1.1332	20.9335	20.7778	20.7086	30.4616	29.0062	29.7926	3.5165	3.32126	3.29836	4.10838	3.81618	4.31937	3.78407	3.47446	3.25124	4.53955	4.60471	3.90445	22.0357	21.7966	23.3209	25.5455	22.8039	27.9807
NDUFC2	NDUFC2	NADH:ubiquinone oxidoreductase subunit C2	7.22537e-07	0.815394	0.171549	0.815394	0.16704	0.934955	0.00334689	0.767039	0.0159691	0.782434	0.00421247	0.787797	21.1038	22.4936	22.2449	19.2643	20.6294	21.7161	13.5815	14.636	12.7261	10.7248	10.2831	10.3515	13.5873	13.2952	13.8775	11.9386	9.77963	10.2851	29.0465	26.4274	29.3706	21.6172	23.2902	21.8941
TACC3	TACC3	transforming acidic coiled-coil containing protein 3	7.23718e-07	0.85376	0.159724	0.85376	0.00182101	0.82699	0.00240755	0.783647	0.0540517	0.915781	0.0773636	0.895222	56.4464	55.5025	53.4504	47.363	45.2131	44.2281	34.0131	37.384	37.6044	28.5105	29.1422	27.6951	28.4501	26.3306	27.0167	23.9396	25.0217	25.9487	46.6207	45.789	41.4138	41.4914	40.5508	37.6981
ELF2	ELF2	E74 like ETS transcription factor 2	7.32241e-07	1.34778	1.85384e-05	1.34778	0.000391146	1.35572	0.125242	1.07344	0.00159705	1.562	0.0114501	1.45158	6.75516	7.39756	7.11824	9.62282	9.45475	9.74201	10.3247	9.90365	9.5777	10.8398	10.0655	11.1024	6.22667	7.02925	6.8004	10.7147	11.1046	9.53359	7.26066	8.12434	8.30961	11.124	10.2533	13.1445
ASNS	ASNS	asparagine synthetase (glutamine-hydrolyzing)	7.32452e-07	0.656154	0.104146	0.656154	0.000570551	0.79341	0.00518608	0.679995	0.0161387	0.768816	7.90387e-05	0.446887	74.3726	77.0183	79.9269	59.9119	61.9533	61.6052	61.7972	56.6204	57.2756	38.1402	36.6129	45.1242	95.2165	98.7946	107.217	76.9276	84.9888	70.1028	29.9246	27.0641	31.163	13.7621	12.9238	12.6643
NFKB2	NFKB2	nuclear factor kappa B subunit 2	7.37338e-07	1.45703	0.0343639	1.45703	0.00460235	1.19737	0.00362723	1.34201	0.000703212	1.8688	0.035299	1.50082	3.28449	3.29078	3.07767	4.02347	3.73521	3.79979	6.73221	7.18521	7.5178	10.0341	9.8144	8.92523	6.36275	6.35799	5.67205	10.6315	11.0771	12.7165	4.15696	3.36823	3.84683	6.09599	6.59471	4.52927
ALG2	ALG2	ALG2 alpha-1,3/1,6-mannosyltransferase	7.37459e-07	0.811479	0.0431619	0.811479	0.0124651	0.879755	0.119079	0.836972	0.00357144	0.752861	0.00196411	0.782209	12.3652	12.2321	12.1833	10.5122	11.4358	10.4373	6.6947	6.42649	8.35964	5.98636	5.56118	6.33423	10.7691	11.3543	12.3535	9.046	8.4865	8.39634	11.9333	11.4314	12.4313	9.7734	9.02533	9.20112
AMDHD2	AMDHD2	amidohydrolase domain containing 2	7.41197e-07	1.86739	0.00132085	1.86739	0.098746	1.25265	0.00037201	2.27847	0.00142271	2.49282	0.0542354	1.70914	11.1872	13.4982	13.4338	18.7129	14.1166	15.0947	10.0995	11.0149	12.6484	26.8245	25.9692	23.8917	14.1576	13.4203	10.165	34.6134	29.1057	29.6965	8.41527	5.87391	4.30147	9.44264	10.2444	10.974
IMP3	IMP3	IMP U3 small nucleolar ribonucleoprotein 3	7.42281e-07	0.78724	0.0179653	0.78724	8.0735e-05	0.817456	0.0188141	0.903252	0.00827172	0.773942	0.00647277	0.672118	44.0787	45.2454	45.7468	36.9976	36.4026	37.0045	29.3618	30.8689	29.1214	25.8668	27.4275	27.4166	29.1235	32.8832	28.3438	24.4203	23.0965	22.3103	55.7546	53.7309	44.3232	34.8834	32.491	35.5708
CYREN	CYREN	cell cycle regulator of NHEJ	7.45201e-07	0.793555	0.0350845	0.793555	0.00131909	0.845488	0.0146282	0.769152	0.000648857	0.696617	0.152408	0.875374	5.42529	5.29889	5.38069	4.62797	4.63067	4.36248	7.49122	8.64454	9.20087	6.41007	6.71296	6.3006	10.8219	10.7835	10.7682	6.99149	7.92472	7.66725	6.396	6.32905	5.66152	5.6994	5.72883	4.70831
FAM160A2	FAM160A2	family with sequence similarity 160 member A2	7.49632e-07	1.25355	0.0422639	1.25355	0.134956	1.078	0.000504359	1.29844	0.00955505	1.31925	0.0155098	1.33719	7.01085	6.87119	6.17355	7.30184	7.12194	7.16412	4.92338	4.79683	5.03726	6.616	6.40021	6.15019	6.04679	5.72585	5.1782	6.94344	7.48073	7.9251	9.97205	8.95039	8.56237	11.9397	13.5947	11.2575
BRAP	BRAP	BRCA1 associated protein	7.50354e-07	1.14326	0.0974969	1.14326	0.00410512	1.22262	0.000204844	1.14215	0.000304028	1.19493	0.299904	1.02383	6.02545	5.74923	5.37025	6.97286	7.05942	6.90696	4.825	4.82109	4.80478	5.56391	5.55186	5.39103	6.20151	6.24984	6.10411	7.52984	7.447	7.19872	8.57443	8.05447	8.42625	8.5479	8.44964	8.647
ARL6IP6	ARL6IP6	ADP ribosylation factor like GTPase 6 interacting protein 6	7.53631e-07	1.24853	0.0246402	1.24853	0.00509349	1.31239	0.0163168	1.19187	0.00226318	1.42395	0.0547383	1.09097	6.45537	5.90395	5.74955	7.50707	8.43215	7.82483	12.1434	10.6232	10.6907	13.3949	13.1061	13.3008	6.65796	6.73473	7.73553	10.3274	9.91876	9.77651	9.33494	9.39335	8.62563	10.2162	9.98284	9.62983
GTF2H5	GTF2H5	general transcription factor IIH subunit 5	7.55738e-07	0.782218	0.00182668	0.782218	0.0140205	0.910314	0.00182495	0.705283	0.00987712	0.736655	0.0348236	0.791575	3.22621	3.39935	3.42359	3.0361	3.12046	2.98957	2.52165	2.46121	2.66121	1.91345	1.66101	1.82313	3.34515	3.09998	3.24584	2.52026	2.54243	2.0999	3.32706	2.75004	2.64904	2.39667	2.26702	2.21258
PSMD4	PSMD4	proteasome 26S subunit, non-ATPase 4	7.55875e-07	1.17841	0.00829303	1.17841	0.123333	1.076	0.00166103	1.21079	0.00334518	1.30615	0.00869275	1.13322	105.61	114.385	110.711	125.571	113.781	116.611	76.1858	80.3887	80.6571	96.8044	92.4986	97.9246	75.2516	75.2015	68.9984	89.6766	99.2386	97.768	97.3649	93.0143	90.3304	103.104	108.175	106.742
EIF2S1	EIF2S1	eukaryotic translation initiation factor 2 subunit alpha	7.57704e-07	0.709935	0.00756038	0.709935	0.0554214	0.917106	0.0069828	0.712512	0.0042373	0.618603	0.00372459	0.628422	28.3587	29.7099	31.4651	27.9357	26.8102	27.3034	20.2846	19.1558	17.0031	12.3996	13.4749	14.3035	25.3881	26.5079	28.3931	18.0137	17.6404	14.2347	37.1624	35.3696	39.1367	23.9095	20.4747	26.0785
LRRC37B	LRRC37B	leucine rich repeat containing 37B	7.61315e-07	1.69687	0.102473	1.69687	0.00279785	1.19203	0.0018574	1.8767	6.35988e-05	2.62199	0.00109551	1.41347	10.6867	11.2778	11.0232	13.531	12.5707	13.2294	1.91091	2.06312	1.56302	3.58815	3.30768	3.43176	1.24013	1.42277	1.21556	3.22769	3.41104	3.51151	5.66698	5.25023	5.25252	7.96012	7.14845	7.75577
PAK1IP1	PAK1IP1	PAK1 interacting protein 1	7.69636e-07	0.66848	0.00103495	0.66848	0.00749528	0.780534	0.00923911	0.782339	0.00663867	0.657314	0.00391021	0.497502	14.6383	15.988	16.9082	12.9823	11.8733	12.2078	13.8501	12.149	11.9087	9.60104	9.70555	10.2968	18.807	20.7732	19.5683	14.0238	13.9123	11.1284	30.6788	27.335	28.7331	13.8575	12.0898	17.7102
NPHP4	NPHP4	nephrocystin 4	7.71483e-07	1.33317	0.0911515	1.33317	0.0130478	1.25324	0.0148991	1.35499	0.00488067	1.42398	0.101013	1.30639	1.68339	1.95461	1.90239	2.29498	2.42452	2.21431	2.51438	2.94705	3.08654	4.03087	3.97879	3.54769	3.36949	3.50703	2.9505	4.37985	4.653	4.93996	5.70762	5.46015	4.23508	7.10138	7.37263	5.62047
RNF219	OBI1	ORC ubiquitin ligase 1	7.74491e-07	0.671839	0.00110321	0.671839	0.159307	0.917173	0.0078645	0.688873	0.00239064	0.566026	0.00102938	0.569686	4.66258	4.17024	4.4897	4.04321	3.82325	4.35711	6.81546	6.08025	5.25769	4.10556	4.11451	4.21637	6.97431	7.75174	8.47275	4.53022	4.73764	3.87037	9.64426	9.77123	11.142	5.60533	5.45194	6.35239
CTC1	CTC1	CST telomere replication complex component 1	7.75932e-07	1.34601	0.000347027	1.34601	0.0126819	1.17413	0.0289355	1.20958	0.000600974	1.54163	0.017496	1.49921	5.82493	6.50203	6.03197	7.25678	7.36079	6.92277	5.29181	5.2531	6.20913	6.8801	6.81191	6.5176	4.17906	4.07283	3.67112	5.8983	6.16393	6.29694	6.37608	6.20968	4.97756	9.0269	9.61029	7.6552
U2AF1	U2AF1	U2 small nuclear RNA auxiliary factor 1	7.81047e-07	0.860652	0.000408447	0.860652	0.0190139	0.826403	0.145266	0.941564	0.000155795	0.799573	0.00408353	0.881881	50.89	49.7633	46.2439	40.4907	43.3698	37.6386	42.6457	42.505	40.1893	41.2986	37.5903	39.1706	40.8901	41.8655	41.1871	33.3705	33.6471	32.0995	47.158	45.8748	45.1183	41.7091	39.359	40.7789
H1FX	H1-10	H1.10 linker histone	7.99298e-07	1.53312	0.0667447	1.53312	0.0069629	1.23616	5.24033e-05	1.52959	0.000826813	2.16719	0.0526021	1.34821	94.1298	86.6567	87.8165	105.118	117.556	109.497	34.3367	32.4616	31.8829	49.8821	50.0667	50.9232	19.7333	20.9773	21.2423	48.3267	37.9393	48.8163	76.236	87.9694	65.8121	105.344	114.271	89.8496
TENM3	TENM3	teneurin transmembrane protein 3	8.0132e-07	1.19089	0.342974	1.19089	0.00858372	1.21133	0.00318658	1.17821	0.0435235	1.13258	0.0471197	1.24432	27.9867	27.7065	26.9329	34.8221	30.9132	34.4827	25.5978	24.7245	23.8241	28.611	28.7086	30.0237	15.936	16.8586	16.2637	19.5774	18.8984	17.1574	45.1408	56.2784	50.3458	67.7552	62.3951	58.2877
WDR13	WDR13	WD repeat domain 13	8.01788e-07	1.29107	0.000119903	1.29107	0.0879832	1.13612	0.0113961	1.34301	0.0129807	1.33079	0.0170737	1.36831	18.6214	20.5914	20.232	24.6983	21.1441	21.7851	16.2066	17.787	19.3178	24.1781	25.4173	21.9502	23.2111	22.5882	20.7671	28.4357	27.3095	33.0452	18.7166	16.1624	15.3016	22.7741	24.9852	20.8401
RAD21	RAD21	RAD21 cohesin complex component	8.03499e-07	1.29874	0.0755027	1.29874	0.000914383	1.45795	0.0298037	1.20831	0.00871262	1.40248	0.125929	1.15153	79.0717	84.8281	85.647	119.221	115.294	129.521	50.9165	47.1505	43.8429	55.2043	54.6978	61.4947	35.118	37.9714	38.1243	55.8568	55.0595	45.6006	65.5176	66.5829	72.5	79.9131	69.4128	87.0625
CLUAP1	CLUAP1	clusterin associated protein 1	8.04087e-07	1.42289	3.94832e-07	1.42289	0.0224948	1.13695	0.000773789	1.70768	0.000803122	1.62469	0.0670603	1.29946	6.85863	6.46823	7.28056	7.9427	7.68039	7.78146	5.55501	4.94527	5.66329	8.66308	9.02371	9.91079	5.51068	5.80816	5.08628	8.58567	9.54516	8.51921	6.27972	5.40644	5.33763	6.52022	6.93699	8.79126
CEP78	CEP78	centrosomal protein 78	8.13206e-07	0.71176	0.0150471	0.71176	0.394146	0.955674	0.00509605	0.696291	0.00039315	0.588446	0.000294309	0.655433	5.18934	4.57395	4.91574	4.94527	4.45952	4.61788	4.27099	4.37178	4.16111	2.94944	2.6723	3.32771	3.12731	3.55665	3.54771	2.07619	2.01875	1.91837	6.80781	6.49055	6.94565	4.62012	4.17918	4.47553
RFC1	RFC1	replication factor C subunit 1	8.17195e-07	1.24958	0.0821012	1.24958	0.00150226	1.226	0.0110908	1.2068	0.00225322	1.44481	0.145903	1.14057	17.241	15.9503	16.1635	20.0349	19.8619	20.5844	15.861	15.0733	14.1104	18.0375	17.3644	18.9298	9.61662	10.0659	10.2427	14.5113	15.6368	13.1786	24.6891	23.3983	25.5018	28.5918	24.5938	31.0853
KLF9	KLF9	Kruppel like factor 9	8.17468e-07	2.0194	0.317015	2.0194	0.00196287	1.93926	0.0465902	1.95831	0.0194855	2.76674	0.0033539	1.58272	2.35342	2.46091	2.03541	3.84134	4.88362	4.58277	0.0789657	0.0406743	0.0390517	0.108296	0.0990396	0.0878253	0.051817	0.126472	0.0825905	0.208597	0.20821	0.263932	1.2098	1.15978	1.24803	2.13655	1.938	1.67673
CNDP2	CNDP2	carnosine dipeptidase 2	8.20938e-07	0.808717	0.0196995	0.808717	0.0454007	0.890609	0.0118588	0.846101	0.0012716	0.808849	0.00752352	0.701794	22.6601	21.1593	20.9384	18.8863	20.4351	18.3756	12.5389	13.681	14.0238	10.9673	11.4228	11.6316	15.2556	14.9763	15.5165	11.7518	12.6154	12.654	17.339	17.5843	18.1023	13.4333	13.1584	10.7926
RNF25	RNF25	ring finger protein 25	8.21497e-07	0.75699	0.000833088	0.75699	0.000528416	0.664171	0.125755	0.906536	0.00165985	0.659409	0.0163842	0.827065	20.4625	19.8348	18.985	14.0305	12.5867	12.7836	13.9321	16.517	14.9109	13.3712	13.743	13.9111	23.2721	25.0747	21.0649	14.5698	15.7035	15.4046	24.0976	24.4449	21.1628	18.7195	19.5804	19.2415
ZNF160	ZNF160	zinc finger protein 160	8.29301e-07	1.42627	0.00219687	1.42627	0.00213648	1.31397	0.0357463	1.18667	0.000233071	1.93721	0.0127614	1.36999	3.43119	3.13314	3.1161	4.43296	4.12107	4.15999	4.03833	3.50951	3.862	4.66307	4.19136	4.67978	2.72828	2.84278	2.74621	5.25212	5.92063	4.9795	5.69746	5.21718	5.32968	7.23709	6.67594	8.43121
NDUFS2	NDUFS2	NADH:ubiquinone oxidoreductase core subunit S2	8.33699e-07	1.1463	0.014686	1.1463	0.0643254	1.08293	0.0700167	1.0934	0.00652773	1.21467	0.0010337	1.20047	48.4018	46.2089	48.6187	49.5053	54.3064	51.3677	45.9748	46.7962	51.3378	52.0238	51.6337	53.748	44.5749	43.5319	43.7303	50.4244	57.1686	52.7551	34.3886	34.6956	35.1953	40.6189	41.1908	43.421
TMBIM1	TMBIM1	transmembrane BAX inhibitor motif containing 1	8.39786e-07	1.47546	0.550145	1.47546	0.14243	1.4307	0.00301561	1.5024	0.000105027	1.6136	0.0287495	1.36641	1.00175	1.07147	0.609138	1.18242	1.46001	1.10912	19.1783	18.6533	22.3323	29.3244	28.9976	31.861	21.4037	20.551	21.7392	32.5079	35.3461	34.9643	1.34187	1.59867	1.30483	2.09814	2.02333	1.68215
SGTA	SGTA	small glutamine rich tetratricopeptide repeat containing alpha	8.40747e-07	0.7868	0.0123139	0.7868	0.00074797	0.7718	0.0582115	0.840787	0.00862801	0.735816	0.0894049	0.802596	80.3597	83.2974	77.995	62.069	64.4219	60.0266	42.4211	47.2814	51.0514	40.6995	41.0332	36.443	62.3397	61.3448	57.5279	41.7664	41.9881	49.978	50.312	53.519	49.0462	43.4881	46.2955	33.9131
ACBD5	ACBD5	acyl-CoA binding domain containing 5	8.42057e-07	1.22657	0.195199	1.22657	0.00022844	1.29213	0.139072	1.13413	0.00809316	1.3533	0.00651065	1.14133	6.52474	6.84561	6.57924	8.75022	8.35888	8.6677	3.77399	3.41279	3.21714	4.03878	3.56122	4.20254	2.61386	2.59794	2.74484	3.58025	3.98094	3.24123	5.44201	5.36843	5.16651	6.01765	5.90395	6.31648
PSPH	PSPH	phosphoserine phosphatase	8.42656e-07	0.774593	0.0207792	0.774593	0.00568352	0.785564	0.00745974	0.798268	0.000643834	0.787612	0.0795825	0.728873	12.5441	11.6484	11.582	9.23492	10.0301	8.85713	9.82155	9.1609	9.36312	7.15023	7.34937	8.15486	8.66038	8.84799	8.46694	6.698	6.65376	7.11266	6.6013	6.35138	6.75132	5.58768	5.35368	3.66403
BRAF	BRAF	B-Raf proto-oncogene, serine/threonine kinase	8.43177e-07	1.26297	3.40195e-05	1.26297	0.00136356	1.39067	0.00703755	1.22814	0.0409824	1.32157	0.0484394	1.12724	2.55211	2.33553	2.57532	3.39839	3.33122	3.6468	3.09496	3.36107	2.97556	3.92497	3.71605	3.93117	2.80088	3.35388	3.27767	4.34266	4.57392	3.57799	2.93593	3.20097	3.27837	3.70348	3.38013	3.52524
TTPAL	TTPAL	alpha tocopherol transfer protein like	8.45048e-07	0.799806	0.0718396	0.799806	0.010736	0.841811	0.0478942	0.873522	0.00246824	0.729349	0.0341166	0.762983	4.28338	4.11057	3.77831	3.3617	3.47427	3.39789	7.36293	8.19015	7.38609	6.28146	6.71999	7.03315	7.71962	8.17733	8.36642	6.0816	6.1861	5.44646	5.35108	5.83321	5.49352	4.61036	4.58856	3.60026
HHIPL2	HHIPL2	HHIP like 2	8.46339e-07	1.57243	0.00365013	1.57243	0.036952	1.24396	0.0172569	1.55776	0.0170353	1.63933	0.00822926	1.92446	0.540033	0.545301	0.6397	0.667811	0.698896	0.77694	0.712673	0.685344	0.83344	1.03061	1.06855	1.3973	0.283842	0.39656	0.273932	0.55703	0.508433	0.479639	0.565217	0.373544	0.403645	0.791562	0.919402	0.834632
RUVBL1	RUVBL1	RuvB like AAA ATPase 1	8.50144e-07	0.908457	0.00526768	0.908457	0.388622	0.98166	0.000291115	0.907413	0.00176751	0.869778	0.00286825	0.879111	35.6483	34.0495	33.8084	34.5049	33.4562	33.628	35.4187	35.3351	35.3557	31.8698	31.7995	32.6224	32.5086	32.6577	31.3712	27.4438	28.7466	27.7784	38.675	39.2076	37.3436	34.4287	32.9008	33.9644
KIAA0513	KIAA0513	KIAA0513	8.55835e-07	0.476006	0.00943972	0.476006	0.0180126	0.733443	5.04289e-05	0.389793	0.000107456	0.287	0.103567	0.625703	1.68953	1.72334	1.6256	1.25375	1.39641	1.06667	0.545125	0.608289	0.62852	0.222397	0.2278	0.24364	0.845428	0.859279	0.808555	0.264187	0.25623	0.205129	1.40101	1.4265	1.20558	1.06121	1.02225	0.54407
YKT6	YKT6	YKT6 v-SNARE homolog	8.58056e-07	0.770126	9.02588e-07	0.770126	0.0252924	0.892562	7.92833e-05	0.758234	0.000269295	0.614662	0.020145	0.845608	40.9727	38.1785	38.8155	34.9267	36.6899	33.6921	43.2468	44.2949	45.4649	34.0426	33.7255	33.0681	50.7287	51.1297	49.88	29.0918	33.3647	30.9533	47.2781	46.1082	43.3599	39.7422	40.1718	35.7981
CNTF	CNTF	ciliary neurotrophic factor	8.63713e-07	0.509327	0.000316393	0.509327	0.0516503	0.666593	0.00227323	0.568038	0.00459834	0.32541	0.0252261	0.546159	0.713365	0.981207	0.773989	0.52661	0.455023	0.669677	0.478715	0.529273	0.448808	0.267689	0.249534	0.312024	1.2421	1.66527	1.19394	0.524988	0.315972	0.513	0.605544	0.539965	0.576932	0.263695	0.26466	0.440355
ABCB7	ABCB7	ATP binding cassette subfamily B member 7	8.6633e-07	1.25505	0.00102533	1.25505	0.00165702	1.15128	0.0948016	1.15192	0.00621355	1.39583	0.00608919	1.3403	11.2483	11.0842	11.1998	12.4222	12.9986	13.1965	8.82056	9.48271	9.53287	11.306	9.47693	11.3747	8.35338	8.03234	8.36346	11.6071	12.7607	10.3036	11.669	10.7576	11.3164	15.8385	13.6351	15.8378
PGAM5	PGAM5	PGAM family member 5, mitochondrial serine/threonine protein phosphatase	8.68673e-07	0.711311	0.00821014	0.711311	0.0499433	0.825784	0.000157784	0.788213	0.000531306	0.677713	0.0148175	0.580341	42.2702	37.2462	37.0045	29.2096	35.1692	31.9364	33.3185	32.7663	32.9798	25.5867	26.8997	25.617	28.2822	28.0662	30.9232	20.1776	18.8335	20.1057	20.6416	24.2964	25.1836	14.93	15.4663	10.6907
COQ8B	COQ8B	coenzyme Q8B	8.70557e-07	1.53016	0.000476704	1.53016	0.463981	1.0379	4.21503e-05	1.87806	3.11681e-05	1.84385	0.00645146	1.52531	14.8009	15.7627	14.0295	16.0105	15.7833	14.4818	11.2532	11.9785	12.4346	22.9686	22.0375	21.9353	12.5105	12.6748	12.3626	22.6182	22.2597	24.408	22.776	20.4631	19.2866	32.7706	34.7724	27.9935
NUP98	NUP98	nucleoporin 98	8.71462e-07	0.821097	0.00143302	0.821097	0.0894329	0.939432	8.05403e-06	0.751208	0.000848527	0.770867	0.0671396	0.835552	22.3352	22.2143	20.798	20.6867	20.8731	19.8136	19.6408	19.3453	19.3478	14.4078	14.5854	14.8295	18.0087	17.8413	18.0385	13.4457	14.6664	13.463	19.8763	21.9049	20.5963	18.5606	18.5332	15.207
TFCP2	TFCP2	transcription factor CP2	8.73581e-07	0.861037	0.0753155	0.861037	0.00839372	0.876247	0.00438404	0.908358	0.0124429	0.786882	0.0234934	0.877596	16.0653	17.124	16.6148	15.0756	14.5059	14.0623	13.3708	12.6658	12.819	11.7761	11.7127	11.7965	17.5051	16.6792	18.469	13.8277	14.9534	12.7063	21.5318	21.602	22.9953	20.2612	19.5002	18.2976
GBA	GBA	glucosylceramidase beta	8.81727e-07	1.52462	0.00601121	1.52462	0.179113	1.0972	6.49657e-05	1.67767	2.28925e-05	2.06693	0.0154408	1.42014	25.2237	21.5663	21.2916	24.2631	25.6534	24.5789	21.1608	20.6	22.2378	35.9607	36.9049	34.4903	16.02	15.9403	16.7556	31.8617	35.0793	33.8047	10.9824	10.3916	10.5025	16.8347	15.975	12.7649
OSBPL9	OSBPL9	oxysterol binding protein like 9	8.82155e-07	1.18399	0.6912	1.18399	0.000807755	1.26693	0.0567934	1.15351	0.0164684	1.20005	0.100251	1.1205	109.691	115.38	116.496	144.689	139.533	148.512	14.5404	14.1892	13.0519	15.1632	15.6196	17.4507	11.9469	12.6838	12.2211	14.7573	15.8497	13.6834	68.1698	67.0112	73.8226	80.7209	71.4256	82.2851
ECI2	ECI2	enoyl-CoA delta isomerase 2	8.87013e-07	0.852563	0.498614	0.852563	0.00988622	0.898794	0.0172794	0.793377	0.0458378	0.86381	0.00592406	0.857726	51.4754	53.2773	50.8276	45.8255	48.3401	45.6888	28.9421	27.2667	24.0309	22.084	20.529	20.8894	28.3082	27.0576	26.4211	23.5519	25.5289	21.6945	99.5707	93.3527	97.3825	86.1602	82.9322	79.9386
RREB1	RREB1	ras responsive element binding protein 1	8.89531e-07	1.28817	0.0187389	1.28817	0.0224957	1.13371	0.00343125	1.46759	0.00392697	1.24499	0.0382218	1.32927	4.56578	4.70939	4.64623	5.58338	5.24481	4.97122	2.67762	3.21732	2.86976	4.46834	4.34173	4.02807	3.22731	3.07767	3.40079	4.09371	3.84827	4.13773	5.09736	5.84803	4.66488	6.89887	7.71978	6.13273
COASY	COASY	Coenzyme A synthase	8.9195e-07	0.800988	6.51955e-06	0.800988	0.00124997	0.790125	0.00861	0.77529	4.0868e-05	0.734816	0.373075	0.914463	25.4709	26.367	26.4559	21.7311	20.1369	20.028	27.7474	31.7816	32.0277	24.6932	23.5504	22.6331	27.4867	27.4317	27.3273	19.5318	20.56	20.3584	24.2661	25.4821	26.1477	23.2109	26.8104	19.8688
NOL11	NOL11	nucleolar protein 11	8.92975e-07	0.714695	0.00190564	0.714695	0.00123662	0.894992	0.0105687	0.71247	0.0155436	0.659542	0.0041487	0.620377	36.4337	35.8808	36.8627	31.8573	32.8427	33.0189	29.4981	25.5202	24.8844	17.9096	17.9882	21.0298	32.6556	36.4402	37.4367	24.2281	26.9514	19.5732	48.1302	45.023	50.6377	30.4422	25.8751	33.2615
EXOSC7	EXOSC7	exosome component 7	9.04512e-07	0.834475	0.00164848	0.834475	0.0153791	0.86619	0.0111552	0.793082	0.00337491	0.769355	0.101701	0.917476	17.891	17.1605	16.2643	15.38	14.2423	14.8152	12.9192	14.1647	15.4108	11.3104	11.3329	10.975	15.8045	14.804	14.6593	11.4437	12.3942	11.0122	17.5714	16.6147	15.3753	14.8711	15.0333	15.5064
NOL12	NOL12	nucleolar protein 12	9.05732e-07	0.773251	0.102973	0.773251	0.0287171	0.768371	0.0324358	0.872789	0.00741642	0.682138	0.0129818	0.781503	6.44728	7.50879	7.45558	6.08526	5.46496	4.92352	7.22401	8.31733	7.67103	6.69234	6.64477	6.89103	7.86355	9.1434	7.46369	5.4744	5.15456	6.03624	3.78465	3.10997	3.48218	2.71054	2.73161	2.64211
TK2	TK2	thymidine kinase 2	9.14309e-07	1.32847	0.0497406	1.32847	0.0342536	1.06347	0.00278444	1.54374	0.00116953	1.29423	0.00368593	1.46588	3.59761	3.68052	3.47331	3.87329	3.81407	3.74436	4.70498	4.8781	5.74302	7.66662	8.25524	7.66194	7.34565	6.70678	7.19069	8.97188	9.08225	9.42466	3.88122	3.22945	3.53005	5.35705	5.36724	4.8473
CCDC191	CCDC191	coiled-coil domain containing 191	9.15675e-07	1.62515	5.27674e-05	1.62515	0.0223075	1.5347	0.00940863	1.451	0.0288726	1.93916	0.0213512	1.61534	0.784588	0.666028	0.567031	1.13819	0.891869	1.0551	0.593761	0.51387	0.61913	0.781827	0.793045	0.930774	0.30687	0.547629	0.392069	0.891797	0.848079	0.635243	0.494044	0.431203	0.351774	0.658084	0.599216	0.801012
DRC3	DRC3	dynein regulatory complex subunit 3	9.21528e-07	1.78942	9.86144e-05	1.78942	0.0385677	1.58689	0.00794053	2.00479	0.0103355	2.10487	0.0940912	1.53111	0.22762	0.299208	0.257287	0.518494	0.408444	0.330648	0.138706	0.152888	0.201537	0.365172	0.343321	0.274687	0.323512	0.217032	0.211478	0.490172	0.614225	0.459915	0.14844	0.161086	0.202821	0.219854	0.364803	0.217043
NCBP2	NCBP2	nuclear cap binding protein subunit 2	9.21806e-07	0.842106	0.00314794	0.842106	0.0606294	0.933802	0.0117857	0.825433	0.00868699	0.815316	0.0151721	0.800212	15.0644	14.9343	15.2994	13.4451	14.2093	14.6703	13.5148	12.9693	12.7966	10.3629	10.3895	11.7164	16.6906	17.6134	18.0951	14.433	15.0078	13.31	14.294	13.4546	15.3122	11.3862	10.7453	12.3335
GRN	GRN	granulin precursor	9.21816e-07	1.51231	2.93769e-05	1.51231	0.102979	1.19983	0.000380925	1.57455	0.00104231	1.79865	0.0644115	1.53936	63.875	52.7661	50.401	61.7343	72.5488	65.5139	45.8024	45.6531	47.1024	74.9751	76.3237	67.1889	43.8532	40.4534	46.8011	71.8064	77.6396	86.6573	31.7319	39.7637	33.7976	59.6665	65.9276	39.5444
CDK13	CDK13	cyclin dependent kinase 13	9.25369e-07	0.883527	0.00117396	0.883527	0.00881413	0.897513	0.0886219	0.885785	0.0196825	0.907344	0.00503523	0.844771	6.6427	6.14895	6.36822	5.75494	5.68602	5.74696	7.23238	6.18601	6.17475	5.91517	5.75087	5.64409	7.24025	7.39854	7.28844	6.96411	6.53021	6.41296	7.20761	7.852	7.75857	6.43741	6.25999	6.5688
OSBPL1A	OSBPL1A	oxysterol binding protein like 1A	9.2984e-07	1.14741	0.0497221	1.14741	0.00580799	1.15568	0.168342	1.09781	0.00480978	1.2159	0.0104459	1.12362	8.63658	8.85578	9.37605	10.411	10.5125	10.1135	8.71276	8.21306	7.75426	8.95504	8.38906	9.77245	6.42738	6.5018	6.83897	8.39116	8.05793	7.59821	6.20448	5.91021	6.38851	6.98776	6.76509	7.02993
KMT5C	KMT5C	lysine methyltransferase 5C	9.30614e-07	1.46868	1.4072e-05	1.46868	0.0732294	1.17461	0.00679748	1.57162	0.00178298	1.75826	0.0453731	1.43345	3.21627	3.89291	3.83182	4.49983	4.16923	4.14445	2.63589	2.91887	3.24885	4.79836	4.99145	4.05131	2.86688	2.71872	2.35883	4.94935	4.21201	4.79383	4.87732	3.89856	3.17125	5.74171	5.44288	5.68327
AMACR	AMACR	alpha-methylacyl-CoA racemase	9.31352e-07	1.24829	0.0659698	1.24829	0.000678731	1.32569	0.0167558	1.27468	0.000615612	1.37178	0.346308	1.04746	2.90883	2.83398	2.99505	3.86364	3.69553	4.0288	5.7979	5.71039	6.03653	6.64643	7.69366	8.09483	5.00392	4.8329	4.91663	6.81054	7.07603	6.36893	5.64921	5.6735	5.56959	6.27615	5.42898	6.02082
EIF4A2	EIF4A2	eukaryotic translation initiation factor 4A2	9.32014e-07	1.38874	0.01105	1.38874	0.0106358	1.37003	0.0365496	1.26044	0.00133684	1.73802	0.0638339	1.23929	64.5211	78.7774	78.8922	100.215	98.1196	104.866	114.66	93.7808	91.5711	122.325	122.802	131.26	79.3122	87.2843	85.0783	157.745	152.4	128.623	167.522	143.259	166.413	194.819	175.883	221.842
RNF19B	RNF19B	ring finger protein 19B	9.32599e-07	1.41128	0.0307585	1.41128	0.00215159	1.29083	0.00116138	1.5814	0.000281201	1.67778	0.30938	1.15827	8.33204	7.7976	8.14706	10.8963	10.6184	9.83953	3.01743	2.56742	2.98935	4.67232	4.41725	4.43757	4.5415	4.37344	4.76237	7.33847	7.41784	8.20674	5.8689	5.40337	5.62979	7.30665	7.45847	5.09065
INTS7	INTS7	integrator complex subunit 7	9.33684e-07	0.752921	0.047392	0.752921	0.0993918	0.927144	0.000182866	0.779391	0.00315273	0.649311	0.00640543	0.684925	7.99418	7.3665	7.70722	7.16124	7.4372	6.79169	4.50335	4.28326	4.39654	3.34431	3.46972	3.46007	5.577	6.54195	6.68126	4.19971	4.21859	3.76649	10.1759	10.0192	9.99904	7.54468	7.26478	5.97617
IDH3A	IDH3A	isocitrate dehydrogenase (NAD(+)) 3 catalytic subunit alpha	9.43086e-07	0.687521	0.00468234	0.687521	0.107228	0.970304	0.00324761	0.692144	0.00024082	0.563192	0.000237321	0.590723	15.1497	15.4343	15.7404	15.1245	15.1235	14.6992	12.6502	12.6123	12.8624	7.83183	9.36786	9.2747	14.0768	13.1631	13.7346	8.32575	7.22556	7.55703	9.9818	9.01427	9.97903	5.98649	5.51511	5.60599
ZDHHC6	ZDHHC6	zinc finger DHHC-type containing 6	9.43256e-07	0.77379	0.000881816	0.77379	0.057862	0.898842	0.000628565	0.727034	0.00604927	0.672771	0.0364441	0.815428	8.15249	8.25713	8.33643	7.71636	7.71588	6.84462	10.4428	10.3905	9.64586	7.25789	7.20805	7.68828	9.7141	10.7137	9.54219	7.26327	7.0626	5.89516	7.00269	6.15053	7.08167	5.57901	5.01622	5.90931
TFDP1	TFDP1	transcription factor Dp-1	9.52049e-07	0.790759	7.02119e-06	0.790759	0.210987	0.9533	0.000166508	0.806881	0.000325774	0.676156	0.0055986	0.75178	58.2263	54.218	53.7972	50.9288	54.5705	52.9412	69.1669	69.5409	66.6032	54.9958	56.0573	54.5883	62.0677	63.3477	65.2561	45.5683	42.3741	41.077	61.5745	63.8069	66.3194	50.445	50.313	43.6198
CPAMD8	CPAMD8	C3 and PZP like alpha-2-macroglobulin domain containing 8	9.53098e-07	2.45474	0.158813	2.45474	0.00140913	1.79985	0.00292709	3.27258	0.000515912	4.55697	0.0645712	1.35275	0.105953	0.11102	0.129177	0.222729	0.208403	0.190866	0.0914065	0.115929	0.149883	0.366727	0.320519	0.473583	0.119863	0.10913	0.176633	0.621496	0.586378	0.59995	5.41346	4.46073	3.97397	6.1973	7.08919	5.40704
PIGO	PIGO	phosphatidylinositol glycan anchor biosynthesis class O	9.57642e-07	1.40743	2.09259e-06	1.40743	0.15929	1.15053	0.00504068	1.54624	0.000426228	1.68146	0.035728	1.31174	6.06547	4.98188	4.69974	5.79569	6.30423	5.91948	4.11628	3.58832	4.68569	6.3241	6.49743	6.22671	4.27063	3.82248	3.77713	6.30287	6.68974	6.95206	5.28176	5.20905	5.32385	7.16258	7.87276	5.8628
STX7	STX7	syntaxin 7	9.64208e-07	1.30209	0.0179001	1.30209	0.00401042	1.32156	0.0145815	1.25089	0.00305143	1.56387	0.0401216	1.11187	4.18727	4.79706	4.15146	5.76152	5.75745	5.80232	9.09334	8.12839	7.71064	10.4654	9.90873	10.7573	5.97931	6.59691	6.40385	10.773	10.2677	8.73435	7.27728	7.25608	7.66274	8.47245	7.73489	8.48721
HSPA2	HSPA2	heat shock protein family A (Hsp70) member 2	9.72557e-07	0.533542	0.304533	0.533542	0.00225833	0.534303	0.00191518	0.445773	0.00021932	0.486012	0.316073	0.700042	3.98583	4.90417	4.17849	2.6108	2.28523	2.08817	2.92006	3.64432	4.16677	1.45696	1.6647	1.61945	4.7935	4.12336	4.52407	2.29355	2.20441	2.03037	0.120665	0.139458	0.163405	0.173918	0.0853941	0.0635172
STAG2	STAG2	stromal antigen 2	9.73394e-07	1.65467	0.018054	1.65467	0.000195587	1.71045	0.00604979	1.63221	0.00231778	2.30606	0.244202	1.16435	26.7352	27.8132	28.4045	46.7518	44.6371	50.6479	12.5707	10.7849	9.66554	17.2819	16.6702	19.7786	7.96012	8.49562	9.64172	23.4033	20.9747	16.2894	24.2101	24.5796	29.0533	30.286	25.4656	35.3851
KCTD18	KCTD18	potassium channel tetramerization domain containing 18	9.75565e-07	1.28059	0.149931	1.28059	0.0100447	1.11292	0.00166052	1.4281	2.71657e-05	1.42276	0.126321	1.18929	3.12535	3.08015	3.31528	3.55045	3.55202	3.48834	5.1481	6.01119	5.68571	7.97818	7.83118	8.20237	6.57837	6.30309	6.23915	9.03516	9.0929	9.06892	3.21048	3.08592	2.9123	4.14985	3.76834	3.10368
ETFDH	ETFDH	electron transfer flavoprotein dehydrogenase	9.79241e-07	0.805265	0.119084	0.805265	0.0194063	0.931709	0.00496063	0.741546	0.00565389	0.761056	0.0262456	0.799689	13.4475	13.4628	13.9264	13.0441	12.5976	12.4096	8.02099	7.10222	7.90815	5.69111	5.32917	6.05694	7.80046	8.68051	8.71306	6.577	6.64367	5.95186	7.43086	5.95211	6.74674	5.29669	5.2895	5.44684
GAPVD1	GAPVD1	GTPase activating protein and VPS9 domains 1	9.79593e-07	0.717597	9.10518e-06	0.717597	0.0476643	0.906103	1.53945e-05	0.630764	7.31559e-05	0.561823	0.0064491	0.825809	5.68094	6.23924	5.93275	5.55944	5.44933	5.16375	5.95074	5.95252	5.63525	3.677	3.67211	3.71005	6.01006	6.11452	6.09261	3.25604	3.64374	3.34661	5.56823	5.71554	6.02199	4.96953	4.81561	4.5101
MAP3K4	MAP3K4	mitogen-activated protein kinase kinase kinase 4	9.80347e-07	0.766093	0.0380263	0.766093	0.00199762	0.858819	0.00106381	0.728246	0.000211078	0.618959	0.0918383	0.889785	7.27885	6.87719	7.17635	6.25513	6.06736	5.99583	5.12432	4.82731	5.26575	3.88335	3.66235	3.53725	6.12424	5.94518	5.72887	3.47222	3.87834	3.67295	8.53511	9.42557	9.02452	8.09034	8.58103	7.36707
PRMT6	PRMT6	protein arginine methyltransferase 6	9.87023e-07	0.700418	0.273736	0.700418	0.0013052	0.854612	0.00469862	0.704008	4.88632e-07	0.500994	0.00455319	0.798452	15.885	16.5658	16.2881	13.5495	14.2806	13.8265	4.45594	4.7339	4.40331	3.49516	3.23216	2.86884	7.02365	7.24633	7.2406	3.6292	3.58599	3.5607	25.1672	25.3318	24.7204	21.1826	18.5992	20.3625
SLC27A1	SLC27A1	solute carrier family 27 member 1	9.88384e-07	1.95716	7.95786e-07	1.95716	0.0236924	1.30358	0.00927287	2.2275	0.000759203	2.83297	0.0478627	1.78363	2.03595	2.05035	1.75252	2.6057	2.73002	2.27816	1.43065	1.56065	2.42895	4.21783	3.94821	3.59933	1.69262	1.79577	1.47282	4.74054	3.92584	5.4692	2.77189	2.11738	1.8005	3.89731	5.19419	2.96206
PDP1	PDP1	pyruvate dehyrogenase phosphatase catalytic subunit 1	9.96957e-07	1.43641	0.0603465	1.43641	0.00168038	1.54655	0.00601252	1.41376	0.00350614	1.77405	0.160463	1.09751	2.99457	2.89995	2.60969	4.05969	4.66507	4.42645	1.76887	1.42064	1.58658	2.30125	2.24291	2.18268	1.61308	1.92363	1.81002	3.27708	3.52152	2.71731	4.97984	5.2851	5.81762	6.16286	5.56549	5.90125
TNFRSF21	TNFRSF21	TNF receptor superfamily member 21	9.97374e-07	0.439414	0.0436801	0.439414	0.0886749	0.654175	0.000105141	0.36147	6.62045e-06	0.258865	0.132126	0.609049	0.352296	0.205523	0.231967	0.154424	0.150037	0.202939	1.82192	1.70904	1.70303	0.636277	0.698993	0.563126	4.42277	4.53191	4.42121	1.08372	1.13174	1.25336	1.15463	1.24119	0.94917	0.784493	0.94616	0.414028
NUDT5	NUDT5	nudix hydrolase 5	9.98246e-07	0.799997	0.0235806	0.799997	0.143006	0.961967	0.0056331	0.777241	0.00043889	0.694149	0.00297287	0.789194	25.6456	24.3561	25.2486	23.5463	24.7847	24.0563	19.7204	19.7438	17.6001	14.42	14.3302	15.5706	16.4819	16.9054	17.1707	11.2698	12.4688	11.3877	18.8474	19.5259	19.3806	16.2665	14.8822	14.4817
FBXO45	FBXO45	F-box protein 45	1.00596e-06	0.640739	0.000123003	0.640739	0.2425	0.954701	0.00121887	0.521245	0.000700199	0.533181	0.0026026	0.635245	6.89256	6.20826	6.65385	6.19949	6.18516	6.46128	6.47446	5.41943	5.07483	2.85662	3.12832	2.82189	6.17128	6.27724	7.17849	3.75494	3.50778	3.20011	6.93637	7.44881	7.52311	5.08367	4.1112	4.76752
DHX15	DHX15	DEAH-box helicase 15	1.00956e-06	0.782139	1.43965e-05	0.782139	0.0991064	0.943862	0.00148241	0.713624	0.00529704	0.733416	0.0170467	0.757542	75.8922	73.2009	73.7443	69.6958	67.3852	73.3492	74.984	70.5131	66.8474	49.9572	48.3395	53.1903	74.3232	78.8058	78.5833	57.8831	61.2666	51.2024	82.4913	76.2545	81.3866	61.2896	53.7469	67.5625
IMPACT	IMPACT	impact RWD domain protein	1.01981e-06	1.30279	0.0715668	1.30279	0.00551164	1.27316	0.00646136	1.33918	0.00327924	1.53153	0.157072	1.1032	7.47876	8.04409	7.03159	9.20074	9.58063	9.90351	8.49056	7.50161	7.14528	10.0242	10.1248	10.7693	7.86862	8.71445	8.67883	14.049	13.2239	11.5072	4.00688	4.24266	4.71396	4.70215	4.54229	5.03765
PER2	PER2	period circadian regulator 2	1.02141e-06	0.615903	0.245136	0.615903	0.00436201	0.815064	0.000595918	0.420912	0.000107039	0.534849	0.0149404	0.784217	4.4167	3.99211	3.99737	3.32375	3.33769	3.4401	0.469107	0.464931	0.590806	0.199507	0.228637	0.210657	1.91633	1.83525	1.94694	1.05836	1.04922	0.943429	3.37145	3.29989	2.81843	2.4823	2.39147	2.54748
STIMATE	STIMATE	STIM activating enhancer	1.0295e-06	0.633798	3.52341e-05	0.633798	0.015058	0.777169	2.98725e-05	0.522017	2.4731e-06	0.48256	0.229846	0.824238	5.4327	4.8703	4.74889	3.55177	4.09601	4.05418	6.39844	6.29157	6.40354	3.18356	3.52262	3.26986	6.35327	6.39635	6.32156	3.02702	3.17987	2.99906	7.15985	7.56752	6.28438	6.59709	6.44482	4.48451
FAM214B	FAM214B	family with sequence similarity 214 member B	1.03555e-06	1.51631	0.0719835	1.51631	0.0335638	1.16894	0.024307	1.36168	0.00205818	1.99253	0.00278763	1.66676	11.9663	11.1844	10.2919	13.5598	12.9322	12.5465	4.03957	3.88114	4.97732	5.92675	6.18353	5.3761	3.26495	2.7659	2.97698	5.28583	5.73515	7.01528	10.8225	10.1764	8.77653	16.4021	17.9123	15.2337
AAGAB	AAGAB	alpha and gamma adaptin binding protein	1.03602e-06	0.770198	0.000175157	0.770198	0.273701	0.964394	0.00268576	0.744416	0.000207503	0.645316	0.00158709	0.759567	15.3066	16.112	15.8647	14.4834	15.4806	15.6517	24.3188	24.1852	24.0926	17.8941	16.7389	19.5161	21.1016	21.8636	21.7998	13.7664	14.7953	13.2698	19.2455	18.2534	20.5643	14.9847	14.6066	14.464
AIP	AIP	aryl hydrocarbon receptor interacting protein	1.03977e-06	1.22985	0.0288998	1.22985	0.0229999	1.11442	0.0772223	1.17505	0.00862822	1.27511	0.00224982	1.37012	13.9946	14.4923	14.9874	16.8253	15.5521	16.0775	15.1198	17.244	18.9315	20.6746	20.0736	19.2967	15.5652	16.1345	14.7183	18.9589	18.816	21.4819	23.7469	22.1073	21.1237	30.5784	32.1621	29.0024
GINS2	GINS2	GINS complex subunit 2	1.04051e-06	0.778227	0.3873	0.778227	0.00345324	0.878897	0.000593249	0.801229	0.0037286	0.628898	0.00417725	0.828229	47.6558	46.5558	48.8867	43.1931	41.5104	41.0693	19.1963	18.4391	19.4208	15.5436	14.7584	15.4138	14.8672	14.7908	13.1971	8.23826	8.58108	10.2108	65.2344	58.5542	60.9722	50.5231	51.5268	50.8272
H2AFZ	H2AZ1	H2A.Z variant histone 1	1.05286e-06	0.762289	0.0340709	0.762289	0.347761	0.971519	0.000803647	0.745962	0.000856835	0.720287	0.00113788	0.646852	430.414	437.825	431.728	399.35	435.277	429.171	306.124	306.497	298.681	217.673	221.884	240.851	233.693	232.867	249.159	181.682	169.401	164.633	321.53	329.389	358.416	226.118	226.717	200.409
AGO4	AGO4	argonaute RISC component 4	1.05675e-06	1.41409	0.000175598	1.41409	0.00113185	1.4812	0.00347848	1.295	0.00105692	1.81895	0.195388	1.14604	2.25493	2.01376	2.08798	3.25528	2.9336	3.22643	2.1138	2.09824	2.10325	2.50771	2.84617	2.8385	1.30694	1.46394	1.59489	2.6563	2.81993	2.45163	2.76782	2.54531	2.87474	3.44891	3.31549	2.66593
CASC3	CASC3	CASC3 exon junction complex subunit	1.06085e-06	1.21943	0.0310442	1.21943	0.0753633	1.11211	0.00172169	1.30681	0.0032746	1.28741	0.095451	1.18182	27.0087	24.9625	25.3846	27.0326	30.7356	28.3316	16.8188	16.4462	18.4091	22.5853	22.0611	22.8074	21.2768	21.2351	22.2529	25.8346	29.1934	28.4453	29.5241	30.877	32.2329	38.4348	39.9408	31.596
NF2	NF2	neurofibromin 2	1.06331e-06	0.804575	0.530453	0.804575	0.00108039	0.774216	0.00594672	0.8009	0.00738446	0.766563	0.268431	0.881615	5.36631	5.19243	5.49089	3.96843	4.33593	4.12645	19.2107	19.4939	21.0114	15.793	16.8729	15.1698	16.0763	15.7138	17.3002	11.9108	12.0737	13.6891	2.86809	2.91273	2.40899	2.59686	2.58275	2.05604
RPS6KA5	RPS6KA5	ribosomal protein S6 kinase A5	1.06471e-06	2.78934	0.0156384	2.78934	0.0489356	1.85976	0.00010235	3.54464	0.00022144	6.28816	0.000624495	1.46034	0.62662	0.318896	0.338644	0.745187	0.833857	0.700509	0.232285	0.191404	0.237122	0.76979	0.84435	0.722375	0.156596	0.227825	0.195466	1.14368	1.44465	1.04943	2.79225	3.01864	2.76366	4.38139	3.98937	4.15049
WDR33	WDR33	WD repeat domain 33	1.065e-06	0.811566	0.00637516	0.811566	0.000851228	0.928446	0.000176127	0.694575	0.00140281	0.869665	0.010804	0.773513	7.98288	7.98261	7.79085	7.33161	7.37248	7.3511	6.30475	6.17976	6.39206	4.58881	4.21812	4.31141	7.32318	7.08339	7.17247	6.07549	6.37781	6.3156	6.94873	6.09168	5.99787	4.59868	5.13424	4.97656
TMEM62	TMEM62	transmembrane protein 62	1.06688e-06	1.36248	0.0714256	1.36248	0.11852	1.21129	0.00326149	1.44712	0.000495493	1.51437	0.0965257	1.29819	1.66083	1.44576	1.2741	1.56806	1.81582	1.90959	2.31553	2.18581	2.65945	3.38952	3.457	3.48121	2.27445	2.26227	2.52934	3.61576	3.63131	3.44239	1.27573	1.06215	0.933499	1.52421	1.51644	1.19729
NUPL2	NUP42	nucleoporin 42	1.06711e-06	0.727617	1.77488e-06	0.727617	0.0601354	0.8902	0.00516076	0.784522	0.000711659	0.571399	0.00710992	0.702391	6.74664	7.00303	7.08162	6.69197	6.08805	5.79344	7.70273	6.8189	6.70394	5.54247	5.53767	5.53955	9.17851	10.862	9.0284	5.58246	5.44831	5.52108	8.13392	7.78572	6.7898	5.25471	4.94096	5.73896
MRFAP1	MRFAP1	Morf4 family associated protein 1	1.07028e-06	0.843815	0.227949	0.843815	0.0923278	0.952604	0.0003318	0.793822	0.00455322	0.786793	0.0344901	0.852107	176.147	170.771	171.7	158.305	168.684	167.198	93.7249	94.2539	89.8434	73.1233	72.0327	75.3737	101.385	101.936	107.002	85.606	83.3101	75.5217	162.815	165.281	183.537	142.222	138.548	155.081
COA1	COA1	cytochrome c oxidase assembly factor 1 homolog	1.07957e-06	0.777607	0.00491749	0.777607	0.0463131	0.878127	7.35343e-05	0.74189	0.0031224	0.65241	0.0496342	0.860248	3.48341	3.60898	3.72051	3.3969	2.94298	3.16804	2.63903	2.71336	2.80512	2.02486	2.0148	2.01045	2.77574	2.97251	2.86205	1.91259	2.0658	1.6597	3.72066	3.30344	3.27297	3.13662	2.77947	2.9375
CDR2	CDR2	cerebellar degeneration related protein 2	1.08249e-06	0.553676	5.89913e-06	0.553676	0.223651	0.955958	0.000320258	0.425368	2.45853e-05	0.388375	0.000165925	0.59507	10.8141	11.0676	10.9698	9.96321	11.0696	10.3999	16.0193	15.1582	13.9364	5.75218	7.12653	6.35371	16.5909	17.5863	18.1541	7.10774	6.34764	6.87743	9.83612	10.1333	9.41258	5.6417	6.20237	5.6496
COG2	COG2	component of oligomeric golgi complex 2	1.09078e-06	0.845491	0.00383437	0.845491	0.0633901	0.918642	0.0392361	0.883855	0.00145329	0.822071	0.00616562	0.765595	9.86104	10.3448	10.2508	9.10898	8.99492	9.89411	10.7212	11.007	11.1487	8.96952	9.91972	10.2096	13.4018	13.8653	13.6396	11.0785	11.7189	10.8457	15.6342	13.7979	13.5016	11.3423	10.5223	10.9511
ZBTB22	ZBTB22	zinc finger and BTB domain containing 22	1.10883e-06	1.42392	0.0317785	1.42392	0.119374	1.16147	0.000562907	1.34475	0.000638312	1.86469	0.0183847	1.41151	3.35779	2.9658	3.67871	4.19023	3.7754	3.62842	6.78204	7.30635	7.03178	9.81698	9.14923	9.43387	6.56648	6.44049	5.56924	11.5597	10.7623	12.2749	5.08187	5.23867	4.57788	7.68401	7.47042	5.97078
C2orf27A	C2orf27A	chromosome 2 open reading frame 27A	1.11274e-06	1.32181	0.000467421	1.32181	0.0272251	1.28533	0.0199535	1.33105	0.0224133	1.23708	0.029197	1.44236	1.74181	1.8236	2.11823	2.58302	2.22789	2.4827	1.30765	1.54006	1.31482	1.71479	2.04819	1.77787	2.09371	2.07971	1.92411	2.27837	2.72308	2.55657	1.82486	1.36547	1.54838	2.52464	1.97945	2.31668
[truncated: 14,615 more rows]
