# Supplementary material for: Dual mTORC1/2 inhibition compromises cell defenses against exogenous stress potentiating Obatoclax-induced cytotoxicity in atypical teratoid/rhabdoid tumors
Source: Cell Death Dis. 2022 Apr 28;13(4):410. doi: 10.1038/s41419-022-04868-9 (PMC9050713; doi:10.1038/s41419-022-04868-9)
Supplement: Supplementary file 10 — Supplemental Table 2 [file 41419_2022_4868_MOESM10_ESM.xlsx]

## Sheet: JRub071119_LogQuant-ANOVAs(dump
Supplemental Table 2: Genes that met criteria to be included in over-representative pathways analysis
Name Original	Obs (CTRL)	Obs (TAK)	Mean (CTRL)	Mean (TAK)	TAK_2Way-Pt vs. CTRL (p-val)	TAK_2Way-Pt vs. CTRL (ratio)
CHAC1	12	12	1.00589	-1.26261	1.66348e-09	0.207546
MST1R	12	10	-4.1081	-6.34768	1.33774e-05	0.208213
NHLH1	12	11	-2.2572	-4.39795	1.70659e-08	0.216608
IFFO1	12	11	-1.56827	-3.32832	0.000414447	0.251413
C21orf59-TCP10L	12	11	-1.92279	-3.55799	2.35203e-07	0.299837
RGPD3	9	9	-3.63767	-5.70013	5.87705e-05	0.308759
TFAP2E	12	12	-2.11446	-3.74828	1.45291e-06	0.322234
KBTBD8	12	12	-1.02309	-2.61045	2.19498e-05	0.33278
STC2	12	12	-0.570997	-2.12347	5.39392e-07	0.340924
CDC25A	12	12	3.35353	1.82342	1.88066e-08	0.346251
ARHGAP9	12	12	-1.55836	-3.07606	3.6357e-05	0.349243
HLA-DOB	11	12	-2.22251	-3.70373	0.00781904	0.349739
STAMBPL1	9	9	-2.08014	-3.56229	0.00384054	0.357955
JDP2	12	12	-2.59399	-4.02439	1.67644e-07	0.371029
FAM222A	12	12	1.55752	0.134559	1.81307e-06	0.372946
AOC3	12	12	-1.59769	-3.00532	9.15945e-05	0.376929
TUBA8	12	12	-1.39527	-2.79338	8.70615e-06	0.379427
PHLDA2	12	12	1.22308	-0.16028	0.0039429	0.383325
LEAP2	12	11	-1.57431	-2.93088	0.00096772	0.384181
CYP27A1	12	9	-3.54316	-4.958	0.00457324	0.386608
PLEKHD1	12	9	-4.72313	-5.96893	0.0173281	0.390817
LOC107987269	12	12	-1.28354	-2.6342	7.01939e-05	0.392114
AKR7L	12	12	-1.83788	-3.17296	1.73559e-05	0.396372
FERMT3	12	12	-1.72598	-3.03884	0.000332944	0.402521
NDUFC2-KCTD14	11	12	-0.770447	-2.07654	0.0226074	0.407075
CARD9	11	12	-1.44679	-2.92152	3.93193e-05	0.407264
PMAIP1	11	12	0.625312	-0.911004	1.08218e-05	0.409005
MARS2	12	12	2.89463	1.60988	5.69037e-08	0.410441
CHAC2	12	12	1.83831	0.565894	2.88387e-07	0.413966
RELT	12	12	1.72526	0.45322	5.69105e-08	0.414074
AKAP5	12	12	-2.59232	-3.86234	0.00148227	0.414655
HPX	11	11	-2.11659	-3.38631	0.00761067	0.414742
CHRNA10	12	12	-2.39947	-3.65754	4.88896e-06	0.418105
MFSD2A	12	12	0.173433	-1.05878	4.64864e-05	0.425663
JMJD6	12	12	2.67869	1.45102	7.30982e-09	0.427008
MYRFL	9	9	-4.06438	-5.26538	0.000498697	0.434975
TLR9	11	12	-3.5066	-4.81163	0.0243085	0.435807
PIK3R3	12	12	3.94552	2.75858	4.22528e-09	0.439235
TNFRSF21	12	12	0.285366	-0.900983	9.97374e-07	0.439414
ELMO3	12	12	0.262137	-0.919392	5.85094e-06	0.440884
SLC1A3	12	12	1.76208	0.588292	0.000106573	0.443257
GJC2	12	12	-1.17442	-2.34641	4.36217e-05	0.443809
BHLHB9	12	12	-0.33173	-1.50038	0.000671621	0.444839
S1PR5	9	9	1.21329	0.0473191	3.05286e-05	0.445664
UCP3	12	12	-2.7951	-3.9587	0.000397199	0.446396
PTAFR	12	12	-4.15797	-5.32026	0.00510442	0.446803
GCNT4	12	12	-2.62578	-3.77034	0.00368193	0.452328
SPSB4	12	12	-3.35539	-4.49646	0.00115995	0.453422
TIGAR	12	12	2.20288	1.06669	3.89331e-08	0.454957
PDE3B	12	10	-2.06557	-2.35619	2.47833e-05	0.455849
SAP25	12	12	-0.21644	-1.34653	0.000413434	0.456888
AQP1	12	12	-2.58073	-3.71065	0.0135873	0.45694
PPARGC1B	12	12	-0.241073	-1.37085	3.82811e-06	0.456986
PINLYP	10	11	-4.0387	-5.15726	0.0132725	0.461069
JAKMIP1	9	9	-1.86471	-2.97946	0.000373877	0.461774
PRR5L	12	11	-3.45454	-4.47154	0.00340072	0.462386
DCAF4L1	12	11	-4.48704	-5.63649	0.0101043	0.463996
PTGDR2	10	10	-4.08781	-5.20041	0.0251169	0.466429
OVGP1	12	12	-0.350118	-1.44883	0.000170663	0.466934
FAM111B	12	12	2.46609	1.37414	2.56328e-06	0.469128
MFAP3L	12	12	0.875752	-0.215707	1.07537e-05	0.469286
FLRT1	12	10	-5.50742	-6.67707	0.00290262	0.471433
DUSP2	12	12	-1.13506	-2.21973	5.85202e-05	0.471499
ERVMER34-1	12	10	-2.46073	-3.28805	0.00100373	0.471541
GPR156	12	12	-4.55207	-5.63466	0.0112819	0.47218
HSPE1-MOB4	12	10	-1.32741	-2.26597	0.0360126	0.472452
CCNE2	12	12	2.02708	0.946124	8.32424e-05	0.472716
SOX30	9	10	-5.21883	-6.32764	0.0110426	0.473747
ANKLE1	12	12	0.127769	-0.94682	0.000219238	0.474806
KIAA0513	12	12	0.0401138	-1.03083	8.55835e-07	0.476006
LIG4	12	12	1.6307	0.560587	3.45303e-07	0.476281
SLC7A5	12	12	5.65496	4.5887	2.53843e-10	0.477554
ARHGAP8	11	12	-0.777181	-2.0519	0.00698117	0.47786
LRRC39	12	12	-1.79235	-2.85654	1.04738e-05	0.47824
GATA2	11	12	-3.11791	-4.25875	0.0305817	0.479623
LRRC32	12	10	-3.59937	-4.27765	0.00819442	0.479717
RSPH10B	10	10	-3.90015	-4.95488	0.0310717	0.479848
PLAC8L1	11	12	-2.27649	-3.39956	1.22723e-05	0.48287
ESRRB	11	11	-3.61319	-4.65873	0.00619647	0.484463
ZNF35	12	12	2.44236	1.39972	8.97443e-11	0.485436
ANKRD61	12	12	-3.19196	-4.23325	0.0280381	0.485895
S1PR3	12	11	-2.22185	-2.90852	0.00162087	0.488867
GCH1	12	12	-0.123492	-1.15387	0.000324736	0.489582
KCNK7	12	9	-3.21838	-4.06135	0.027206	0.490983
FGF17	12	12	-2.97123	-3.99449	0.00326761	0.492006
ATP6V1B1	12	12	0.495473	-0.523706	0.000177476	0.493397
CCDC168	12	11	-6.07706	-7.01033	0.0248556	0.495834
GNB1L	12	12	2.0046	0.993284	0.000142851	0.496093
GSDMB	12	12	0.0901177	-0.92015	0.000418811	0.496454
CTRL	12	12	0.91712	-0.0926283	3.0213e-06	0.496633
MYO5C	10	12	-3.39985	-4.83534	0.0110445	0.496657
SLCO4A1	12	12	1.29745	0.289155	5.5449e-06	0.497134
HSPA1B	12	12	6.60679	5.6	1.4533e-07	0.497654
KLK14	10	9	-3.66333	-4.60226	0.0248937	0.497708
MYLK2	12	12	-2.07926	-3.07917	0.0347095	0.500032
SIK1B	12	12	1.14113	0.146602	2.34994e-06	0.5019
FAM43B	12	12	0.270889	-0.723362	2.27241e-05	0.501997
CNKSR1	12	12	-0.793729	-1.78048	0.0019703	0.504613
KIF26B	12	11	-2.4311	-3.07407	0.00337198	0.505041
LYAR	12	12	4.24483	3.2597	2.19648e-11	0.505178
CNTF	12	12	-0.426901	-1.40024	8.63713e-07	0.509327
LOC728485	12	12	0.884402	-0.0806416	1.26564e-05	0.512263
ADM5	12	12	0.822014	-0.141723	7.00403e-07	0.512727
FAM19A5	12	11	-2.30427	-3.09563	0.0154998	0.513266
KCNQ4	12	12	-2.28418	-3.24523	0.00750272	0.513683
ZHX3	12	12	0.65282	-0.307254	6.75603e-06	0.514031
POLR3G	12	12	2.64824	1.69033	3.2579e-05	0.514801
CCDC62	12	12	-3.10454	-4.058	0.018376	0.516395
LRIT3	12	11	-4.62252	-5.5661	0.015624	0.516488
ALPK3	12	11	-3.79578	-4.66342	0.00962313	0.51747
CALML4	12	12	0.40321	-0.539044	1.75944e-07	0.520419
AOC2	12	12	-0.239851	-1.17669	0.000351195	0.522378
DDIT4	12	12	7.07484	6.14048	2.58011e-07	0.523273
FOXD4L1	12	11	-1.83075	-2.63034	0.0328614	0.52375
SEMA7A	12	12	-0.802026	-1.7332	0.000517249	0.524431
SHB	12	12	-0.934081	-1.86377	0.000693306	0.524971
FOXD4L5	9	11	-2.39346	-3.79156	0.0163704	0.525492
MROH6	12	12	1.90393	0.976434	2.58852e-05	0.52577
CHORDC1	12	12	3.8888	2.9616	1.38793e-05	0.525877
GFOD1	12	12	-1.77189	-2.69859	0.0038559	0.526058
EFCAB5	12	12	-4.76781	-5.69088	0.0121175	0.527384
SLC7A6	12	12	3.1104	2.19071	8.1044e-06	0.528621
DNAJA1	12	12	7.1942	6.27485	9.92198e-13	0.528748
ADORA1	12	11	-3.32327	-4.12848	0.00681689	0.529302
NOP2	12	12	5.50975	4.59497	1.18044e-13	0.530425
POLR3K	12	12	5.57043	4.65702	4.15866e-10	0.530929
ARID3C	12	12	-3.1116	-4.02396	0.00845366	0.531316
NAPRT	12	12	2.10563	1.19493	0.00038042	0.531928
LOC112268321	12	12	-0.708891	-1.61612	4.3451e-05	0.533207
PNO1	12	12	4.07896	3.17247	2.07597e-09	0.533482
HSPA2	12	12	0.81654	-0.089787	9.72557e-07	0.533542
DDIAS	12	12	2.43612	1.52994	3.47909e-07	0.533597
SLC15A2	12	12	-3.24717	-4.15217	0.00778168	0.534035
BRICD5	12	12	1.97727	1.07698	0.000341057	0.535777
MUC12	10	12	-5.35036	-6.61212	0.0425862	0.53629
MYH3	12	12	-1.27811	-2.17557	2.11541e-05	0.536831
UBAP1L	12	12	-2.70229	-3.59624	0.000263955	0.538142
ICOSLG	12	12	-1.69656	-2.58916	0.0393393	0.538642
BDNF	9	10	-2.96895	-4.25883	0.0241258	0.543058
KAZN	12	12	-3.92537	-4.80509	0.00254337	0.543475
SGCG	11	10	-3.50033	-4.28793	0.0474265	0.545412
ST8SIA5	11	11	-3.65505	-4.52678	0.0499995	0.546491
NOCT	12	12	1.67908	0.807879	8.07495e-06	0.546693
FAM98A	12	12	4.33036	3.45975	1.01292e-09	0.546914
LOC107984139	12	10	-2.49739	-3.06439	0.0346613	0.548131
FKBP14	12	12	2.03171	1.1648	8.03986e-05	0.548321
AXIN2	12	12	0.466807	-0.398617	0.00185248	0.548885
NDUFAF5	12	12	1.62338	0.758904	3.30177e-06	0.549245
ELOVL3	9	9	-4.22011	-5.05904	0.0402954	0.549703
FZD9	10	12	-0.378641	-1.77805	0.00729577	0.550498
TMEM104	12	12	2.45874	1.59785	4.47834e-07	0.550611
MUSTN1	12	12	-0.732604	-1.59313	0.0129104	0.550752
FEN1	12	12	5.25883	4.40559	2.82413e-11	0.553539
CDR2	12	12	3.69398	2.84109	1.08249e-06	0.553676
C7orf61	12	12	-2.10513	-2.95794	0.0477708	0.553708
CCND3	12	12	2.9978	2.14792	6.40326e-06	0.554831
ITGAE	12	12	0.519468	-0.327244	2.13132e-06	0.556051
FAM135A	12	12	1.42058	0.5756	8.29543e-05	0.556717
EEPD1	12	12	-1.3303	-2.16942	1.37994e-05	0.558983
CXorf57	10	9	-1.7399	-1.97843	0.00655824	0.560333
HIST1H3F	11	11	-1.87592	-2.7095	0.0148125	0.561134
MCM10	12	12	3.41748	2.58551	1.63398e-06	0.561765
GPR75	12	12	-0.861873	-1.69333	0.000851507	0.561962
ETS2	12	12	-2.43409	-3.26529	0.00441965	0.562059
SYT17	12	12	-0.829653	-1.65707	0.0181667	0.563538
FAM124A	12	12	-1.29727	-2.12032	0.00619389	0.565247
URB2	12	12	3.23238	2.40982	2.05972e-08	0.565435
KCNK5	9	9	-3.47481	-4.296	0.0422287	0.565975
ADORA2A	12	12	-1.78981	-2.6103	0.000161489	0.566252
ARPC5L	12	12	3.93487	3.11457	5.98219e-08	0.566325
CYCS	12	12	4.70955	3.89017	6.65053e-07	0.566688
TMC4	12	12	-1.71431	-2.53303	0.00633678	0.566946
MAP6D1	12	12	1.27082	0.45495	1.29757e-07	0.568066
TMEM206	12	12	2.25311	1.43816	3.43904e-06	0.568429
MARCH3	12	12	-2.1245	-2.93883	0.00862586	0.568672
ZNF280B	12	12	0.429574	-0.382572	3.45632e-07	0.569534
ZDHHC14	12	12	-1.0653	-1.87695	0.000259967	0.569729
CDC6	12	12	4.32857	3.5177	2.82451e-09	0.570037
SPHK1	12	11	-0.354589	-0.772566	0.00875376	0.571226
SCUBE2	12	12	-4.12949	-4.93719	0.00483985	0.571292
HSPA1A	12	12	6.70909	5.90163	1.23032e-06	0.571389
UTP15	12	12	2.63263	1.83145	6.7543e-10	0.573878
FOXD4L6	11	12	-2.62854	-3.51637	0.00146523	0.573962
RIMS4	12	12	-1.92675	-2.72545	0.00187574	0.574868
CCNE1	12	12	3.85064	3.05319	6.07805e-08	0.575366
MTCL1	12	12	-1.24952	-2.0459	2.50323e-06	0.575792
HSPA8	12	12	9.76384	8.96852	1.30926e-08	0.576214
GRHL1	12	11	-2.36786	-3.04061	0.030249	0.576584
PREB	12	12	4.92187	4.12755	2.05266e-09	0.576617
CLSPN	12	12	2.26869	1.47542	2.18592e-07	0.577035
C17orf51	12	12	2.00372	1.21091	5.32623e-10	0.577217
SMIM11A	12	12	0.163008	-0.628233	1.2004e-05	0.577847
TCAP	12	12	-0.894056	-1.685	0.0355094	0.577967
MON1A	12	12	2.43453	1.64484	1.09239e-07	0.578468
GPATCH4	12	12	5.48396	4.69445	1.72277e-13	0.578541
CYBA	12	11	-2.84232	-3.47989	0.0074596	0.578839
CBLN1	9	10	-3.48788	-4.40468	0.0361694	0.579462
NOP16	12	12	5.8313	5.04486	8.32458e-11	0.579776
PLIN4	12	12	-4.16915	-4.9536	0.00160158	0.580574
ADAM32	12	12	-3.12436	-3.90578	0.0130379	0.581795
KIAA1024	12	12	0.0363741	-0.744845	0.000830749	0.581875
BEND3	12	12	1.86249	1.08313	4.69393e-06	0.582625
SLC27A4	12	12	3.939	3.16392	2.20169e-06	0.584354
SLC25A44	12	12	2.46959	1.69669	4.34186e-09	0.585239
C2	12	12	-2.43067	-3.20356	0.0373404	0.585244
FASTKD5	12	12	3.65236	2.8804	8.80934e-11	0.58562
GEMIN4	12	12	3.59936	2.82821	8.16997e-10	0.58595
RRS1	12	12	5.64077	4.87668	1.21051e-13	0.588828
FADD	12	12	3.97664	3.21533	4.78764e-11	0.589958
CACNA1E	11	12	-4.12497	-5.12846	0.0201378	0.589965
NXT1	12	12	4.13683	3.37711	3.40971e-10	0.590612
TFEB	12	12	0.448036	-0.31099	2.59878e-06	0.590895
ABCC2	12	12	-1.49498	-2.25279	0.00194916	0.591391
LSM10	12	12	4.88705	4.13008	2.01037e-08	0.591739
CBWD3	12	12	1.95142	1.19526	0.000243925	0.592067
SMCO4	12	12	0.121794	-0.634341	0.000197619	0.59208
HK2	12	12	2.30969	1.55423	1.53776e-05	0.592361
PRR4	12	12	0.0196391	-0.734305	0.0349199	0.59298
CRYBB2	11	9	-3.15478	-3.31396	0.0386174	0.593027
TSPAN12	12	11	-2.6794	-3.28917	0.0494159	0.59307
SFMBT1	12	12	1.0551	0.30287	2.30714e-05	0.593686
PDXP	12	12	3.76719	3.01544	1.19618e-08	0.593883
FUT5	12	12	-2.67406	-3.42468	0.0414495	0.594349
GNB3	12	12	1.16251	0.413394	0.000836791	0.59497
NRTN	12	12	1.73009	0.983848	0.00060249	0.596153
SLC35G1	12	12	0.32677	-0.418384	1.54152e-05	0.596604
ABHD5	12	12	1.05326	0.308616	8.32782e-06	0.596815
ARID5A	12	12	0.0458237	-0.697759	7.14778e-06	0.597254
FZD8	12	12	1.60495	0.86268	0.00444773	0.597798
MAT2A	12	12	7.40813	6.66639	9.62733e-12	0.598019
SLCO4C1	12	12	-1.44403	-2.18538	0.0180816	0.598179
LTV1	12	12	5.22617	4.48488	8.25066e-08	0.598207
C14orf39	9	9	-2.06946	-2.80992	0.0269074	0.598552
HNRNPAB	12	12	7.26777	6.53117	1.57186e-08	0.600153
EXOSC4	12	12	4.92411	4.18834	1.25794e-08	0.600499
CISH	12	12	0.60127	-0.132584	6.49204e-06	0.601295
SRP19	12	12	3.19613	2.46421	7.39558e-09	0.602102
ZNF56	12	12	-0.897842	-1.62666	0.000294424	0.603398
CHD7	12	12	2.37306	1.64532	0.00146519	0.603848
LRRC20	12	12	2.74072	2.01387	2.4653e-06	0.604224
ASAP2	12	11	-2.53301	-2.95932	0.0319231	0.604231
GEMIN6	12	12	4.30783	3.58208	8.02683e-10	0.604681
NACC2	12	12	2.64636	1.9237	9.45029e-06	0.605976
C11orf24	12	12	4.15072	3.43138	2.91524e-09	0.607375
GRWD1	12	12	5.42026	4.70487	1.5354e-11	0.609041
KCTD15	12	12	0.521956	-0.192347	0.000393734	0.6095
NOL6	12	12	4.96977	4.25654	1.17342e-08	0.609955
GPR63	12	12	0.139105	-0.573993	0.000178545	0.610009
TDG	12	12	3.9249	3.21325	1.73505e-05	0.610622
MPP6	12	12	2.00304	1.2932	0.000363463	0.611389
TIMM17A	12	12	5.62695	4.918	1.13116e-08	0.611766
TGM1	12	12	-0.751174	-1.45975	0.000419918	0.611925
KCNJ4	12	11	-0.62292	-1.02095	0.0324088	0.612273
PMF1-BGLAP	12	12	1.62651	0.920266	0.000373325	0.612913
TIMM8A	12	12	3.11683	2.41184	1.50707e-09	0.613447
SOX7	12	12	-2.47816	-3.18283	0.024452	0.61358
ATP10A	12	12	-2.90571	-3.60945	0.03747	0.613977
CEMIP2	12	12	-0.857387	-1.56038	0.00740629	0.614299
DFFB	12	12	1.44355	0.741777	3.11604e-07	0.614816
STRIP2	12	12	0.0717304	-0.629599	0.000500199	0.615005
EPB41L4B	12	12	-3.19596	-3.89658	0.0190319	0.615306
INAVA	9	9	-1.1617	-1.86186	0.0119879	0.615504
PER2	12	12	0.910767	0.211543	1.02141e-06	0.615903
NETO2	12	12	3.07277	2.37395	2.46652e-05	0.616075
MMP23B	12	12	-0.492884	-1.19147	0.00201249	0.616177
RAB9B	12	12	-1.74883	-2.44736	9.56322e-05	0.616197
GINS1	12	12	3.03305	2.33488	1.30335e-06	0.616351
CEBPD	12	11	-0.421564	-0.885217	0.046444	0.61709
PRDM16	12	12	-1.85653	-2.55111	0.011738	0.617888
CLIC2	11	10	-3.65537	-4.20241	0.0158405	0.618001
GPR3	12	12	1.42359	0.729462	1.28876e-05	0.618084
TUB	12	12	0.889902	0.196076	7.67186e-05	0.618212
KCNJ12	12	12	-0.518081	-1.21161	0.000313237	0.618339
MPHOSPH6	12	12	3.54948	2.85674	4.61065e-08	0.618678
SDF2L1	12	12	4.40785	3.71634	3.09948e-06	0.619205
BATF3	12	12	0.743504	0.0535294	0.00187968	0.619865
AGAP6	12	12	2.43151	1.74165	2.36093e-06	0.61991
HS6ST1	12	12	4.40365	3.71445	7.9471e-08	0.620198
SCFD2	12	12	0.276596	-0.412331	2.86656e-06	0.620315
CTPS1	12	12	4.69923	4.01119	4.33223e-09	0.620695
SLC7A11	12	12	1.1466	0.460462	7.35888e-05	0.621517
AMIGO3	12	12	1.62989	0.944068	4.88546e-07	0.621651
DDN	12	12	-0.517016	-1.20261	0.000583984	0.621752
NXPH3	12	12	-1.71892	-2.40358	0.00017687	0.622151
MAPK13	12	12	-3.32148	-4.00569	0.0277371	0.62235
IFFO2	12	12	-0.815331	-1.4994	0.0089916	0.622408
ZNF804A	12	12	2.22416	1.54085	0.000479965	0.622735
NPIPB11	12	12	0.448063	-0.235009	0.000164207	0.622838
CCNJ	12	12	2.5734	1.89054	4.77718e-07	0.622927
ZNF684	12	12	-0.269624	-0.951711	0.000498801	0.623263
MTERF3	12	12	3.9355	3.25526	1.93047e-05	0.62406
LHFPL2	12	12	0.332664	-0.345884	5.57909e-05	0.624794
ALDH1B1	12	12	4.58238	3.90682	4.59986e-13	0.626092
PITPNM2	12	12	0.708005	0.0327676	0.00013036	0.626229
GPT2	12	12	3.67613	3.00112	6.72696e-08	0.626327
NECTIN1	12	12	3.10767	2.43322	3.33756e-05	0.626572
TNFAIP2	11	11	-2.62206	-3.29611	0.0266912	0.626744
UMPS	12	12	2.87509	2.20182	1.04368e-11	0.627084
NKD1	11	12	-3.89968	-4.79997	0.00935243	0.627205
HSPH1	12	12	5.20274	4.53384	1.97833e-05	0.628983
TRMT12	12	12	2.79511	2.12659	2.21755e-07	0.629153
LAG3	12	12	0.102144	-0.565573	0.0152064	0.629502
DNTTIP2	12	12	5.12647	4.46023	9.68432e-10	0.630148
RFK	12	12	2.8222	2.15694	5.56419e-06	0.630575
CRYBG2	12	12	-1.9911	-2.65628	0.0055692	0.63061
FHDC1	12	12	-1.79011	-2.45508	0.012556	0.6307
TCF7	12	12	-2.84743	-3.51187	0.00201157	0.630933
ABCD2	11	10	-4.66586	-5.04455	0.000558516	0.631193
C11orf98	12	12	5.84014	5.1772	2.00875e-08	0.631589
LOC107983990	12	12	0.0277355	-0.635053	0.00134251	0.631656
CEBPG	12	12	3.42022	2.75788	4.25412e-09	0.631854
ENTPD7	12	12	0.947988	0.288005	9.64538e-05	0.632886
STIMATE	12	12	2.61665	1.95875	1.0295e-06	0.633798
TRAF3	12	12	1.96952	1.31279	1.39891e-09	0.634318
KPNA2	12	12	6.69968	6.04309	2.27811e-06	0.634375
MED27	12	12	1.81701	1.16069	1.1211e-07	0.634493
PRAG1	10	9	-1.71234	-1.73059	0.0108322	0.634532
TRMT10C	12	12	4.23554	3.57931	1.1762e-07	0.634535
PNP	12	12	5.2133	4.55804	2.41548e-07	0.63496
FAM81A	9	9	-1.25607	-1.91126	0.0178679	0.63499
PINX1	12	12	3.84699	3.19211	1.31038e-07	0.63513
ZUP1	12	12	2.50178	1.84698	3.43331e-07	0.635165
SLC16A10	11	12	-2.78887	-3.74361	0.00745724	0.63522
HUS1B	12	12	-0.755603	-1.41011	0.000556963	0.635294
NKIRAS1	12	12	0.411026	-0.242163	0.000220998	0.635873
PLAGL2	12	12	3.14965	2.49761	1.55629e-09	0.63638
C19orf47	12	12	0.622918	-0.0289655	1.5436e-06	0.636449
NFYA	12	12	3.24107	2.5898	2.60382e-11	0.63672
FAM89A	12	12	-0.885515	-1.53626	0.00141272	0.636951
CUZD1	12	12	-0.646933	-1.29709	9.30817e-05	0.637209
SLC25A22	12	12	4.45077	3.80165	9.42481e-08	0.63767
MED12L	12	12	-0.952324	-1.60095	0.000553309	0.637887
SPRTN	12	12	1.78073	1.13245	2.1405e-08	0.638038
EEF1AKMT4	12	12	3.18747	2.53955	0.000258216	0.638201
MPV17L2	12	12	3.93455	3.28694	7.32589e-06	0.638336
PUSL1	12	12	3.714	3.06706	2.1876e-08	0.638634
ATG16L1	12	12	3.62446	2.9782	1.00065e-09	0.638935
ABHD13	12	12	0.97872	0.332533	7.72878e-05	0.638967
PDE12	12	12	2.56326	1.91789	1.9805e-09	0.639331
NDUFAF4	12	12	3.16492	2.52014	4.69831e-07	0.639587
BRMS1	12	12	5.94994	5.30663	1.71902e-06	0.640241
ARHGEF26	12	12	-0.142667	-0.785412	0.0188485	0.640493
FBXO45	12	12	2.69596	2.05377	1.00596e-06	0.640739
CCDC86	12	12	5.49808	4.85651	1.72969e-10	0.641012
VASH2	10	11	0.265029	-0.926811	0.00246551	0.641372
GMNN	12	12	3.11959	2.47906	2.23301e-08	0.641477
SLC45A3	12	12	0.203708	-0.43604	0.000548637	0.641825
CYP2E1	12	12	-0.0993484	-0.737882	0.0471393	0.642366
GUCA1B	12	12	-0.283242	-0.920417	0.00101177	0.642971
TMEM138	12	12	2.32556	1.68839	8.42368e-08	0.642975
RHBDL1	12	12	2.43484	1.79828	0.000696942	0.643246
IL6R	12	12	-0.585857	-1.2206	0.000492964	0.644054
ZHX1	12	12	3.17976	2.54526	2.28375e-05	0.644164
NKD2	12	12	-0.837205	-1.4712	0.000286388	0.644389
SNRNP40	12	12	5.6391	5.00755	1.14828e-10	0.645483
DIXDC1	12	12	1.35044	0.719228	5.21321e-06	0.645633
CYP27B1	12	12	0.773459	0.143207	0.000112729	0.646064
SLC39A3	12	12	3.20739	2.57737	8.08191e-08	0.646169
GNRH2	12	12	-2.19363	-2.82328	0.0451385	0.646334
PDSS1	12	12	1.99913	1.37003	2.37427e-07	0.646577
MRM2	12	12	4.68033	4.05284	1.2331e-14	0.6473
TRMU	12	12	3.46422	2.83715	2.79808e-07	0.647492
STOX1	12	12	-1.1239	-1.75065	0.00563216	0.647633
CHUK	12	12	2.57012	1.94348	3.02852e-05	0.647682
NOL4L	12	12	0.894572	0.268117	0.000288354	0.647766
PSME3	12	12	5.56927	4.94304	6.16833e-10	0.647867
TIFA	12	12	-0.876841	-1.50222	0.00574552	0.648248
GREB1L	12	12	0.151319	-0.473525	0.00282733	0.64849
SLC9A1	12	12	2.00508	1.3811	6.36612e-06	0.648879
SLC25A19	12	12	1.8073	1.18462	5.66326e-07	0.649462
FDXACB1	12	12	0.840493	0.218109	1.42174e-06	0.649597
FGD6	12	12	-0.557309	-1.17964	0.0306606	0.649618
CHST2	12	12	-1.83299	-2.45478	0.0125205	0.649864
SH3RF1	9	11	0.285219	-1.21784	0.00182664	0.650543
RPF2	12	12	3.69524	3.07516	3.61979e-07	0.650634
AEN	12	12	4.4046	3.78515	1.25269e-11	0.650915
AMMECR1	12	12	1.7138	1.0947	3.88031e-06	0.651077
CHRNA5	12	12	1.80376	1.18593	0.000331991	0.651653
ATP6V0A2	12	12	2.09616	1.48014	6.57735e-08	0.652466
CITED1	12	12	-0.199458	-0.815376	0.0471204	0.652515
SESN2	12	12	4.50636	3.89083	2.57737e-08	0.652691
AUNIP	12	12	1.9027	1.28812	5.78439e-07	0.653119
EHD3	12	12	1.40736	0.794913	7.63003e-06	0.654085
WDR77	12	12	5.23613	4.62423	1.01806e-08	0.654332
KCNB1	9	9	-3.61224	-4.22361	0.0470437	0.654578
EAF2	12	12	-1.11392	-1.72521	0.000997294	0.654608
ISOC1	12	12	2.76541	2.15417	1.85604e-05	0.654634
L3MBTL2	12	12	3.47071	2.86018	3.57946e-08	0.654954
SDC1	12	12	1.85991	1.25031	1.43166e-06	0.65538
DNAJB1	12	12	4.85988	4.25101	1.35034e-06	0.655709
ASNS	12	12	5.91535	5.30746	7.32452e-07	0.656154
SLC45A4	12	12	0.787805	0.179919	0.000354442	0.656158
KRT10	12	12	2.15719	1.54961	1.8843e-06	0.656297
DGKE	12	12	0.704074	0.0980469	0.00038846	0.657003
PYGO1	12	12	0.755083	0.149946	9.17043e-06	0.657409
UTP11	12	12	4.41732	3.81307	4.605e-08	0.65781
MYPOP	12	12	1.54247	0.938691	1.12373e-05	0.658027
SLC22A5	12	12	0.862929	0.260079	3.19736e-06	0.658452
CCDC138	12	12	0.70328	0.101084	0.0002872	0.65875
DDHD1	12	12	1.099	0.497497	2.91036e-05	0.659066
TAF13	12	12	3.94017	3.33918	1.48321e-05	0.659303
EMC8	12	12	4.18118	3.58047	4.48442e-09	0.659427
UBASH3B	12	12	-0.626579	-1.22662	0.000972531	0.659734
KLHL18	12	12	3.51769	2.91875	2.37538e-06	0.660242
CHST3	12	12	2.59199	1.99444	1.31897e-05	0.660878
PUS1	12	12	5.04798	4.45053	1.73916e-09	0.66092
EXOSC3	12	12	4.10396	3.50732	5.30068e-09	0.661293
PSAT1	12	12	6.57505	5.97869	1.15379e-13	0.661421
CMC2	12	12	4.0662	3.46989	1.66234e-06	0.661444
SLC25A53	12	12	-1.78828	-2.38458	0.00243937	0.661445
MARS	12	12	6.41475	5.81846	8.33611e-12	0.661449
RPUSD1	12	12	4.59043	3.99439	2.50307e-07	0.661567
BRIX1	12	12	5.38658	4.79139	5.99686e-06	0.661958
TBC1D24	12	12	2.22745	1.63288	1.59138e-06	0.662239
PGP	12	12	4.85312	4.25875	2.8757e-08	0.662331
PPIF	12	12	4.73673	4.14428	1.30397e-06	0.663215
TP53RK	12	12	2.81656	2.22527	5.69049e-09	0.663749
LARP4	12	12	3.23124	2.64014	1.36393e-05	0.663839
TUBB4B	12	12	8.2599	7.6694	7.31995e-09	0.664114
C3orf33	12	12	1.08455	0.494054	0.000371914	0.664116
SLC31A1	12	12	3.7602	3.17063	9.78621e-06	0.664541
RTN4IP1	12	12	0.749608	0.160059	1.17389e-05	0.66455
TEX2	12	12	1.80842	1.21938	1.54344e-06	0.664782
RABEPK	12	12	3.68821	3.09942	4.49344e-09	0.664902
RAB5IF	12	12	5.27297	4.68424	2.33708e-06	0.664932
FMNL3	12	12	-0.182676	-0.770657	0.00028339	0.665274
FAM129A	10	10	-2.44765	-3.03487	0.0422131	0.665623
CD3EAP	12	12	4.03379	3.4468	9.77499e-13	0.66573
LOC100130705	12	12	-0.888456	-1.47501	0.00650242	0.665934
HCCS	12	12	2.13848	1.55198	4.82707e-09	0.665955
LRFN1	12	12	1.52939	0.942896	6.88934e-06	0.665961
LOC102724159	12	12	2.82868	2.24221	1.07524e-05	0.665972
CNTNAP3B	12	12	-0.673714	-1.25988	0.0204603	0.66611
C8orf76	12	12	3.82074	3.23566	3.19241e-06	0.666611
POLE2	12	12	2.68365	2.09866	3.73668e-05	0.666651
NIP7	12	12	5.14267	4.55788	7.70656e-09	0.666745
GPRC5B	12	12	-0.626737	-1.21045	0.00200727	0.667247
DIMT1	12	12	3.63167	3.04937	2.37714e-06	0.667897
CCDC126	12	12	0.218209	-0.363909	0.00949178	0.667983
SLC6A9	12	12	1.04556	0.463689	1.34458e-06	0.668097
PAK1IP1	12	12	4.19796	3.61692	7.69636e-07	0.66848
ZNF878	12	12	-0.945849	-1.52676	0.00232671	0.668541
LRR1	12	12	3.50611	2.92547	9.00914e-08	0.668667
TMEM168	12	12	1.57476	0.994774	5.97005e-06	0.668969
TMEM63C	12	12	-0.0573062	-0.637064	0.0013121	0.669076
TFRC	12	12	4.30259	3.72291	1.02626e-05	0.669112
NEFM	11	9	-0.971789	-0.480518	0.000364897	0.669424
UTP3	12	12	4.5399	3.96097	5.03477e-13	0.66946
PPP1R15B	12	12	3.58818	3.00934	2.08134e-07	0.669502
TMEM201	12	12	2.16428	1.58657	5.9877e-07	0.670026
VLDLR	12	12	-0.184939	-0.761425	0.0273303	0.670595
DDX3X	12	12	6.1275	5.55102	2.20327e-06	0.670599
SLF1	12	12	-0.0798724	-0.656214	0.00162151	0.670662
SRSF7	12	12	6.00923	5.43334	1.67193e-08	0.670876
RRP36	12	12	5.71746	5.14175	6.12204e-11	0.670957
LRP8	12	12	3.4964	2.92197	4.59999e-06	0.671553
MTSS1	12	12	-2.59987	-3.17412	0.00599259	0.671638
RNF219	12	12	2.75757	2.18375	7.74491e-07	0.671839
FAM208B	12	12	3.09557	2.52183	7.3399e-09	0.67187
TMEM70	12	12	3.86821	3.29472	1.23927e-06	0.67199
XRCC2	12	12	2.42909	1.85579	6.19393e-06	0.67208
FAM118B	12	12	2.61934	2.04678	6.90194e-08	0.672422
TMEM267	12	12	1.06365	0.491508	3.34857e-05	0.672619
B3GNT9	12	12	-0.339128	-0.910414	0.00617427	0.673017
KTI12	12	12	2.81815	2.2476	3.17736e-07	0.673363
OSBPL11	12	12	2.84651	2.27645	2.96181e-09	0.673591
SIRT4	12	12	-1.77601	-2.34594	0.0202252	0.673653
MRPS12	12	12	5.20651	4.63676	1.80364e-08	0.673732
SAR1B	12	12	2.14141	1.57174	6.838e-07	0.673768
NAA15	12	12	4.59655	4.02725	2.22515e-05	0.67394
GINS3	12	12	3.2447	2.67622	1.04678e-09	0.674328
TMEM169	12	12	-0.990209	-1.55795	0.00114004	0.674672
EEF1E1	12	12	4.372	3.8061	1.10516e-05	0.675536
POP7	12	12	5.32413	4.75826	6.54744e-13	0.675546
TEX30	12	12	2.11357	1.54804	3.16877e-05	0.675706
ALAS1	12	12	4.85835	4.29382	2.4194e-07	0.676178
GRIN2C	12	12	-1.02692	-1.59142	0.000629684	0.676188
XBP1	12	12	4.88619	4.32206	2.89184e-10	0.676362
FANCM	12	12	0.283419	-0.280547	0.000767773	0.67644
NANP	12	12	2.04002	1.47653	4.24917e-08	0.676664
ZNF668	12	12	2.63209	2.06861	8.62924e-06	0.676668
YOD1	12	12	1.49326	0.930209	0.000511484	0.67687
TXNDC9	12	12	3.49307	2.9304	2.58184e-06	0.67705
SKP2	12	12	2.76847	2.2061	9.87089e-06	0.677186
SIAH2	12	12	2.20639	1.64486	0.000130702	0.677582
RCAN1	12	12	1.17988	0.618468	3.83081e-05	0.677637
PLS1	12	12	1.19284	0.631555	0.000596162	0.677696
DCUN1D2	12	12	1.26247	0.702352	1.868e-06	0.678248
PARP8	12	12	-2.28164	-2.84153	0.00779516	0.678352
PPAN	12	12	4.57728	4.01819	5.07155e-11	0.678728
TRIM26	12	12	3.78706	3.22824	8.4172e-09	0.678857
ZNF107	12	12	1.34834	0.790127	0.000173512	0.679143
NAF1	12	12	1.84234	1.28436	4.07153e-07	0.679253
DEPDC7	12	12	0.332319	-0.225301	0.000554461	0.679422
ZNF81	12	12	-0.654684	-1.21226	0.0017143	0.679443
NDOR1	12	12	3.21435	2.65722	3.93852e-05	0.679656
MRPL36	12	12	3.93501	3.37811	3.52888e-08	0.679761
TUBE1	12	12	2.88849	2.33185	5.86235e-08	0.679883
LRRC4	12	12	-1.25557	-1.81191	0.0486611	0.680027
NPC1L1	12	12	-4.68669	-5.24261	0.0488852	0.680225
TEX15	12	12	-0.0668795	-0.622712	0.00135968	0.680264
ZHX1-C8orf76	12	12	0.363306	-0.192498	0.044231	0.680278
FLVCR1	12	12	2.94224	2.38646	5.61031e-06	0.680291
CCDC117	12	12	2.80886	2.25329	8.8025e-05	0.680387
ZCCHC10	12	12	2.33371	1.77948	5.97171e-07	0.681024
NBPF20	12	12	-0.42802	-0.981161	0.0026969	0.681534
ZNF649	12	12	1.0944	0.541393	8.65344e-08	0.6816
DBF4	12	12	3.13952	2.58697	4.19949e-05	0.681816
RIBC2	10	10	-0.0375907	-0.589452	0.0047608	0.68214
IFNAR2	12	12	1.93601	1.38521	5.36267e-07	0.68264
MAP3K9	12	12	0.187752	-0.361686	1.86931e-05	0.683286
SH3BGRL2	12	12	0.30787	-0.24155	0.00190834	0.683295
PMS1	12	12	1.84017	1.29098	1.74024e-05	0.683402
POMGNT2	12	12	3.09408	2.54535	4.45972e-07	0.683621
FBXL18	12	12	1.48928	0.94072	1.23708e-05	0.683704
AKIRIN1	12	12	5.4753	4.92698	1.01166e-05	0.683818
CCND1	12	12	6.5959	6.04792	2.17097e-08	0.683976
CABLES2	12	12	2.34971	1.80228	2.65211e-07	0.68424
NRF1	12	12	2.68555	2.13817	3.91983e-06	0.684262
MRTO4	12	12	5.36592	4.81864	6.05894e-13	0.68431
ADARB1	12	12	0.28314	-0.264025	3.77862e-05	0.684364
FABP5	12	12	4.9536	4.40671	8.65551e-08	0.684496
RNF4	12	12	4.64792	4.10104	8.70989e-10	0.684499
DYNLL1	12	12	7.98472	7.43878	1.87147e-10	0.684947
UNC5B	12	12	-2.42714	-2.97279	0.0128937	0.685082
POP1	12	12	3.20571	2.66032	9.13713e-09	0.685204
ATAD2B	12	12	0.548911	0.00399217	4.01705e-05	0.68543
SEC24D	12	12	2.94048	2.39596	0.000278977	0.685616
SLC25A25	12	12	2.20771	1.66333	3.2728e-05	0.685687
LETM1	12	12	4.49684	3.95283	1.36093e-08	0.685862
DCUN1D5	12	12	1.98854	1.44566	1.55086e-06	0.686399
FAM107B	11	11	-0.476162	-1.01891	0.0012458	0.686462
SLC25A32	12	12	3.30044	2.75772	1.33281e-06	0.686476
PSMG3	12	12	4.83077	4.2883	9.27752e-08	0.686594
UBE2J2	12	12	3.85961	3.31773	1.3945e-10	0.686872
PYROXD2	12	12	-4.43001	-4.9718	0.040654	0.686919
RASSF2	12	12	-0.274517	-0.816281	0.000265858	0.686931
ANKRD52	12	12	3.79273	3.25099	6.42909e-09	0.686943
ZNF835	12	12	-0.495367	-1.03641	0.00017051	0.687276
TRMT6	12	12	3.90294	3.36191	4.10497e-12	0.687279
HEATR3	12	12	2.84238	2.30157	1.07441e-05	0.687382
IDH3A	12	12	3.66437	3.12385	9.43086e-07	0.687521
LOC107985939	12	12	-0.949035	-1.48937	0.000555876	0.687613
CENPX	12	12	5.24165	4.70135	5.20442e-06	0.687628
C12orf29	12	12	2.78392	2.24412	7.19479e-06	0.68787
GRM4	12	12	-3.78506	-4.32469	0.0380411	0.687951
FBXO42	12	12	2.52215	1.98283	4.71539e-08	0.688096
ZSCAN5A	12	12	0.927049	0.387736	2.99311e-06	0.688098
YRDC	12	12	4.14312	3.60411	5.10907e-11	0.688241
ELFN1	12	12	0.595912	0.0569542	0.000884224	0.688268
MYCBP	12	12	2.71303	2.1742	2.82106e-05	0.688329
WDR4	12	12	3.36891	2.83008	1.40179e-10	0.68833
TOMM5	12	12	6.08221	5.54341	3.90513e-07	0.688345
SRA1	12	12	3.97741	3.43943	2.05854e-08	0.688738
MUC20	12	12	-0.569148	-1.10689	0.00205	0.688848
DUSP7	12	12	3.99751	3.46045	3.31639e-05	0.689177
CDKL1	12	12	-0.112456	-0.649479	3.34549e-07	0.689192
ISG20L2	12	12	3.87778	3.34165	3.95199e-07	0.689617
RRP1B	12	12	4.55467	4.01875	8.80117e-10	0.689718
STXBP4	12	12	0.376995	-0.158291	1.36544e-05	0.690022
ALG14	12	12	0.93414	0.39889	7.13087e-05	0.690039
CDK5R1	12	12	0.639808	0.104794	0.00305481	0.690152
KDELC1	12	12	1.94114	1.4073	0.000271937	0.690713
RAI14	11	12	1.16191	0.0835545	0.00271035	0.690765
HSPA14	12	12	3.08892	2.55526	7.86452e-08	0.690797
WWC1	12	12	-0.730725	-1.26415	0.00197542	0.690913
MAGEE1	12	12	1.34451	0.81181	6.25982e-06	0.691262
PFKFB4	12	12	2.19055	1.65799	0.00285878	0.691327
ZNF124	12	12	0.387518	-0.144547	0.000378582	0.691564
CHKA	12	12	2.08678	1.55493	1.6871e-05	0.691664
SPATA2	12	12	1.87032	1.33859	3.34166e-05	0.691728
ZNF682	12	12	-0.00636668	-0.537862	0.00205449	0.691838
USP45	12	12	0.370157	-0.161092	0.00104905	0.691955
RRP15	12	12	2.1777	1.64707	2.0948e-07	0.692255
TOR3A	12	12	4.82757	4.29744	1.38104e-07	0.692495
IPPK	12	12	2.17328	1.64481	4.50023e-07	0.69329
LSMEM1	12	12	-2.42634	-2.95474	0.00254168	0.693322
FARP2	12	12	1.35589	0.827523	2.57046e-05	0.693338
ATP2A1	12	12	0.500194	-0.0272774	0.00310607	0.69377
TEF	12	12	1.92508	1.39894	0.00028144	0.69441
ZC3HAV1L	9	11	2.76013	0.654903	0.0440265	0.694424
LRRC59	12	12	6.17	5.64426	3.41354e-10	0.694601
MVB12B	12	12	1.06964	0.544105	0.000183616	0.694699
PRRG4	12	12	-2.41313	-2.9385	0.0296854	0.694778
KPNA1	12	12	3.18586	2.66092	3.61168e-06	0.694989
UHRF1	12	12	4.91018	4.38563	5.95629e-11	0.695176
SCLY	12	12	3.18976	2.66565	3.3571e-06	0.695387
TUBG1	12	12	5.51117	4.98729	1.87378e-09	0.6955
ZNF800	12	12	0.219434	-0.303755	0.000156578	0.695832
WNK4	12	12	-2.02616	-2.54837	0.0275378	0.696303
SLC41A1	12	12	2.50844	1.98633	4.24333e-06	0.696355
CCDC28B	12	12	0.206145	-0.315634	0.0083404	0.696512
ARHGAP31	12	12	0.340796	-0.180662	0.00694121	0.696667
TAS2R5	12	12	-1.21399	-1.7349	0.0327328	0.696932
SCARF1	12	12	-2.45714	-2.9774	0.049919	0.697245
LLPH	12	12	4.75045	4.23078	1.17771e-08	0.697532
MANF	12	12	6.32091	5.80131	7.71882e-09	0.697561
CCDC69	12	12	-0.937432	-1.45704	0.0164836	0.697563
SLC5A6	12	12	4.62628	4.10796	5.29735e-07	0.698185
GRPEL1	12	12	4.79875	4.28048	4.82472e-11	0.698209
DEXI	12	12	3.93922	3.42178	1.5016e-06	0.698607
KIAA0232	12	12	2.53094	2.01416	1.5881e-06	0.698931
CROT	12	12	0.433178	-0.0835147	0.000361158	0.698973
ZNF540	12	12	-1.94637	-2.46293	0.0205377	0.699036
ZNF583	12	12	0.974637	0.458132	0.000714806	0.699063
SLC39A8	10	10	-0.71936	-1.23582	0.00928775	0.699083
STIP1	12	12	6.80155	6.28564	2.51479e-12	0.699351
LOC100505549	12	12	-0.134062	-0.649251	0.00337759	0.699702
FASTKD3	12	12	2.05074	1.53566	4.73769e-06	0.699753
ST20	12	12	0.161114	-0.353356	0.00127608	0.70005
FOXC1	12	12	-0.440521	-0.954985	0.022138	0.700053
NSDHL	12	12	5.63713	5.12296	4.59621e-07	0.700197
STK17A	12	12	1.06446	0.5503	0.00112004	0.700201
C1orf109	12	12	3.51471	3.00091	4.9929e-11	0.700371
SETMAR	12	12	1.40661	0.892854	3.49343e-08	0.700396
PRMT6	12	12	3.4227	2.90899	9.87023e-07	0.700418
CNOT9	12	12	3.94693	3.43355	1.39646e-06	0.70058
EXTL3	12	12	3.63733	3.12463	6.12065e-05	0.70091
SFN	12	12	0.937278	0.424946	0.023611	0.701088
ASB6	12	12	3.06686	2.55568	4.33208e-07	0.701647
ADGRL2	12	12	1.12262	0.611521	0.0169609	0.701687
ABCF2	12	12	4.83945	4.32836	8.4944e-09	0.701691
MEF2B	12	12	1.32435	0.8137	2.99601e-05	0.701904
TUBD1	12	12	1.47849	0.96843	1.86399e-05	0.702192
SUV39H2	12	12	2.42101	1.91146	5.80965e-06	0.702443
ESCO2	12	12	1.84044	1.33131	0.00130792	0.702641
RSC1A1	12	12	2.87147	2.36241	4.48064e-07	0.702678
CMTM1	12	12	0.880928	0.373014	0.00189816	0.703238
ACTR3B	12	12	1.91841	1.41062	6.13929e-05	0.703302
DPH2	12	12	4.62609	4.11832	5.34796e-12	0.703309
POLD3	12	12	3.08353	2.5763	9.208e-11	0.703572
KLHL42	12	12	3.20788	2.70076	0.000312614	0.703625
IL20RB	12	12	-2.13354	-2.6406	0.00390002	0.703656
TMEM177	12	12	3.85322	3.34657	5.47768e-12	0.703855
MRPL17	12	12	4.33073	3.82448	2.82443e-09	0.704053
MAP3K21	9	10	0.886451	-0.289942	1.50071e-05	0.704058
LOC107984817	12	12	-2.00336	-2.50865	0.0107769	0.704523
SCO1	12	12	2.76694	2.26174	1.8057e-09	0.704563
ARL4A	12	12	2.90124	2.39635	0.000677912	0.704714
SLC39A14	12	12	4.56472	4.06077	3.21533e-06	0.705173
MRPS17	12	12	4.79097	4.28714	1.83681e-11	0.705232
TANGO6	12	12	2.16422	1.6607	5.78012e-06	0.705385
PUS7	12	12	4.45519	3.95169	3.45502e-06	0.705396
TPST1	12	12	1.74139	1.23796	0.000246537	0.705427
FKBP5	12	12	1.30985	0.806647	0.000314784	0.705537
EIF1AD	12	12	3.42362	2.92068	2.40657e-05	0.705669
RUNDC1	12	12	2.23522	1.73234	1.55347e-07	0.705694
STXBP5	12	12	0.441373	-0.0613365	0.000561545	0.70578
GTPBP4	12	12	5.80132	5.29866	6.999e-11	0.705802
ICMT	12	12	4.64333	4.14115	7.03326e-08	0.706043
EED	12	12	2.60446	2.10373	5.75723e-08	0.706751
CDC42EP1	12	12	3.33774	2.83721	0.00962462	0.706846
BICDL1	12	12	-0.306636	-0.806741	0.00795864	0.707055
SAXO2	12	12	-1.0585	-1.55838	0.00629453	0.707164
LRRC8B	12	12	1.07935	0.579569	0.000175623	0.707216
TSEN2	12	12	2.24881	1.7491	1.26998e-08	0.707246
TWISTNB	12	12	3.46796	2.96874	0.000131403	0.707489
GNPDA2	12	12	2.2664	1.76769	5.24399e-06	0.707738
LINGO1	12	12	-2.25288	-2.75107	0.0391822	0.707993
LINS1	12	12	0.300629	-0.197514	8.01541e-05	0.708018
EHD4	12	12	3.37775	2.87975	3.68248e-06	0.708087
SLC26A6	12	12	3.73803	3.24022	0.000434633	0.70818
ZFP69	12	12	1.60159	1.10403	0.0015013	0.708303
FNIP2	12	12	1.26854	0.771028	7.67082e-05	0.708326
PTS	12	12	4.01906	3.52164	0.000280313	0.708372
RFXAP	12	12	0.839297	0.34232	0.00139059	0.70859
RAB23	12	12	2.25218	1.75657	6.94041e-06	0.709262
HAT1	12	12	3.46511	2.97017	0.000506843	0.709591
WDR53	12	12	1.61472	1.11988	1.25637e-07	0.709643
UBE2G2	12	12	4.819	4.3245	1.61136e-09	0.709807
KIAA0930	12	12	2.63923	2.14479	3.4748e-07	0.70984
EIF2S1	12	12	4.77138	4.27714	7.57704e-07	0.709935
BTG3	12	12	3.8326	3.33858	2.72929e-06	0.710047
TIMM21	12	12	4.5182	4.02423	4.66355e-08	0.710069
CHST10	12	12	2.75394	2.26027	1.82401e-06	0.710216
SUSD6	12	12	1.44624	0.952985	0.005014	0.710421
BAG5	12	12	3.31039	2.81755	2.70261e-08	0.710622
GPX1	11	12	-0.17193	-0.961033	0.0294882	0.710653
EIF5A2	12	12	0.518921	0.0266664	0.00052379	0.710913
CAMK4	10	12	-3.18782	-4.42755	0.0173329	0.711122
FIGNL1	12	12	1.28604	0.794358	2.11211e-06	0.711196
PGAM5	12	12	4.93116	4.43971	8.68673e-07	0.711311
SCO2	12	12	3.81769	3.32645	7.41952e-05	0.711413
LGI2	12	12	0.627003	0.135785	0.00708779	0.711424
NSUN2	12	12	5.51337	5.02257	2.31531e-10	0.711628
CEP78	12	12	2.22585	1.73531	8.13206e-07	0.71176
CLP1	12	12	3.45568	2.9659	1.13266e-10	0.712132
TRNT1	12	12	2.14058	1.65112	7.64355e-06	0.71229
TMEM41A	12	12	2.95812	2.46871	1.49145e-08	0.712315
CIP2A	12	12	2.18862	1.6995	0.000316293	0.712455
AP1S3	12	12	2.28213	1.79388	7.68337e-05	0.712892
PTPN3	11	11	-0.987473	-1.47531	0.0168731	0.713094
CILP2	12	12	-0.958909	-1.44674	0.0396089	0.713097
WFS1	12	12	2.17159	1.68414	6.62319e-05	0.713282
TJP2	12	12	1.31678	0.829422	0.0124518	0.713332
IDI1	12	12	4.52127	4.03466	0.00105671	0.713699
PPM1F	12	12	3.29605	2.81074	3.28496e-07	0.714344
CHSY1	12	12	2.98578	2.50053	5.83048e-08	0.714371
H2AFX	12	12	6.46525	5.98008	2.01456e-07	0.714414
GEMIN7	12	12	3.3133	2.82852	7.40095e-08	0.714604
NOL11	12	12	5.16137	4.67677	8.92975e-07	0.714695
DUSP14	12	12	3.63194	3.14753	5.51755e-07	0.714787
ZNF576	12	12	2.54502	2.06064	3.34843e-06	0.714804
DSEL	12	12	1.42995	0.945979	0.0187889	0.715008
UXS1	12	12	3.232	2.7484	2.16242e-08	0.715192
PLA2G3	10	9	-2.99992	-3.31902	0.0447955	0.715246
ZNF593	12	12	5.85507	5.37225	0.000122607	0.715578
PTGES	12	11	-0.443784	-0.755672	0.0323338	0.715927
BORCS8-MEF2B	12	12	0.493584	0.0117052	0.0223074	0.716044
DOK6	12	12	-3.46107	-3.94293	0.0205889	0.716055
TIGD4	12	12	-1.34298	-1.82479	0.0113992	0.716075
TRIM9	9	10	-0.715767	-1.88666	0.00433424	0.716146
SIMC1	12	12	0.795612	0.313949	7.31634e-05	0.716152
PILRA	12	12	-1.10347	-1.58506	0.0127274	0.716185
FAM78A	12	12	0.0768231	-0.404358	0.00234909	0.716391
TMEM81	12	12	0.522241	0.0413581	0.00178889	0.716539
RPP38	12	12	3.33464	2.854	3.42827e-12	0.716662
FLAD1	12	12	4.03702	3.55692	3.28259e-08	0.716924
TMEM120B	12	12	2.09099	1.61213	1.82972e-05	0.717547
GAPVD1	12	12	2.56219	2.08344	9.79593e-07	0.717597
PNPT1	12	12	3.95869	3.48004	3.50312e-05	0.717647
HMOX2	12	12	4.43711	3.95847	4.82769e-08	0.717654
FANCB	12	12	-0.847432	-1.32586	0.00348738	0.717758
ABHD3	12	12	2.02716	1.54913	0.000363947	0.71796
EFCAB8	12	12	-2.45813	-2.93486	0.0224141	0.718602
PNN	12	12	5.72148	5.24478	1.62145e-06	0.718617
ZFP69B	12	12	1.72533	1.24875	6.96379e-07	0.718679
PDE4A	12	12	3.18656	2.71013	0.00224903	0.718753
GRK3	12	12	1.44386	0.967742	8.48087e-05	0.718912
GCHFR	12	12	2.43018	1.95433	0.0062353	0.71904
C7orf26	12	12	3.28155	2.80575	1.15494e-07	0.719069
ZNF215	12	12	0.768351	0.29271	7.1796e-05	0.719148
SGO2	12	12	2.3148	1.83931	0.00126895	0.719224
YAE1D1	12	12	1.65814	1.18312	1.97698e-06	0.719461
EFHD2	12	12	4.15736	3.68236	1.03589e-05	0.71947
CSRNP1	12	12	1.28405	0.809492	0.00321379	0.719687
TSSC4	12	12	2.93152	2.457	1.52063e-05	0.719706
OAZ3	12	12	-1.03342	-1.50779	0.0402778	0.71978
FHOD1	12	12	4.09625	3.62223	1.38493e-05	0.719956
HSPA4L	12	12	2.52303	2.04907	0.000258447	0.719981
PRPF38B	12	12	3.85182	3.37786	2.07442e-05	0.719989
SHQ1	12	12	1.9115	1.43772	7.78592e-09	0.720074
SOBP	12	12	-0.0446596	-0.518384	2.54078e-05	0.720103
TNKS1BP1	12	12	4.20019	3.72722	9.86406e-06	0.720477
CCDC137	12	12	4.8614	4.38855	3.94907e-10	0.720539
CUL3	12	12	3.33616	2.86339	1.42172e-06	0.72058
PMM2	12	12	5.2877	4.81525	2.42755e-11	0.720738
HES6	12	12	4.62561	4.15327	4.92787e-07	0.720794
DCTPP1	12	12	6.29441	5.82213	1.17924e-07	0.720826
NUP35	12	12	3.27003	2.7985	1.14245e-06	0.721195
SRXN1	12	12	5.1757	4.70436	1.93964e-11	0.721292
NAA50	12	12	4.78097	4.30968	0.000253977	0.721319
DDI2	12	12	2.91788	2.44678	2.42879e-06	0.721413
GATAD2A	12	12	4.41634	3.9456	7.2561e-08	0.721593
MIEF1	12	12	3.7869	3.31625	7.0936e-09	0.721637
INAFM2	12	12	1.88171	1.41132	3.5633e-05	0.721771
DDX24	12	12	5.48728	5.01697	1.16154e-07	0.72181
ARL6	12	12	0.032895	-0.437093	0.00184911	0.721971
FASTKD2	12	12	2.98795	2.51802	2.87365e-06	0.722
TMED7-TICAM2	12	12	0.876746	0.408365	0.00083607	0.722775
ABCE1	12	12	5.53489	5.06662	0.000256146	0.722831
MTRR	12	12	2.95348	2.48561	3.34327e-07	0.723032
C16orf91	12	12	4.15756	3.68972	3.76609e-08	0.723045
BEND6	10	9	-1.84009	-1.66933	0.0315866	0.723131
ALG6	12	12	1.26767	0.800112	0.00233205	0.723187
CHCHD4	12	12	3.68436	3.21681	1.65825e-10	0.723194
KLHL25	12	12	1.29335	0.826244	5.49226e-05	0.723415
ZC3H12B	12	12	-2.0387	-2.50562	0.0238075	0.723508
DUSP5	12	12	0.663787	0.197216	0.00202794	0.723683
C2CD2	12	12	1.35347	0.887125	5.54013e-07	0.723795
UTP20	12	12	3.33081	2.86476	6.52898e-07	0.723941
PHLPP2	12	12	2.21501	1.74915	3.78722e-05	0.72404
RBM14	12	12	4.18201	3.71623	6.61946e-07	0.724078
TPK1	12	12	-2.3357	-2.80115	0.0132954	0.724247
CAPN15	12	12	3.64845	3.18314	3.56179e-05	0.724317
GMPPB	12	12	3.43653	2.97125	1.60394e-05	0.724331
TMEM132B	12	12	-3.72489	-4.18994	0.0365792	0.724442
TMEM33	12	12	2.62318	2.15818	3.39755e-05	0.724469
NPR2	12	12	0.138727	-0.325999	0.00402076	0.724609
PTRH2	12	12	3.87412	3.40945	1.24913e-06	0.724635
YARS	12	12	6.07463	5.61001	2.43249e-07	0.724661
FTSJ3	12	12	4.4805	4.01592	7.8045e-10	0.72468
DCAF13	12	12	4.77633	4.31189	2.20546e-05	0.724755
TMEM64	12	12	1.87287	1.40865	0.000298491	0.724862
AGO2	12	12	2.27583	1.81204	0.00017109	0.725078
TRMT61B	12	12	2.67793	2.21448	9.61523e-08	0.725246
RANBP6	12	12	2.77694	2.31389	6.62092e-06	0.725456
IWS1	12	12	4.10546	3.6426	1.13028e-08	0.725542
LOC101927572	12	11	-1.23382	-1.66746	0.036412	0.725635
MRPL14	12	12	5.02654	4.56397	1.46249e-05	0.725693
SLC25A33	12	12	3.62974	3.16735	7.20191e-05	0.725781
MRS2	12	12	3.2644	2.80228	6.40107e-07	0.725919
GPR180	12	12	1.52381	1.06178	0.00106345	0.725963
SMAP2	12	12	3.7212	3.25952	8.74534e-06	0.726144
SDHAF2	12	12	4.41295	3.95153	2.46046e-07	0.726273
LOC107987098	12	12	-2.18611	-2.64747	0.0495695	0.7263
NFKBIE	12	12	2.29991	1.83858	0.00110608	0.726318
LHX2	12	12	0.764058	0.303078	0.00848168	0.726493
GLMN	12	12	1.94853	1.48774	0.00371304	0.726588
TMEM109	12	12	5.27056	4.81015	3.16087e-06	0.726779
SLC19A2	12	12	1.85998	1.39962	0.00250087	0.726801
IPO13	12	12	3.11195	2.65174	8.93089e-05	0.72688
UBA7	12	12	-2.44888	-2.909	0.0271037	0.726928
NOP56	12	12	7.10754	6.64759	4.04737e-08	0.727011
RILPL1	12	12	2.13777	1.67835	3.36622e-05	0.72728
DPH3	12	12	3.00191	2.54262	8.67455e-06	0.727344
FAM35A	12	12	3.205	2.74577	9.09048e-05	0.727372
PER3	12	12	1.64797	1.18878	9.92893e-06	0.727395
FGFR3	12	12	0.304725	-0.154167	0.00954247	0.727544
SLC46A1	9	10	2.64607	1.20091	8.65077e-06	0.727584
SPINDOC	12	12	4.28934	3.83057	2.34748e-05	0.727605
NUPL2	12	12	2.95069	2.49194	1.06711e-06	0.727617
NEB	9	11	-4.04932	-5.43102	0.000422237	0.727674
SENP5	12	12	2.73704	2.27856	3.8857e-07	0.727756
NOP58	12	12	5.89198	5.4336	2.30922e-07	0.727802
EXOSC2	12	12	4.32561	3.86735	4.07468e-10	0.727863
CHD1	12	12	3.34019	2.88225	3.40556e-05	0.728024
SGPP1	12	12	2.38994	1.93263	0.000747821	0.72834
INA	12	12	1.31123	0.85398	0.00155534	0.728373
POLR1C	12	12	4.13616	3.67894	1.48494e-06	0.728391
TMEM9B	12	12	3.69696	3.23993	1.82974e-08	0.728484
THUMPD2	12	12	2.26795	1.8114	6.43713e-05	0.728728
CTU2	12	12	3.90337	3.44684	1.44137e-06	0.72874
PSTPIP2	12	11	-0.917545	-0.965593	0.00105178	0.728991
G3BP2	12	12	5.09101	4.6351	7.84466e-06	0.72905
SESTD1	12	12	0.26979	-0.186055	0.0051917	0.729083
SRRT	12	12	5.91286	5.4578	1.23645e-08	0.729477
USP2	12	12	-0.202455	-0.656869	0.0449467	0.729807
RGS3	12	12	0.277016	-0.177348	4.55257e-05	0.729832
ATAD5	12	12	0.719425	0.26544	0.0011211	0.730024
SERP1	12	12	4.4738	4.02027	0.000270448	0.730251
WDCP	12	12	2.68463	2.23252	1.79408e-06	0.730975
AHDC1	12	12	1.55382	1.1018	0.00251849	0.731022
UBE2QL1	10	10	-2.27354	-2.8925	0.0285058	0.73111
MSANTD2	12	12	-0.399111	-0.850877	0.00238804	0.731147
GPRIN1	12	12	2.28658	1.83497	1.36779e-06	0.731225
HMGCS1	12	12	6.15088	5.69959	0.00159843	0.731385
MMD	12	12	1.0223	0.571539	0.000497987	0.731657
CCDC146	12	12	-1.66032	-2.11067	0.0265846	0.731865
THAP7	12	12	3.77207	3.32177	1.14922e-06	0.731893
NAPEPLD	12	12	0.953483	0.503284	0.000128783	0.731942
LYSMD2	12	12	0.217243	-0.232856	0.00920949	0.731992
ATG4A	12	12	0.930977	0.481618	0.000822007	0.732368
AMD1	12	12	5.76451	5.31545	0.000622761	0.732523
FKBP4	12	12	5.1622	4.7135	3.03407e-06	0.732703
KNOP1	12	12	4.10969	3.66125	1.11373e-10	0.732836
SOCS4	12	12	2.20726	1.75891	0.00133771	0.732879
SIX2	9	11	-0.734013	-2.0658	0.0152437	0.732901
DCUN1D3	12	12	1.31559	0.867619	0.000247326	0.733074
GJA1	12	12	2.4553	2.00794	0.0178811	0.733384
XRCC3	12	12	3.58109	3.1341	2.44732e-06	0.733574
CUTC	12	12	3.37809	2.93151	9.25283e-05	0.733782
LOC102724219	12	12	0.13649	-0.309893	0.00736181	0.73388
MYBL1	12	12	1.61267	1.16655	0.000514991	0.734014
NAA16	12	12	1.19582	0.749963	0.000838077	0.734146
NKAIN1	12	12	-0.940755	-1.38648	0.000814508	0.734218
CORO1A	12	12	2.07725	1.63164	1.61155e-05	0.734277
EIF2B3	12	12	3.37986	2.93427	3.70299e-06	0.734286
ZMAT3	12	12	1.74287	1.29755	0.000109093	0.73442
ZBTB24	12	12	2.02567	1.58042	6.04451e-07	0.734459
DEGS1	12	12	4.86657	4.42153	6.71847e-05	0.734561
AP5B1	12	12	2.65418	2.20926	1.53917e-05	0.734624
CCDC58	12	12	4.42424	3.97972	1.06765e-05	0.734828
USP38	12	12	1.73342	1.28908	4.40914e-06	0.734919
E2F4	12	12	5.52287	5.07857	2.49027e-09	0.73494
GPATCH11	12	12	2.11883	1.67478	0.0001158	0.735068
ATG101	12	12	4.54408	4.1002	2.79256e-07	0.735155
PDE7A	12	12	1.90121	1.45733	7.30227e-06	0.735158
VRK1	12	12	3.74965	3.30595	2.97289e-05	0.735243
CSF1	12	12	4.55566	4.11197	6.38776e-06	0.73525
TMEM11	12	12	4.14377	3.70008	6.18651e-07	0.73525
POGLUT1	12	12	1.94038	1.49756	2.38521e-05	0.735698
CDC26	12	12	3.44946	3.00679	1.78848e-09	0.735771
MRPS26	12	12	5.73033	5.28768	1.11234e-07	0.73578
RAB27A	12	12	-0.369439	-0.811627	0.00104501	0.736017
C7orf43	12	12	3.24061	2.79898	0.000359873	0.736307
SRPRB	12	12	4.52074	4.07947	2.57795e-06	0.736488
TAF1A	12	12	1.20115	0.760154	0.000260053	0.736626
C1orf131	12	12	3.53841	3.09749	2.73784e-06	0.736666
DICER1	12	12	2.05699	1.61616	0.000338914	0.736713
BPGM	12	12	2.30322	1.86301	1.51644e-06	0.737028
GTF2A2	12	12	3.919	3.47898	2.38983e-05	0.737128
MCM8	12	12	1.96584	1.52602	2.78257e-08	0.737225
ZNF121	12	12	2.53934	2.09978	1.30038e-06	0.737358
SFXN1	12	12	4.45783	4.0184	5.32225e-08	0.737426
ZNF267	12	12	1.86523	1.42589	9.2611e-05	0.737474
MYBBP1A	12	12	5.38178	4.94251	6.02673e-08	0.737508
TMEM167A	12	12	3.89076	3.45188	0.000444366	0.737708
RALGPS1	12	12	-0.0649032	-0.503748	6.19192e-05	0.737725
PRADC1	12	12	3.05306	2.61432	6.23393e-06	0.73778
MRPL50	12	12	4.70705	4.26851	2.77486e-05	0.73788
CNKSR3	12	12	0.956052	0.518227	0.00423541	0.738247
NUFIP1	12	12	2.59173	2.15464	1.34687e-06	0.738624
PFDN2	12	12	6.00312	5.56635	2.8957e-06	0.738788
NPIPB12	12	12	2.72667	2.28991	0.000810684	0.738792
IRF4	12	12	0.469564	0.0330046	0.0102211	0.738895
CCDC85C	12	12	1.99447	1.55792	2.16476e-05	0.738898
NUP58	12	12	3.86613	3.43013	3.47923e-06	0.739181
OTUD6B	12	12	2.40751	1.97161	1.51376e-05	0.739236
SOGA1	12	12	3.13266	2.69702	1.02814e-05	0.739367
CNIH2	12	12	2.2481	1.81286	0.0129428	0.739568
POLH	12	12	1.7686	1.33412	1.33486e-05	0.73996
TIMM8B	12	12	5.28397	4.84955	0.000742954	0.739991
PSMD12	12	12	3.50237	3.06817	8.75372e-05	0.740105
ATAD3B	12	12	4.87337	4.44005	9.33537e-05	0.740556
ZNF286A	12	12	2.78708	2.35423	1.83963e-06	0.740798
RNASEH1	12	12	3.59169	3.15909	1.91933e-07	0.740929
E2F2	12	12	1.73678	1.30419	0.00159191	0.740931
THAP12	12	12	4.30342	3.87167	5.98106e-05	0.741363
PRPF4	12	12	4.64992	4.21864	2.65006e-12	0.741601
NME1-NME2	12	12	4.87231	4.44126	0.00132597	0.74172
YTHDF1	12	12	4.34408	3.91312	2.91159e-11	0.741764
TMED8	12	12	2.28557	1.85479	0.000103752	0.741862
CCSAP	12	12	0.668469	0.237825	0.00254555	0.741931
RABIF	12	12	2.57784	2.14793	4.87676e-09	0.74231
SPTY2D1	12	12	2.60486	2.17514	7.45847e-10	0.742404
ZC3HAV1	12	12	3.25425	2.82467	2.94105e-09	0.74248
ZFYVE28	12	12	-0.240586	-0.669964	0.00484325	0.742582
TMEM38A	12	12	1.43745	1.0082	0.0123536	0.742643
UBE2T	12	12	5.02946	4.60047	0.000901085	0.742783
PPP1R3C	12	12	1.1226	0.693937	0.0253609	0.74295
ZNF200	12	12	2.47778	2.04934	6.52693e-06	0.743062
ANGPTL4	12	12	3.20622	2.7781	0.0173823	0.74323
RAD54B	12	12	1.22267	0.79462	0.000522958	0.743268
ZNF281	12	12	2.89482	2.467	5.89616e-06	0.743387
SLC35B4	12	12	2.95614	2.52835	1.32149e-07	0.7434
SFXN5	12	12	2.60206	2.17439	2.00601e-06	0.74346
LARP6	12	12	1.24701	0.819354	0.00594631	0.743467
FAM84B	12	9	-0.367026	1.26633	0.0306946	0.743566
CIAPIN1	12	12	5.0243	4.59686	1.89379e-08	0.743582
CACYBP	12	12	4.75988	4.33246	6.77617e-07	0.743592
GJC1	12	12	2.31014	1.8828	0.00155204	0.743632
BAZ1A	12	12	4.1251	3.69777	1.237e-05	0.743632
APEX2	12	12	4.20022	3.77305	4.59394e-07	0.743718
HSPA4	12	12	6.23693	5.80994	2.43688e-06	0.743812
LOC100506248	12	12	-0.840941	-1.26783	0.0380092	0.743865
LOC102724951	12	12	0.128226	-0.298335	0.014655	0.744033
ACAT2	12	12	7.07032	6.64394	1.40866e-07	0.744128
C16orf87	12	12	0.633592	0.207433	0.000574957	0.744241
PANK1	12	12	1.06043	0.634371	0.00010153	0.74429
RASL10B	12	12	0.315484	-0.110422	0.000764151	0.744371
LIME1	12	12	2.1643	1.73854	0.00583066	0.744445
CCDC167	12	12	4.32349	3.89777	1.8967e-05	0.744472
ZNF584	12	12	2.57823	2.15258	4.0308e-06	0.7445
WDR62	12	12	2.95426	2.52873	6.2242e-06	0.744566
ENDOG	12	12	3.66634	3.24204	2.10942e-05	0.745196
ATF7IP2	12	12	0.28248	-0.141815	0.00888832	0.745203
ZFP91	12	12	4.3985	3.97423	2.19902e-06	0.745216
ZNF286B	12	12	0.058753	-0.36534	0.000633603	0.745307
SRSF2	12	12	7.05509	6.63119	3.19574e-11	0.745409
HILPDA	12	12	3.56355	3.13968	0.000297252	0.745423
GDF11	12	12	3.02666	2.6028	0.00167433	0.745427
RPAP2	12	12	0.97888	0.555554	0.000583118	0.745703
MAP2K3	12	12	3.9252	3.50257	6.05824e-06	0.746062
TIMM22	12	12	4.3241	3.90163	4.20543e-10	0.746145
WDR3	12	12	4.75233	4.33003	7.58249e-10	0.746236
UHMK1	12	12	3.08396	2.66183	7.05196e-05	0.746324
PELO	12	12	3.24131	2.81936	7.51003e-08	0.746416
PPP2R1B	12	12	2.72464	2.30354	3.53026e-05	0.746858
ABHD6	12	12	1.56398	1.14297	7.44339e-05	0.746902
TTLL11	12	12	-0.453848	-0.874703	0.00331917	0.746982
SF3B4	12	12	5.46802	5.04729	2.27331e-06	0.747049
ITPKA	12	12	2.12143	1.70088	6.30622e-05	0.747137
FOXO6	12	12	1.15932	0.738786	0.0411724	0.747149
ZBTB8OS	12	12	2.48684	2.06665	1.9088e-07	0.747326
KCNAB3	12	12	0.470747	0.0506802	0.0107557	0.74739
MTF2	12	12	1.86382	1.44415	0.000269157	0.747598
C12orf65	12	12	2.46952	2.05045	3.85929e-09	0.747906
MAK16	12	12	3.85955	3.44078	3.56426e-09	0.748062
ZNF180	12	12	1.1909	0.772326	2.24318e-07	0.748162
FAM53B	12	12	3.27823	2.85989	0.00123564	0.748287
USF1	12	12	4.55263	4.13452	3.34671e-05	0.748404
NIFK	12	12	5.14707	4.72899	3.57255e-05	0.748419
SERPINB9	12	12	0.304387	-0.113654	0.009903	0.74844
INTS6L	12	12	1.38266	0.964651	0.000990284	0.748455
GPAM	12	12	1.81108	1.39327	3.48033e-06	0.748557
RAB43	12	12	0.747038	0.329398	0.0259489	0.748649
AHCTF1	12	12	4.20499	3.78761	4.11995e-05	0.748781
FNDC3B	12	12	2.1232	1.70592	0.00177378	0.748835
TOR4A	12	12	-0.700016	-1.11661	0.0310477	0.749191
C15orf39	12	12	2.42368	2.00754	0.000222204	0.74943
LUZP1	12	12	2.45604	2.04018	1.13627e-05	0.749575
QRICH2	12	12	-1.15959	-1.57544	0.00785354	0.749579
ZNF101	12	12	0.929116	0.513283	0.000257096	0.749586
LYPD6	10	10	-1.6458	-2.06138	0.0199045	0.749722
RITA1	12	12	3.69686	3.28131	6.76702e-06	0.749737
PHF5A	12	12	5.06453	4.64916	5.93812e-06	0.749828
SMIM13	12	12	1.86801	1.45281	0.000404001	0.749915
CKS2	12	12	6.6935	6.2783	3.91225e-05	0.749917
