# Supplementary material for: Dual mTORC1/2 inhibition compromises cell defenses against exogenous stress potentiating Obatoclax-induced cytotoxicity in atypical teratoid/rhabdoid tumors
Source: Cell Death Dis. 2022 Apr 28;13(4):410. doi: 10.1038/s41419-022-04868-9 (PMC9050713; doi:10.1038/s41419-022-04868-9)
Supplement: Supplementary file 11 — Supplemental Table 3 [file 41419_2022_4868_MOESM11_ESM.xlsx]

## Sheet: Sheet1
							Supplemental Table 3: Genes involved in the apoptotic singaling pathway with expression significantly impacted by mTOR inhibition
Name Original	Gene Symbol (Consensus Sep-19)	Gene Name (Consensus Sep-19)	BT37 CTRL A	BT37 CTRL B	BT37 CTRL C	BT37 TAK A	BT37 TAK B	BT37 TAK C	CHLA02 CTRL A	CHLA02 CTRL B	CHLA02 CTRL C	CHLA02 TAK A	CHLA02 TAK B	CHLA02 TAK C	CHLA06 CTRL A	CHLA06 CTRL B	CHLA06 CTRL C	CHLA06 TAK A	CHLA06 TAK B	CHLA06 TAK C	CHLA266 CTRL A	CHLA266 CTRL B	CHLA266 CTRL C	CHLA266 TAK A	CHLA266 TAK B	CHLA266 TAK C
BBC3	BBC3	BCL2 binding component 3	13.7676	13.4887	13.0978	29.5683	27.428	26.9335	13.9618	15.8291	18.0163	29.9088	31.9488	27.534	22.7364	23.163	23.2779	47.3434	41.6539	50.1925	8.91596	8.07655	6.67108	25.7759	27.5341	23.4644
BMF	BMF	Bcl2 modifying factor	0.206301	0.367445	0.396714	0.844962	0.76304	0.716875	0.0402407	0.0281998	0.0231234	0.137731	0.214299	0.156735	0.00664866	0.0318452	0.0517739	0.0139551	0.137247	0.0959802	2.70618	2.13936	2.68193	6.35094	6.38873	5.24754
DDIT3	DDIT3	DNA damage inducible transcript 3	19.3523	20.813	24.6434	24.3282	18.7706	20.8885	3.50543	4.68276	5.56866	16.9108	17.1325	17.6365	6.92469	8.12467	5.68484	25.0191	25.9726	22.8485	9.43263	7.56547	8.17931	13.1297	15.4026	21.0163
NOXA1	NOXA1	NADPH oxidase activator 1	0.812842	1.09341	1.09409	1.59362	1.01591	1.24666	0.29943	0.472331	0.495797	0.862461	0.760058	0.560224	0.736172	1.08792	0.781695	1.53787	1.19961	1.18449	0.103537	0.12734	0.138827	0.138387	0.383974	0.131665
BCL2L13	BCL2L13	BCL2 like 13	11.3678	10.6265	10.2362	12.0696	12.4044	11.9182	8.15452	8.77902	8.32892	11.0192	11.1171	11.423	8.33071	8.45509	8.58953	11.0686	11.5968	11.9979	4.66488	4.41872	4.17105	4.87411	4.78869	4.14862
BAG6	BAG6	BCL2 associated athanogene 6	57.1555	55.2867	54.0679	64.2551	66.9815	63.9565	44.1671	46.6773	49.2387	63.4496	63.1592	63.6276	49.4816	45.5867	48.6885	65.042	68.1948	75.3111	71.4623	76.5049	68.4591	93.1891	100	74.7945
BOK	BOK	BCL2 family apoptosis regulator BOK	16.3301	16.7638	14.4379	20.1612	19.8492	18.9849	19.5121	20.7827	20.1253	26.0207	27.5613	23.5685	23.7567	22.339	22.6794	32.1198	31.9574	38.3781	13.4558	14.3039	10.8283	20.0626	22.184	15.3342
BNIP3L	BNIP3L	BCL2 interacting protein 3 like	2.49872	2.74138	2.91683	4.84491	5.7782	6.21817	62.0754	54.1174	50.3353	58.4366	54.7619	60.8413	39.5474	44.879	47.705	74.6914	64.0346	57.453	15.8193	17.7721	20.4902	22.3565	20.2151	24.0983
BIRC5	BIRC5	baculoviral IAP repeat containing 5	53.1766	52.6178	52.8206	47.9344	52.9882	50.7048	35.8609	37.1644	35.0667	30.0145	32.0539	31.8316	28.5964	29.7804	28.3599	25.8577	25.8372	25.0009	40.5582	41.2937	39.047	38.368	37.6999	32.5262
BIRC6	BIRC6	baculoviral IAP repeat containing 6	3.77268	4.16778	4.27531	4.50367	3.60335	4.03937	7.75099	7.49657	7.2899	5.76624	5.65642	5.84474	4.63982	4.96437	4.4527	3.70058	3.47254	2.75658	4.2876	5.53499	4.76653	4.61836	4.06831	4.61286
BCL2	BCL2	BCL2 apoptosis regulator	0.00312387	0.00284042	0.00850272	---	0.0102583	0.00324434	0.00586318	0.00824451	0.00574861	---	---	0.00635171	0.00595831	0.0237844	0.0185561	---	0.0119603	0.00899837	2.69006	2.96161	2.75448	3.96736	3.32478	2.70347
MCL1	MCL1	MCL1 apoptosis regulator, BCL2 family member	77.2847	73.0028	76.6094	83.1913	96.5055	95.665	133.794	126.402	127.361	129.424	126.572	130.948	126.134	132.661	145.286	183.345	161.037	144.008	73.4128	81.0702	91.2872	85.4519	82.8006	73.7914
BCL2L1	BCL2L1	BCL2 like 1	13.4729	12.5852	10.549	10.4299	10.5274	9.99981	11.0918	13.2019	13.8867	11.7903	11.4685	11.3661	13.1816	13.9196	13.9516	10.9177	12.2605	12.4628	15.9761	17.1142	15.8054	17.1404	18.0864	14.2163
